# Supplementary material for: Analyzing data from the digital healthcare exchange platform for surveillance of antibiotic prescriptions in primary care in urban Kenya: A mixed-methods study
Source: PLoS One. 2019 Sep 26;14(9):e0222651. doi: 10.1371/journal.pone.0222651 (PMC6762089; doi:10.1371/journal.pone.0222651)
Supplement: S1 File — (XLSX) [file pone.0222651.s004.xlsx]

## Sheet: Sheet1
	patient_id	user_wallet_id	gender	age	invoice_id1	provider_name11	user_wallet_id1	item_name11	item_name21	item_name31	item_name41	item_name51	item_name61	item_name71	item_name81	item_name91	item_name101	item_name11a1	item_name12a1	item_name13a1	item_name14a1	diagnosis_description11	diagnosis_description21	diagnosis_description31	diagnosis_description41	diagnosis_description51	invoice_id2	item_name12	item_name22	item_name32	item_name42	item_name52	item_name62	item_name72	item_name82	item_name92	item_name102	item_name11a2	item_name12a2	diagnosis_description12	diagnosis_description22	diagnosis_description32	diagnosis_description42	diagnosis_description52	invoice_id3	item_name13	item_name23	item_name33	item_name43
	BS8MVNv+fdkJRsbSSFnHng==	Hf3qRS4ShjKKFs7eDS/tTw==	1	26	1B2M2Y8AsgTpgAmY7PhCfg==	1B2M2Y8AsgTpgAmY7PhCfg==	1B2M2Y8AsgTpgAmY7PhCfg==																				1B2M2Y8AsgTpgAmY7PhCfg==																		1B2M2Y8AsgTpgAmY7PhCfg==
	RplKPNjZQ9A7RLj8l5LUNQ==	YOSsamVu9LT9gqqvJfFHNg==	0	17	1B2M2Y8AsgTpgAmY7PhCfg==	1B2M2Y8AsgTpgAmY7PhCfg==	1B2M2Y8AsgTpgAmY7PhCfg==																				1B2M2Y8AsgTpgAmY7PhCfg==																		1B2M2Y8AsgTpgAmY7PhCfg==
	DCVzba20Zp4iHXEGdWm+ZA==	bzztBjRJDr4VuvTInfq7cg==	1	17	1B2M2Y8AsgTpgAmY7PhCfg==	1B2M2Y8AsgTpgAmY7PhCfg==	1B2M2Y8AsgTpgAmY7PhCfg==																				1B2M2Y8AsgTpgAmY7PhCfg==																		1B2M2Y8AsgTpgAmY7PhCfg==
	gzEH4nmg+ZR6ruaVKU/axw==	TMFYfB8mF6LF0PLHtPEchQ==	1	3	1B2M2Y8AsgTpgAmY7PhCfg==	1B2M2Y8AsgTpgAmY7PhCfg==	1B2M2Y8AsgTpgAmY7PhCfg==																				1B2M2Y8AsgTpgAmY7PhCfg==																		1B2M2Y8AsgTpgAmY7PhCfg==
	e7uUd6F4Y8XwVpW3VBhTdw==	Wimbt87Q58P/TzLPEU0TkQ==	1	9	1B2M2Y8AsgTpgAmY7PhCfg==	1B2M2Y8AsgTpgAmY7PhCfg==	1B2M2Y8AsgTpgAmY7PhCfg==																				1B2M2Y8AsgTpgAmY7PhCfg==																		1B2M2Y8AsgTpgAmY7PhCfg==
	PM3twQUFbwJhM45iMggf1Q==	2xytH4lYUK9femp/HY9JLA==	0	31	1B2M2Y8AsgTpgAmY7PhCfg==	1B2M2Y8AsgTpgAmY7PhCfg==	1B2M2Y8AsgTpgAmY7PhCfg==																				1B2M2Y8AsgTpgAmY7PhCfg==																		1B2M2Y8AsgTpgAmY7PhCfg==
	ultQ2upBA7eaRzYXaztIaA==	sHnsTHK5RCAoK/mwtUQTPQ==	0	32	1B2M2Y8AsgTpgAmY7PhCfg==	1B2M2Y8AsgTpgAmY7PhCfg==	1B2M2Y8AsgTpgAmY7PhCfg==																				1B2M2Y8AsgTpgAmY7PhCfg==																		1B2M2Y8AsgTpgAmY7PhCfg==
	6U35GeUa6WZSJZRoQV1Pdw==	7vvtOGSQD78EWiad2L1Mjg==	1	13	1B2M2Y8AsgTpgAmY7PhCfg==	1B2M2Y8AsgTpgAmY7PhCfg==	1B2M2Y8AsgTpgAmY7PhCfg==																				1B2M2Y8AsgTpgAmY7PhCfg==																		1B2M2Y8AsgTpgAmY7PhCfg==
	idUPu4LFNBvLKXJlucDdbw==	E3lxmCi+nuawjKZO24GOKw==	0	54	1B2M2Y8AsgTpgAmY7PhCfg==	1B2M2Y8AsgTpgAmY7PhCfg==	1B2M2Y8AsgTpgAmY7PhCfg==																				1B2M2Y8AsgTpgAmY7PhCfg==																		1B2M2Y8AsgTpgAmY7PhCfg==
	eCiMeJj9rZmu4G47QiE8ew==	j1f4GXUB/gw9iRPnF2MoEg==	0	33	1B2M2Y8AsgTpgAmY7PhCfg==	1B2M2Y8AsgTpgAmY7PhCfg==	1B2M2Y8AsgTpgAmY7PhCfg==																				1B2M2Y8AsgTpgAmY7PhCfg==																		1B2M2Y8AsgTpgAmY7PhCfg==
	d88AlsD6haBuNeFJs0XGCw==	kBKv98jr2mcKHHog7ucyLQ==	0	32	1B2M2Y8AsgTpgAmY7PhCfg==	1B2M2Y8AsgTpgAmY7PhCfg==	1B2M2Y8AsgTpgAmY7PhCfg==																				1B2M2Y8AsgTpgAmY7PhCfg==																		1B2M2Y8AsgTpgAmY7PhCfg==
	7CBbHUfQFcDlB+cIwlxNsw==	+czuocQci0IRe0tcq50S2w==	0	3	1B2M2Y8AsgTpgAmY7PhCfg==	1B2M2Y8AsgTpgAmY7PhCfg==	1B2M2Y8AsgTpgAmY7PhCfg==																				1B2M2Y8AsgTpgAmY7PhCfg==																		1B2M2Y8AsgTpgAmY7PhCfg==
	DZBqODKLjgsNBwxm5HGbEw==	WtjlYP5geEWkA6Hw1l7TIQ==	1	12	1B2M2Y8AsgTpgAmY7PhCfg==	1B2M2Y8AsgTpgAmY7PhCfg==	1B2M2Y8AsgTpgAmY7PhCfg==																				1B2M2Y8AsgTpgAmY7PhCfg==																		1B2M2Y8AsgTpgAmY7PhCfg==
	++BFLGqvWuT2XMgCKY+Wkw==	vIn5IRPIqEfxy3AuTpJHUA==	0	44	1B2M2Y8AsgTpgAmY7PhCfg==	1B2M2Y8AsgTpgAmY7PhCfg==	1B2M2Y8AsgTpgAmY7PhCfg==																				1B2M2Y8AsgTpgAmY7PhCfg==																		1B2M2Y8AsgTpgAmY7PhCfg==
	hdShDvRl7ZNhDcEv3H044Q==	wSd7VQ/XvEAzJwSrHRsxkg==	1	5	1B2M2Y8AsgTpgAmY7PhCfg==	1B2M2Y8AsgTpgAmY7PhCfg==	1B2M2Y8AsgTpgAmY7PhCfg==																				1B2M2Y8AsgTpgAmY7PhCfg==																		1B2M2Y8AsgTpgAmY7PhCfg==
	6T7TNWmteQdNPm5hkxbWhA==	B4/nx9hUaAvwEHhrCAahvg==	0	29	1B2M2Y8AsgTpgAmY7PhCfg==	1B2M2Y8AsgTpgAmY7PhCfg==	1B2M2Y8AsgTpgAmY7PhCfg==																				1B2M2Y8AsgTpgAmY7PhCfg==																		1B2M2Y8AsgTpgAmY7PhCfg==
	cdokPb4osOVY+IA4xR497Q==	FYWm8Z9LXjJN6zv1EeeD+A==	1	29	1B2M2Y8AsgTpgAmY7PhCfg==	1B2M2Y8AsgTpgAmY7PhCfg==	1B2M2Y8AsgTpgAmY7PhCfg==																				1B2M2Y8AsgTpgAmY7PhCfg==																		1B2M2Y8AsgTpgAmY7PhCfg==
	PseYOsRRBJM8dSyBytEqwA==	88le1MipPClWLZ1NOV38Lw==	0	11	1B2M2Y8AsgTpgAmY7PhCfg==	1B2M2Y8AsgTpgAmY7PhCfg==	1B2M2Y8AsgTpgAmY7PhCfg==																				1B2M2Y8AsgTpgAmY7PhCfg==																		1B2M2Y8AsgTpgAmY7PhCfg==
	NGO6h73AE3hkljDtlPV+7w==	6p9rvguGrkyAYQ4xqsuDWA==	0	11	1B2M2Y8AsgTpgAmY7PhCfg==	1B2M2Y8AsgTpgAmY7PhCfg==	1B2M2Y8AsgTpgAmY7PhCfg==																				1B2M2Y8AsgTpgAmY7PhCfg==																		1B2M2Y8AsgTpgAmY7PhCfg==
	v1X2tqOYEGxyN+fwHIVEBw==	bMstmZJ2BBCquwS6sTyjfg==	1	16	1B2M2Y8AsgTpgAmY7PhCfg==	1B2M2Y8AsgTpgAmY7PhCfg==	1B2M2Y8AsgTpgAmY7PhCfg==																				1B2M2Y8AsgTpgAmY7PhCfg==																		1B2M2Y8AsgTpgAmY7PhCfg==
	Es0LMm40RdDBn0nBzfqqXQ==	i5+lJoBDypKNgKBCyxtTOQ==	0	20	1B2M2Y8AsgTpgAmY7PhCfg==	1B2M2Y8AsgTpgAmY7PhCfg==	1B2M2Y8AsgTpgAmY7PhCfg==																				1B2M2Y8AsgTpgAmY7PhCfg==																		1B2M2Y8AsgTpgAmY7PhCfg==
	cqGO+1+cxE8RmurG/ku0Kg==	/fKq3inRiRAFGmx2rmYYYA==	1	44	1B2M2Y8AsgTpgAmY7PhCfg==	1B2M2Y8AsgTpgAmY7PhCfg==	1B2M2Y8AsgTpgAmY7PhCfg==																				1B2M2Y8AsgTpgAmY7PhCfg==																		1B2M2Y8AsgTpgAmY7PhCfg==
	Lo+xqFagGn4YLKD8jz/E8A==	tITZGeE9cL/91BH8vND0yw==	1	8	1B2M2Y8AsgTpgAmY7PhCfg==	1B2M2Y8AsgTpgAmY7PhCfg==	1B2M2Y8AsgTpgAmY7PhCfg==																				1B2M2Y8AsgTpgAmY7PhCfg==																		1B2M2Y8AsgTpgAmY7PhCfg==
	vjgRKSybVXdTswPV0ZTPYA==	Pc+cRId4oslOZjCTyt2Rqg==	1	8	1B2M2Y8AsgTpgAmY7PhCfg==	1B2M2Y8AsgTpgAmY7PhCfg==	1B2M2Y8AsgTpgAmY7PhCfg==																				1B2M2Y8AsgTpgAmY7PhCfg==																		1B2M2Y8AsgTpgAmY7PhCfg==
	6ysUFMJSUgYdGaFYx9EuVg==	zd6PB6rO0eh5o/KSds5sIw==	0	33	1B2M2Y8AsgTpgAmY7PhCfg==	1B2M2Y8AsgTpgAmY7PhCfg==	1B2M2Y8AsgTpgAmY7PhCfg==																				1B2M2Y8AsgTpgAmY7PhCfg==																		1B2M2Y8AsgTpgAmY7PhCfg==
	9DU2saz89mjbEBLnwM4J8A==	csxMXmy95wqjdL+UB2rXIg==	1	11	1B2M2Y8AsgTpgAmY7PhCfg==	1B2M2Y8AsgTpgAmY7PhCfg==	1B2M2Y8AsgTpgAmY7PhCfg==																				1B2M2Y8AsgTpgAmY7PhCfg==																		1B2M2Y8AsgTpgAmY7PhCfg==
	qK4QRhXLTpZt20NfPldaAg==	XFKOJeH96vnYFg3CTb9NYA==	1	11	1B2M2Y8AsgTpgAmY7PhCfg==	1B2M2Y8AsgTpgAmY7PhCfg==	1B2M2Y8AsgTpgAmY7PhCfg==																				1B2M2Y8AsgTpgAmY7PhCfg==																		1B2M2Y8AsgTpgAmY7PhCfg==
	BXeAqeL1CRjD8uHzFR4mtA==	GsTb2Dc1U0vOvCjIRdr8zQ==	0	34	1B2M2Y8AsgTpgAmY7PhCfg==	1B2M2Y8AsgTpgAmY7PhCfg==	1B2M2Y8AsgTpgAmY7PhCfg==																				1B2M2Y8AsgTpgAmY7PhCfg==																		1B2M2Y8AsgTpgAmY7PhCfg==
	UiEpHPZmtS9Ho/YNj9wwJQ==	zzxlVK0Avtv8rRX36n1YeQ==	0	29	1B2M2Y8AsgTpgAmY7PhCfg==	1B2M2Y8AsgTpgAmY7PhCfg==	1B2M2Y8AsgTpgAmY7PhCfg==																				1B2M2Y8AsgTpgAmY7PhCfg==																		1B2M2Y8AsgTpgAmY7PhCfg==
	okfjNYnsWf2veQYdfZ2qTw==	A6uyL5jBunKDVUQ2MPSk5Q==	1	17	1B2M2Y8AsgTpgAmY7PhCfg==	1B2M2Y8AsgTpgAmY7PhCfg==	1B2M2Y8AsgTpgAmY7PhCfg==																				1B2M2Y8AsgTpgAmY7PhCfg==																		1B2M2Y8AsgTpgAmY7PhCfg==
	4VQ/c6CdhlUZrGlu+DWUQQ==	fnm288I97sL99DZSavKpFw==	0	17	1B2M2Y8AsgTpgAmY7PhCfg==	1B2M2Y8AsgTpgAmY7PhCfg==	1B2M2Y8AsgTpgAmY7PhCfg==																				1B2M2Y8AsgTpgAmY7PhCfg==																		1B2M2Y8AsgTpgAmY7PhCfg==
	d1hAVYfP5uAdcty/Lm3uWQ==	TOKYTVlxxz83ULupISgW7Q==	0	16	1B2M2Y8AsgTpgAmY7PhCfg==	1B2M2Y8AsgTpgAmY7PhCfg==	1B2M2Y8AsgTpgAmY7PhCfg==																				1B2M2Y8AsgTpgAmY7PhCfg==																		1B2M2Y8AsgTpgAmY7PhCfg==
	kOykjzQVkXD12QGRMI3mmg==	m8eSiYofZuLtfC4kB7P+jA==	0	11	1B2M2Y8AsgTpgAmY7PhCfg==	1B2M2Y8AsgTpgAmY7PhCfg==	1B2M2Y8AsgTpgAmY7PhCfg==																				1B2M2Y8AsgTpgAmY7PhCfg==																		1B2M2Y8AsgTpgAmY7PhCfg==
	AMragbMH1dtKGSC5UuITfg==	6kU6aIQUszJGkQVfxK2HZw==	0	4	1B2M2Y8AsgTpgAmY7PhCfg==	1B2M2Y8AsgTpgAmY7PhCfg==	1B2M2Y8AsgTpgAmY7PhCfg==																				1B2M2Y8AsgTpgAmY7PhCfg==																		1B2M2Y8AsgTpgAmY7PhCfg==
	9sIKxXu6fpfiEVvFdjUIxQ==	TB/JqqYkwjUDe5+uHsNNHw==	0	39	1B2M2Y8AsgTpgAmY7PhCfg==	1B2M2Y8AsgTpgAmY7PhCfg==	1B2M2Y8AsgTpgAmY7PhCfg==																				1B2M2Y8AsgTpgAmY7PhCfg==																		1B2M2Y8AsgTpgAmY7PhCfg==
	nMJUB/IJ4DG6vax9PFIMyw==	ekPtToLQah5rLohRj7jCsA==	0	1	1B2M2Y8AsgTpgAmY7PhCfg==	1B2M2Y8AsgTpgAmY7PhCfg==	1B2M2Y8AsgTpgAmY7PhCfg==																				1B2M2Y8AsgTpgAmY7PhCfg==																		1B2M2Y8AsgTpgAmY7PhCfg==
	5ESR0jG3xFJg7ALS+fiCew==	eouEArLw/HjPcm7khKCitw==	0	42	1B2M2Y8AsgTpgAmY7PhCfg==	1B2M2Y8AsgTpgAmY7PhCfg==	1B2M2Y8AsgTpgAmY7PhCfg==																				1B2M2Y8AsgTpgAmY7PhCfg==																		1B2M2Y8AsgTpgAmY7PhCfg==
	qeGUSzm/ctUiLh6VhebAig==	aE+j3pG+FBoryJb6WHCu1w==	1	5	1B2M2Y8AsgTpgAmY7PhCfg==	1B2M2Y8AsgTpgAmY7PhCfg==	1B2M2Y8AsgTpgAmY7PhCfg==																				1B2M2Y8AsgTpgAmY7PhCfg==																		1B2M2Y8AsgTpgAmY7PhCfg==
	RZ+TlPC81noIoyK1bbIN0w==	CwHH1o/rIikPOw2pG+9onQ==	0	33	1B2M2Y8AsgTpgAmY7PhCfg==	1B2M2Y8AsgTpgAmY7PhCfg==	1B2M2Y8AsgTpgAmY7PhCfg==																				1B2M2Y8AsgTpgAmY7PhCfg==																		1B2M2Y8AsgTpgAmY7PhCfg==
	vksQLRLYtwQdXbhLsKp6uw==	t/XTiqpOilU/ScCF7ga7FQ==	1	25	1B2M2Y8AsgTpgAmY7PhCfg==	1B2M2Y8AsgTpgAmY7PhCfg==	1B2M2Y8AsgTpgAmY7PhCfg==																				1B2M2Y8AsgTpgAmY7PhCfg==																		1B2M2Y8AsgTpgAmY7PhCfg==
	KqPC8Q/rb4X/RUc5ymRwIA==	Pz0A2ga7Mz2vxXBbWykDmg==	0	29	1B2M2Y8AsgTpgAmY7PhCfg==	1B2M2Y8AsgTpgAmY7PhCfg==	1B2M2Y8AsgTpgAmY7PhCfg==																				1B2M2Y8AsgTpgAmY7PhCfg==																		1B2M2Y8AsgTpgAmY7PhCfg==
	fTQPwAGxHyZKn/UVOt9SCg==	6HXv/t0DPX1vB7ofuiT4qw==	0	15	1B2M2Y8AsgTpgAmY7PhCfg==	1B2M2Y8AsgTpgAmY7PhCfg==	1B2M2Y8AsgTpgAmY7PhCfg==																				1B2M2Y8AsgTpgAmY7PhCfg==																		1B2M2Y8AsgTpgAmY7PhCfg==
	EUGf2v8uBOHIdnPvJXuPfQ==	2xBXnNapHFmSIBkrhuOA6w==	0	11	1B2M2Y8AsgTpgAmY7PhCfg==	1B2M2Y8AsgTpgAmY7PhCfg==	1B2M2Y8AsgTpgAmY7PhCfg==																				1B2M2Y8AsgTpgAmY7PhCfg==																		1B2M2Y8AsgTpgAmY7PhCfg==
	LMGDmN8uZpL//CmmEMty4w==	X5KOkgrBIdNKKuroyHlT1A==	1	53	1B2M2Y8AsgTpgAmY7PhCfg==	1B2M2Y8AsgTpgAmY7PhCfg==	1B2M2Y8AsgTpgAmY7PhCfg==																				1B2M2Y8AsgTpgAmY7PhCfg==																		1B2M2Y8AsgTpgAmY7PhCfg==
	7Hn9DinOh8qJYgehokA5pw==	dpGv2J7C9t2oED0bNzDACw==	1	9	1B2M2Y8AsgTpgAmY7PhCfg==	1B2M2Y8AsgTpgAmY7PhCfg==	1B2M2Y8AsgTpgAmY7PhCfg==																				1B2M2Y8AsgTpgAmY7PhCfg==																		1B2M2Y8AsgTpgAmY7PhCfg==
	x+eWhjqwBahzfGkSpmWtdw==	u2M+7W+XJQHaPqbZ651edw==	0	43	1B2M2Y8AsgTpgAmY7PhCfg==	1B2M2Y8AsgTpgAmY7PhCfg==	1B2M2Y8AsgTpgAmY7PhCfg==																				1B2M2Y8AsgTpgAmY7PhCfg==																		1B2M2Y8AsgTpgAmY7PhCfg==
	qc3xx71j4jU+KuNQpNdfWA==	uShbXjre2xyKfSK3gGmfxg==	1	14	1B2M2Y8AsgTpgAmY7PhCfg==	1B2M2Y8AsgTpgAmY7PhCfg==	1B2M2Y8AsgTpgAmY7PhCfg==																				1B2M2Y8AsgTpgAmY7PhCfg==																		1B2M2Y8AsgTpgAmY7PhCfg==
	Lly9lUs4P8Q/Gd6w4tHj2g==	/8etKek2K4KGVbuko/5g3A==	0	10	1B2M2Y8AsgTpgAmY7PhCfg==	1B2M2Y8AsgTpgAmY7PhCfg==	1B2M2Y8AsgTpgAmY7PhCfg==																				1B2M2Y8AsgTpgAmY7PhCfg==																		1B2M2Y8AsgTpgAmY7PhCfg==
	vAbfjyGrgFzLKn2fOW7ZGA==	BWPK1nUi/BmN7oaQYw5HWg==	1	14	1B2M2Y8AsgTpgAmY7PhCfg==	1B2M2Y8AsgTpgAmY7PhCfg==	1B2M2Y8AsgTpgAmY7PhCfg==																				1B2M2Y8AsgTpgAmY7PhCfg==																		1B2M2Y8AsgTpgAmY7PhCfg==
	LchV28m6tWG7aDFZV0XTjQ==	w/d54c8Gd5wETvPksFwCpA==	0	30	1B2M2Y8AsgTpgAmY7PhCfg==	1B2M2Y8AsgTpgAmY7PhCfg==	1B2M2Y8AsgTpgAmY7PhCfg==																				1B2M2Y8AsgTpgAmY7PhCfg==																		1B2M2Y8AsgTpgAmY7PhCfg==
	NxcLHUN9bZQq/TV+6XgIhA==	MC3azohJDggpmIENtjdv6w==	1	28	1B2M2Y8AsgTpgAmY7PhCfg==	1B2M2Y8AsgTpgAmY7PhCfg==	1B2M2Y8AsgTpgAmY7PhCfg==																				1B2M2Y8AsgTpgAmY7PhCfg==																		1B2M2Y8AsgTpgAmY7PhCfg==
	wvjhJgaD3dVpr+/LZVihpg==	arKdhX545k4617WVYMixtA==	0	5	1B2M2Y8AsgTpgAmY7PhCfg==	1B2M2Y8AsgTpgAmY7PhCfg==	1B2M2Y8AsgTpgAmY7PhCfg==																				1B2M2Y8AsgTpgAmY7PhCfg==																		1B2M2Y8AsgTpgAmY7PhCfg==
	DRRdabGgJAn2hYu4I2bviA==	103D8mee7i+mnduVl7YSWA==	1	4	1B2M2Y8AsgTpgAmY7PhCfg==	1B2M2Y8AsgTpgAmY7PhCfg==	1B2M2Y8AsgTpgAmY7PhCfg==																				1B2M2Y8AsgTpgAmY7PhCfg==																		1B2M2Y8AsgTpgAmY7PhCfg==
	6FDHhVpA6/hFdojuxo/qKA==	Hx0d4MlVff67eT6k0p9D3A==	1	12	1B2M2Y8AsgTpgAmY7PhCfg==	1B2M2Y8AsgTpgAmY7PhCfg==	1B2M2Y8AsgTpgAmY7PhCfg==																				1B2M2Y8AsgTpgAmY7PhCfg==																		1B2M2Y8AsgTpgAmY7PhCfg==
	ADYHwePfNQ+y8C/L0k3Fww==	RgiVpF42RDtGJyHGwKaeSw==	0	5	1B2M2Y8AsgTpgAmY7PhCfg==	1B2M2Y8AsgTpgAmY7PhCfg==	1B2M2Y8AsgTpgAmY7PhCfg==																				1B2M2Y8AsgTpgAmY7PhCfg==																		1B2M2Y8AsgTpgAmY7PhCfg==
	BeCYWHe7ErK/odgiCNx0GQ==	0Sl/VE6NBKxFOmnqoH77Dw==	0	29	1B2M2Y8AsgTpgAmY7PhCfg==	1B2M2Y8AsgTpgAmY7PhCfg==	1B2M2Y8AsgTpgAmY7PhCfg==																				1B2M2Y8AsgTpgAmY7PhCfg==																		1B2M2Y8AsgTpgAmY7PhCfg==
	QMxsZDw3uguaU5wzwgucaQ==	ETygOQDeID5yEgowKF65og==	1	21	1B2M2Y8AsgTpgAmY7PhCfg==	1B2M2Y8AsgTpgAmY7PhCfg==	1B2M2Y8AsgTpgAmY7PhCfg==																				1B2M2Y8AsgTpgAmY7PhCfg==																		1B2M2Y8AsgTpgAmY7PhCfg==
	L6Beh78yDLyGbBdz4clHlg==	7QUNY5MjicM2/1B2wMYzQQ==	0	38	1B2M2Y8AsgTpgAmY7PhCfg==	1B2M2Y8AsgTpgAmY7PhCfg==	1B2M2Y8AsgTpgAmY7PhCfg==																				1B2M2Y8AsgTpgAmY7PhCfg==																		1B2M2Y8AsgTpgAmY7PhCfg==
	BRGi8nNS614UblG5J1jNEA==	FjNkVKhThZMCQO1EIAnl4Q==	0	32	1B2M2Y8AsgTpgAmY7PhCfg==	1B2M2Y8AsgTpgAmY7PhCfg==	1B2M2Y8AsgTpgAmY7PhCfg==																				1B2M2Y8AsgTpgAmY7PhCfg==																		1B2M2Y8AsgTpgAmY7PhCfg==
	dfUkJbrEIDygqueBk3SIRw==	Mk2n2efdJAa6oNwPjf4QYQ==	1	6	1B2M2Y8AsgTpgAmY7PhCfg==	1B2M2Y8AsgTpgAmY7PhCfg==	1B2M2Y8AsgTpgAmY7PhCfg==																				1B2M2Y8AsgTpgAmY7PhCfg==																		1B2M2Y8AsgTpgAmY7PhCfg==
	W/+slFqdciVQrUwM4BEqAA==	SaBL4vg3kiakYYMRTOVWig==	0	38	1B2M2Y8AsgTpgAmY7PhCfg==	1B2M2Y8AsgTpgAmY7PhCfg==	1B2M2Y8AsgTpgAmY7PhCfg==																				1B2M2Y8AsgTpgAmY7PhCfg==																		1B2M2Y8AsgTpgAmY7PhCfg==
	zZKSsOy8Ht/lRK4c3HawLQ==	260E4ZW+S+i/Cq4BlJrJVA==	0	39	1B2M2Y8AsgTpgAmY7PhCfg==	1B2M2Y8AsgTpgAmY7PhCfg==	1B2M2Y8AsgTpgAmY7PhCfg==																				1B2M2Y8AsgTpgAmY7PhCfg==																		1B2M2Y8AsgTpgAmY7PhCfg==
	1V1Pf7Eum1iqsT6zduvy2Q==	EJs7vExvdTtFGuhdlA2iEw==	1	0	1B2M2Y8AsgTpgAmY7PhCfg==	1B2M2Y8AsgTpgAmY7PhCfg==	1B2M2Y8AsgTpgAmY7PhCfg==																				1B2M2Y8AsgTpgAmY7PhCfg==																		1B2M2Y8AsgTpgAmY7PhCfg==
	i/P4YPoj4utDRckA0bLiLw==	f1LQWwP6Mdn/+bUTSe/u9A==	1	7	1B2M2Y8AsgTpgAmY7PhCfg==	1B2M2Y8AsgTpgAmY7PhCfg==	1B2M2Y8AsgTpgAmY7PhCfg==																				1B2M2Y8AsgTpgAmY7PhCfg==																		1B2M2Y8AsgTpgAmY7PhCfg==
	33wrPDlmQmwU5LMAXJMesQ==	9uJRdslvfXyMfXT/i6vuXQ==	1	53	1B2M2Y8AsgTpgAmY7PhCfg==	1B2M2Y8AsgTpgAmY7PhCfg==	1B2M2Y8AsgTpgAmY7PhCfg==																				1B2M2Y8AsgTpgAmY7PhCfg==																		1B2M2Y8AsgTpgAmY7PhCfg==
	wMma5HLz+O+UpCH4AlQqsg==	3gmp2ra8szBrgjvaMprdZg==	1	9	1B2M2Y8AsgTpgAmY7PhCfg==	1B2M2Y8AsgTpgAmY7PhCfg==	1B2M2Y8AsgTpgAmY7PhCfg==																				1B2M2Y8AsgTpgAmY7PhCfg==																		1B2M2Y8AsgTpgAmY7PhCfg==
	v2ORjfr5ua66cen/fj3eVQ==	nS94sT7aeMHLdidnfbmTXw==	1	6	1B2M2Y8AsgTpgAmY7PhCfg==	1B2M2Y8AsgTpgAmY7PhCfg==	1B2M2Y8AsgTpgAmY7PhCfg==																				1B2M2Y8AsgTpgAmY7PhCfg==																		1B2M2Y8AsgTpgAmY7PhCfg==
	ChF/LJSo5foHIIq7vkYIPw==	6LP5fqT/+qZrS0JnbSJaJw==	1	6	1B2M2Y8AsgTpgAmY7PhCfg==	1B2M2Y8AsgTpgAmY7PhCfg==	1B2M2Y8AsgTpgAmY7PhCfg==																				1B2M2Y8AsgTpgAmY7PhCfg==																		1B2M2Y8AsgTpgAmY7PhCfg==
	Kd16tDKlfsaSultBZrwTdA==	Dhk2b5HB9rC9qr+fa9bSuA==	0	38	1B2M2Y8AsgTpgAmY7PhCfg==	1B2M2Y8AsgTpgAmY7PhCfg==	1B2M2Y8AsgTpgAmY7PhCfg==																				1B2M2Y8AsgTpgAmY7PhCfg==																		1B2M2Y8AsgTpgAmY7PhCfg==
	E5YtQp27fFVnmv7dGyszGw==	WRf7WsGtGQLrSKfj/HNsCA==	1	0	1B2M2Y8AsgTpgAmY7PhCfg==	1B2M2Y8AsgTpgAmY7PhCfg==	1B2M2Y8AsgTpgAmY7PhCfg==																				1B2M2Y8AsgTpgAmY7PhCfg==																		1B2M2Y8AsgTpgAmY7PhCfg==
	QHyBrkEfXgpcSltiwMqXcA==	6Zoy+3rNuaEb2+Ad03wnZw==	1	10	1B2M2Y8AsgTpgAmY7PhCfg==	1B2M2Y8AsgTpgAmY7PhCfg==	1B2M2Y8AsgTpgAmY7PhCfg==																				1B2M2Y8AsgTpgAmY7PhCfg==																		1B2M2Y8AsgTpgAmY7PhCfg==
	Rn325fO+BqyIstvK+Sr8xQ==	0TdW8Let/rbAi5mj64693A==	0	41	1B2M2Y8AsgTpgAmY7PhCfg==	1B2M2Y8AsgTpgAmY7PhCfg==	1B2M2Y8AsgTpgAmY7PhCfg==																				1B2M2Y8AsgTpgAmY7PhCfg==																		1B2M2Y8AsgTpgAmY7PhCfg==
	bqgWeG6is1IzJFhWdWoIBQ==	EgNFhIrCDdfpK/a1kT8pVg==	1	7	1B2M2Y8AsgTpgAmY7PhCfg==	1B2M2Y8AsgTpgAmY7PhCfg==	1B2M2Y8AsgTpgAmY7PhCfg==																				1B2M2Y8AsgTpgAmY7PhCfg==																		1B2M2Y8AsgTpgAmY7PhCfg==
	EuKQAek/eB9He4D5KZGS8g==	jK5REsISmtS4Jeg4jHSbPQ==	0	38	1B2M2Y8AsgTpgAmY7PhCfg==	1B2M2Y8AsgTpgAmY7PhCfg==	1B2M2Y8AsgTpgAmY7PhCfg==																				1B2M2Y8AsgTpgAmY7PhCfg==																		1B2M2Y8AsgTpgAmY7PhCfg==
	lFev5+NKHcMvZhy6Xhrozg==	0e6JYonS4u0nLptFooYEkg==	1	6	1B2M2Y8AsgTpgAmY7PhCfg==	1B2M2Y8AsgTpgAmY7PhCfg==	1B2M2Y8AsgTpgAmY7PhCfg==																				1B2M2Y8AsgTpgAmY7PhCfg==																		1B2M2Y8AsgTpgAmY7PhCfg==
	rXkJMdZnQnLvjFON8gl+rQ==	jJgvUmyXWM677NQ/q8LFiQ==	1	8	1B2M2Y8AsgTpgAmY7PhCfg==	1B2M2Y8AsgTpgAmY7PhCfg==	1B2M2Y8AsgTpgAmY7PhCfg==																				1B2M2Y8AsgTpgAmY7PhCfg==																		1B2M2Y8AsgTpgAmY7PhCfg==
	H/4TYAIVG38DO7B5ZFZ2bw==	cTZFMKcCl0D0Ccd7GsPCOA==	1	5	1B2M2Y8AsgTpgAmY7PhCfg==	1B2M2Y8AsgTpgAmY7PhCfg==	1B2M2Y8AsgTpgAmY7PhCfg==																				1B2M2Y8AsgTpgAmY7PhCfg==																		1B2M2Y8AsgTpgAmY7PhCfg==
	LpBK+oCoypSfGH9k/y0Vsg==	WsqCTBB87EU7q7jwFKqT0Q==	0	15	1B2M2Y8AsgTpgAmY7PhCfg==	1B2M2Y8AsgTpgAmY7PhCfg==	1B2M2Y8AsgTpgAmY7PhCfg==																				1B2M2Y8AsgTpgAmY7PhCfg==																		1B2M2Y8AsgTpgAmY7PhCfg==
	Om20Kbj0sxf7/6Z8V0Q62A==	3ZkCvFap2FzcYsAAg+pIcQ==	0	10	1B2M2Y8AsgTpgAmY7PhCfg==	1B2M2Y8AsgTpgAmY7PhCfg==	1B2M2Y8AsgTpgAmY7PhCfg==																				1B2M2Y8AsgTpgAmY7PhCfg==																		1B2M2Y8AsgTpgAmY7PhCfg==
	plLpFMc236+KZmeuaTbw1g==	3r6d/MPk2+ocUJ/6tr+fCw==	0	31	1B2M2Y8AsgTpgAmY7PhCfg==	1B2M2Y8AsgTpgAmY7PhCfg==	1B2M2Y8AsgTpgAmY7PhCfg==																				1B2M2Y8AsgTpgAmY7PhCfg==																		1B2M2Y8AsgTpgAmY7PhCfg==
	iJkdsgawYaCBdF97xQrE+g==	+srjo7sKXbH0VJQdG5AO7g==	1	6	1B2M2Y8AsgTpgAmY7PhCfg==	1B2M2Y8AsgTpgAmY7PhCfg==	1B2M2Y8AsgTpgAmY7PhCfg==																				1B2M2Y8AsgTpgAmY7PhCfg==																		1B2M2Y8AsgTpgAmY7PhCfg==
	jCqWdIPkURjNp+gl40fviA==	Cr8FssLGA+qqaOm4UmOTvA==	0	8	1B2M2Y8AsgTpgAmY7PhCfg==	1B2M2Y8AsgTpgAmY7PhCfg==	1B2M2Y8AsgTpgAmY7PhCfg==																				1B2M2Y8AsgTpgAmY7PhCfg==																		1B2M2Y8AsgTpgAmY7PhCfg==
	8PPOcE0A7EoxWqatRfz3+g==	5UlNI7GLXIIryqn+j9B3vw==	1	14	1B2M2Y8AsgTpgAmY7PhCfg==	1B2M2Y8AsgTpgAmY7PhCfg==	1B2M2Y8AsgTpgAmY7PhCfg==																				1B2M2Y8AsgTpgAmY7PhCfg==																		1B2M2Y8AsgTpgAmY7PhCfg==
	UWZPBRncdNTOsSt50dZkQg==	yJcjpFPfm2WL2pUws7jy8A==	0	32	1B2M2Y8AsgTpgAmY7PhCfg==	1B2M2Y8AsgTpgAmY7PhCfg==	1B2M2Y8AsgTpgAmY7PhCfg==																				1B2M2Y8AsgTpgAmY7PhCfg==																		1B2M2Y8AsgTpgAmY7PhCfg==
	ox/T9d0mun4iH/dYALRq5w==	HpwLeQqs0qiJAC7ZZ09rMg==	1	8	1B2M2Y8AsgTpgAmY7PhCfg==	1B2M2Y8AsgTpgAmY7PhCfg==	1B2M2Y8AsgTpgAmY7PhCfg==																				1B2M2Y8AsgTpgAmY7PhCfg==																		1B2M2Y8AsgTpgAmY7PhCfg==
	gtH8UhCY0cPJxqUwuqaOwg==	+1qo+pZFUw8AN8H1SXb2DQ==	0	14	1B2M2Y8AsgTpgAmY7PhCfg==	1B2M2Y8AsgTpgAmY7PhCfg==	1B2M2Y8AsgTpgAmY7PhCfg==																				1B2M2Y8AsgTpgAmY7PhCfg==																		1B2M2Y8AsgTpgAmY7PhCfg==
	In1kVysAPboSJTL54tp35w==	ME2JAEnvZOFjZKktkD81ug==	0	7	1B2M2Y8AsgTpgAmY7PhCfg==	1B2M2Y8AsgTpgAmY7PhCfg==	1B2M2Y8AsgTpgAmY7PhCfg==																				1B2M2Y8AsgTpgAmY7PhCfg==																		1B2M2Y8AsgTpgAmY7PhCfg==
	FxBhYFImNk8nwKFURTBzlw==	yCiZG/UVRM95whQRaMNZxw==	0	26	1B2M2Y8AsgTpgAmY7PhCfg==	1B2M2Y8AsgTpgAmY7PhCfg==	1B2M2Y8AsgTpgAmY7PhCfg==																				1B2M2Y8AsgTpgAmY7PhCfg==																		1B2M2Y8AsgTpgAmY7PhCfg==
	+SD50sXnrjvvoVGjIkS2zA==	X7DDWOl8Wws7PH0JAgnm7g==	0	9	1B2M2Y8AsgTpgAmY7PhCfg==	1B2M2Y8AsgTpgAmY7PhCfg==	1B2M2Y8AsgTpgAmY7PhCfg==																				1B2M2Y8AsgTpgAmY7PhCfg==																		1B2M2Y8AsgTpgAmY7PhCfg==
	JG7Zgy1PgqDESWpvXeFi3A==	eWa2eLa2PvWZ3u6pnLKyGQ==	0	4	1B2M2Y8AsgTpgAmY7PhCfg==	1B2M2Y8AsgTpgAmY7PhCfg==	1B2M2Y8AsgTpgAmY7PhCfg==																				1B2M2Y8AsgTpgAmY7PhCfg==																		1B2M2Y8AsgTpgAmY7PhCfg==
	OaO/mE/uV8doNXReflmgYg==	EbRl6vSiKTa7mrLOOTJORQ==	1	43	1B2M2Y8AsgTpgAmY7PhCfg==	1B2M2Y8AsgTpgAmY7PhCfg==	1B2M2Y8AsgTpgAmY7PhCfg==																				1B2M2Y8AsgTpgAmY7PhCfg==																		1B2M2Y8AsgTpgAmY7PhCfg==
	JRFT5krSKFCGgjyC0mfvEg==	iZHBLoIcuKjRW91IDxxMPw==	0	3	1B2M2Y8AsgTpgAmY7PhCfg==	1B2M2Y8AsgTpgAmY7PhCfg==	1B2M2Y8AsgTpgAmY7PhCfg==																				1B2M2Y8AsgTpgAmY7PhCfg==																		1B2M2Y8AsgTpgAmY7PhCfg==
	v6LMOCgiwaKxEKwo7xpqyg==	JObmch4KOZUHgN+4+R5T7Q==	0	3	1B2M2Y8AsgTpgAmY7PhCfg==	1B2M2Y8AsgTpgAmY7PhCfg==	1B2M2Y8AsgTpgAmY7PhCfg==																				1B2M2Y8AsgTpgAmY7PhCfg==																		1B2M2Y8AsgTpgAmY7PhCfg==
	sJWzZhDTc/nVHXdyn4pvMw==	Y/43KkRAF5HSFdqi7tuLfA==	0	8	1B2M2Y8AsgTpgAmY7PhCfg==	1B2M2Y8AsgTpgAmY7PhCfg==	1B2M2Y8AsgTpgAmY7PhCfg==																				1B2M2Y8AsgTpgAmY7PhCfg==																		1B2M2Y8AsgTpgAmY7PhCfg==
	ghJ3s309asG4kVIFZMZjAA==	CKg6sNbPoQx9xoRLre653g==	0	24	1B2M2Y8AsgTpgAmY7PhCfg==	1B2M2Y8AsgTpgAmY7PhCfg==	1B2M2Y8AsgTpgAmY7PhCfg==																				1B2M2Y8AsgTpgAmY7PhCfg==																		1B2M2Y8AsgTpgAmY7PhCfg==
	SDQ5k25ZK6IFYPH7isRmjw==	wRjp6Sy3qYBRFFNufSSHwQ==	1	24	1B2M2Y8AsgTpgAmY7PhCfg==	1B2M2Y8AsgTpgAmY7PhCfg==	1B2M2Y8AsgTpgAmY7PhCfg==																				1B2M2Y8AsgTpgAmY7PhCfg==																		1B2M2Y8AsgTpgAmY7PhCfg==
	EoR8c9mPDdW6lhvKkbZ4uw==	N8ok4QyjpoNf1LIyQClX5g==	0	32	1B2M2Y8AsgTpgAmY7PhCfg==	1B2M2Y8AsgTpgAmY7PhCfg==	1B2M2Y8AsgTpgAmY7PhCfg==																				1B2M2Y8AsgTpgAmY7PhCfg==																		1B2M2Y8AsgTpgAmY7PhCfg==
	ghe7Tn+gVB4PXgT+p2SrkQ==	bz6RaeT8++SlJgbAEzSGUA==	0		1B2M2Y8AsgTpgAmY7PhCfg==	1B2M2Y8AsgTpgAmY7PhCfg==	1B2M2Y8AsgTpgAmY7PhCfg==																				1B2M2Y8AsgTpgAmY7PhCfg==																		1B2M2Y8AsgTpgAmY7PhCfg==
	kJLnvuLWIufGxe+EdpKJFw==	D1wKYrfT1Wj4TCeE/JiUIA==	1	4	1B2M2Y8AsgTpgAmY7PhCfg==	1B2M2Y8AsgTpgAmY7PhCfg==	1B2M2Y8AsgTpgAmY7PhCfg==																				1B2M2Y8AsgTpgAmY7PhCfg==																		1B2M2Y8AsgTpgAmY7PhCfg==
	FGY4Fqh/8VOeVIAE6MTHvg==	Xwb3ruypqRuMq3myuDvdpQ==	1	18	1B2M2Y8AsgTpgAmY7PhCfg==	1B2M2Y8AsgTpgAmY7PhCfg==	1B2M2Y8AsgTpgAmY7PhCfg==																				1B2M2Y8AsgTpgAmY7PhCfg==																		1B2M2Y8AsgTpgAmY7PhCfg==
	T1Cf7GptNhyZX79o+UNvkQ==	wl3Bmyfug6i6ZXQl6h7v2w==	0	35	1B2M2Y8AsgTpgAmY7PhCfg==	1B2M2Y8AsgTpgAmY7PhCfg==	1B2M2Y8AsgTpgAmY7PhCfg==																				1B2M2Y8AsgTpgAmY7PhCfg==																		1B2M2Y8AsgTpgAmY7PhCfg==
	WONvWfflMqys+ctu8auRuQ==	AWOr7FJBzX6wetBUVwHdFg==	1	16	1B2M2Y8AsgTpgAmY7PhCfg==	1B2M2Y8AsgTpgAmY7PhCfg==	1B2M2Y8AsgTpgAmY7PhCfg==																				1B2M2Y8AsgTpgAmY7PhCfg==																		1B2M2Y8AsgTpgAmY7PhCfg==
	1bny/uj4CUVMdyf9FGbj7A==	tSfpU8ZL2u8soG1LPE5ZsQ==	1	8	1B2M2Y8AsgTpgAmY7PhCfg==	1B2M2Y8AsgTpgAmY7PhCfg==	1B2M2Y8AsgTpgAmY7PhCfg==																				1B2M2Y8AsgTpgAmY7PhCfg==																		1B2M2Y8AsgTpgAmY7PhCfg==
	NQKI9tJ18/7CVGURKzkBXg==	flsxRNTOF620eST8bg7gXQ==	0	30	1B2M2Y8AsgTpgAmY7PhCfg==	1B2M2Y8AsgTpgAmY7PhCfg==	1B2M2Y8AsgTpgAmY7PhCfg==																				1B2M2Y8AsgTpgAmY7PhCfg==																		1B2M2Y8AsgTpgAmY7PhCfg==
	TqLr/k3SVoXdsgxgWdDNCg==	/bt11AYYGM727f3ZexB3rA==	0	12	1B2M2Y8AsgTpgAmY7PhCfg==	1B2M2Y8AsgTpgAmY7PhCfg==	1B2M2Y8AsgTpgAmY7PhCfg==																				1B2M2Y8AsgTpgAmY7PhCfg==																		1B2M2Y8AsgTpgAmY7PhCfg==
	Q2Cq1LZzfgLg36RqrT8QDA==	A75kW+7t7ODa5dMCZ18WCQ==	0	5	1B2M2Y8AsgTpgAmY7PhCfg==	1B2M2Y8AsgTpgAmY7PhCfg==	1B2M2Y8AsgTpgAmY7PhCfg==																				1B2M2Y8AsgTpgAmY7PhCfg==																		1B2M2Y8AsgTpgAmY7PhCfg==
	UnaBjt7SmmUu37akDJMIxA==	d76k/diHd9CRSnOaR8d16g==	0	34	1B2M2Y8AsgTpgAmY7PhCfg==	1B2M2Y8AsgTpgAmY7PhCfg==	1B2M2Y8AsgTpgAmY7PhCfg==																				1B2M2Y8AsgTpgAmY7PhCfg==																		1B2M2Y8AsgTpgAmY7PhCfg==
	9h/lqQbvIRJL2B4GSlQ+RA==	wFiz7ZNfZWGtbCK7+NV0Yw==	0	14	1B2M2Y8AsgTpgAmY7PhCfg==	1B2M2Y8AsgTpgAmY7PhCfg==	1B2M2Y8AsgTpgAmY7PhCfg==																				1B2M2Y8AsgTpgAmY7PhCfg==																		1B2M2Y8AsgTpgAmY7PhCfg==
	2Wiay1Yq4BEQEw5JgI0uUw==	JacUuSHjorpUxFLeu5tVhA==	0	9	1B2M2Y8AsgTpgAmY7PhCfg==	1B2M2Y8AsgTpgAmY7PhCfg==	1B2M2Y8AsgTpgAmY7PhCfg==																				1B2M2Y8AsgTpgAmY7PhCfg==																		1B2M2Y8AsgTpgAmY7PhCfg==
	mpYXn1AnyGGSGqpMiN3PhQ==	EI9qSINe2Eiz7GbC0K/VaA==	1	15	1B2M2Y8AsgTpgAmY7PhCfg==	1B2M2Y8AsgTpgAmY7PhCfg==	1B2M2Y8AsgTpgAmY7PhCfg==																				1B2M2Y8AsgTpgAmY7PhCfg==																		1B2M2Y8AsgTpgAmY7PhCfg==
	qA1+MsS+TiY4KhuSFjS40Q==	SWHVwr1vSeYFSrGgMTNCnQ==	0	0	1B2M2Y8AsgTpgAmY7PhCfg==	1B2M2Y8AsgTpgAmY7PhCfg==	1B2M2Y8AsgTpgAmY7PhCfg==																				1B2M2Y8AsgTpgAmY7PhCfg==																		1B2M2Y8AsgTpgAmY7PhCfg==
	5nzWR2cA08vMG5g5Z/wDGw==	b1Apu9MLojxuIDZb6OGfEw==	1	7	1B2M2Y8AsgTpgAmY7PhCfg==	1B2M2Y8AsgTpgAmY7PhCfg==	1B2M2Y8AsgTpgAmY7PhCfg==																				1B2M2Y8AsgTpgAmY7PhCfg==																		1B2M2Y8AsgTpgAmY7PhCfg==
	1GBpK3Nuc2y6gm4kDm3q0Q==	Umo8g1/Do54Tafp0RrNTfw==	0	10	1B2M2Y8AsgTpgAmY7PhCfg==	1B2M2Y8AsgTpgAmY7PhCfg==	1B2M2Y8AsgTpgAmY7PhCfg==																				1B2M2Y8AsgTpgAmY7PhCfg==																		1B2M2Y8AsgTpgAmY7PhCfg==
	vxK/0Oij+SWd8OsJXLm/vw==	sbyIpuhOlOshleVKRV7qAw==	0	23	1B2M2Y8AsgTpgAmY7PhCfg==	1B2M2Y8AsgTpgAmY7PhCfg==	1B2M2Y8AsgTpgAmY7PhCfg==																				1B2M2Y8AsgTpgAmY7PhCfg==																		1B2M2Y8AsgTpgAmY7PhCfg==
	l2C+RHMzM2MBsGVgNprBvA==	S1EmGkOlaPQno0h61/11bg==	1	6	1B2M2Y8AsgTpgAmY7PhCfg==	1B2M2Y8AsgTpgAmY7PhCfg==	1B2M2Y8AsgTpgAmY7PhCfg==																				1B2M2Y8AsgTpgAmY7PhCfg==																		1B2M2Y8AsgTpgAmY7PhCfg==
	Tv/AjMiTxRpI+EDgtujiuA==	TSMLaDv5hAVTrlf0rMlugQ==	0	28	1B2M2Y8AsgTpgAmY7PhCfg==	1B2M2Y8AsgTpgAmY7PhCfg==	1B2M2Y8AsgTpgAmY7PhCfg==																				1B2M2Y8AsgTpgAmY7PhCfg==																		1B2M2Y8AsgTpgAmY7PhCfg==
	Bf+hVUmgRa3euATjxjNTSQ==	NJiZpr1wwowXJjLQvGJ+bA==	1	29	1B2M2Y8AsgTpgAmY7PhCfg==	1B2M2Y8AsgTpgAmY7PhCfg==	1B2M2Y8AsgTpgAmY7PhCfg==																				1B2M2Y8AsgTpgAmY7PhCfg==																		1B2M2Y8AsgTpgAmY7PhCfg==
	MmLBMIijcUfyIsNLGpAppA==	kOIhfNJTN3CBIFJDrCSwOg==	1	47	1B2M2Y8AsgTpgAmY7PhCfg==	1B2M2Y8AsgTpgAmY7PhCfg==	1B2M2Y8AsgTpgAmY7PhCfg==																				1B2M2Y8AsgTpgAmY7PhCfg==																		1B2M2Y8AsgTpgAmY7PhCfg==
	d5/9jgONNbkph34T8KKt2g==	Aypi3etX7dvj4sWTawNMMg==	0	14	1B2M2Y8AsgTpgAmY7PhCfg==	1B2M2Y8AsgTpgAmY7PhCfg==	1B2M2Y8AsgTpgAmY7PhCfg==																				1B2M2Y8AsgTpgAmY7PhCfg==																		1B2M2Y8AsgTpgAmY7PhCfg==
	9h9n9lbsEjpKfTRq3OEHDw==	6v5FrEEfn+VYcWiIjt14LQ==	0	26	1B2M2Y8AsgTpgAmY7PhCfg==	1B2M2Y8AsgTpgAmY7PhCfg==	1B2M2Y8AsgTpgAmY7PhCfg==																				1B2M2Y8AsgTpgAmY7PhCfg==																		1B2M2Y8AsgTpgAmY7PhCfg==
	ZPPdZ7Gq4a8hEjcRx9/OEw==	aehGUwJ9m7tkN2WsmZX4Jw==	0	33	1B2M2Y8AsgTpgAmY7PhCfg==	1B2M2Y8AsgTpgAmY7PhCfg==	1B2M2Y8AsgTpgAmY7PhCfg==																				1B2M2Y8AsgTpgAmY7PhCfg==																		1B2M2Y8AsgTpgAmY7PhCfg==
	PS0EGOb3J3TzZvXXQbimrQ==	Be1AFZzPvi94MNHIcBxaVA==	0	50	1B2M2Y8AsgTpgAmY7PhCfg==	1B2M2Y8AsgTpgAmY7PhCfg==	1B2M2Y8AsgTpgAmY7PhCfg==																				1B2M2Y8AsgTpgAmY7PhCfg==																		1B2M2Y8AsgTpgAmY7PhCfg==
	puekwLEgFvXZeD9TtL0F0A==	BVXqaxVxV9OEOyTmhkA/fw==	0	24	1B2M2Y8AsgTpgAmY7PhCfg==	1B2M2Y8AsgTpgAmY7PhCfg==	1B2M2Y8AsgTpgAmY7PhCfg==																				1B2M2Y8AsgTpgAmY7PhCfg==																		1B2M2Y8AsgTpgAmY7PhCfg==
	Xfdlen1rEZAp5a0G/gOWRA==	k+BmeL9Dlp7X87M3dgWqjA==	1	29	1B2M2Y8AsgTpgAmY7PhCfg==	1B2M2Y8AsgTpgAmY7PhCfg==	1B2M2Y8AsgTpgAmY7PhCfg==																				1B2M2Y8AsgTpgAmY7PhCfg==																		1B2M2Y8AsgTpgAmY7PhCfg==
	qppRR8i6/5FEI/XRv7qHmw==	piVntG3jyO/PdL34MXUysw==	0	12	1B2M2Y8AsgTpgAmY7PhCfg==	1B2M2Y8AsgTpgAmY7PhCfg==	1B2M2Y8AsgTpgAmY7PhCfg==																				1B2M2Y8AsgTpgAmY7PhCfg==																		1B2M2Y8AsgTpgAmY7PhCfg==
	9V5ONiD/i9CnQ7HuiN3Rnw==	w2jn1wxqA3E3JAoNS9TQJQ==	1	31	1B2M2Y8AsgTpgAmY7PhCfg==	1B2M2Y8AsgTpgAmY7PhCfg==	1B2M2Y8AsgTpgAmY7PhCfg==																				1B2M2Y8AsgTpgAmY7PhCfg==																		1B2M2Y8AsgTpgAmY7PhCfg==
	c13WKatpbjob/MD+DWh7sQ==	VToQmb8aVWjz5hU+RNvWxw==	1	36	1B2M2Y8AsgTpgAmY7PhCfg==	1B2M2Y8AsgTpgAmY7PhCfg==	1B2M2Y8AsgTpgAmY7PhCfg==																				1B2M2Y8AsgTpgAmY7PhCfg==																		1B2M2Y8AsgTpgAmY7PhCfg==
	HQQLIIhHyTH+BXFOYAr08A==	Z/2GZmQi2wHCEwgL1/PxMQ==	0	15	1B2M2Y8AsgTpgAmY7PhCfg==	1B2M2Y8AsgTpgAmY7PhCfg==	1B2M2Y8AsgTpgAmY7PhCfg==																				1B2M2Y8AsgTpgAmY7PhCfg==																		1B2M2Y8AsgTpgAmY7PhCfg==
	JypTUUOqE4E6oIcZdpKBrA==	iHxaKw0bz1sWmsjWOAa9Ew==	1	54	1B2M2Y8AsgTpgAmY7PhCfg==	1B2M2Y8AsgTpgAmY7PhCfg==	1B2M2Y8AsgTpgAmY7PhCfg==																				1B2M2Y8AsgTpgAmY7PhCfg==																		1B2M2Y8AsgTpgAmY7PhCfg==
	YtGRoZvaRLoBHr03l2taIw==	TFsRnoDbkbd2vsWh7EswLQ==	1	23	1B2M2Y8AsgTpgAmY7PhCfg==	1B2M2Y8AsgTpgAmY7PhCfg==	1B2M2Y8AsgTpgAmY7PhCfg==																				1B2M2Y8AsgTpgAmY7PhCfg==																		1B2M2Y8AsgTpgAmY7PhCfg==
	0T1WDz3cen7PSPBuTJxbbg==	nKaIth1MXyDKsk7xKH4rrQ==	0	13	1B2M2Y8AsgTpgAmY7PhCfg==	1B2M2Y8AsgTpgAmY7PhCfg==	1B2M2Y8AsgTpgAmY7PhCfg==																				1B2M2Y8AsgTpgAmY7PhCfg==																		1B2M2Y8AsgTpgAmY7PhCfg==
	XCo4BQvvLL7crYOT8diYLg==	pLfm/wkRQOVlcJd160GWJA==	0	12	1B2M2Y8AsgTpgAmY7PhCfg==	1B2M2Y8AsgTpgAmY7PhCfg==	1B2M2Y8AsgTpgAmY7PhCfg==																				1B2M2Y8AsgTpgAmY7PhCfg==																		1B2M2Y8AsgTpgAmY7PhCfg==
	6R2dihi8Iw2I6SQYZZWEMQ==	/hr1PuR+U0ume7wNu2wvZw==	1	36	1B2M2Y8AsgTpgAmY7PhCfg==	1B2M2Y8AsgTpgAmY7PhCfg==	1B2M2Y8AsgTpgAmY7PhCfg==																				1B2M2Y8AsgTpgAmY7PhCfg==																		1B2M2Y8AsgTpgAmY7PhCfg==
	kPryaOfquRl10PwYRrrQ7w==	J81yoPHTzRmUgN4JUS2WEg==	0	7	1B2M2Y8AsgTpgAmY7PhCfg==	1B2M2Y8AsgTpgAmY7PhCfg==	1B2M2Y8AsgTpgAmY7PhCfg==																				1B2M2Y8AsgTpgAmY7PhCfg==																		1B2M2Y8AsgTpgAmY7PhCfg==
	4TlntBCFsDeoMXOz4Pjcug==	bTPknF7cluUt0I35CvXLfg==	0	4	1B2M2Y8AsgTpgAmY7PhCfg==	1B2M2Y8AsgTpgAmY7PhCfg==	1B2M2Y8AsgTpgAmY7PhCfg==																				1B2M2Y8AsgTpgAmY7PhCfg==																		1B2M2Y8AsgTpgAmY7PhCfg==
	VKfVlw5TKyCvGUzw200Iwg==	Gf/AmUPx3/slHO9aC3HBgw==	1	10	1B2M2Y8AsgTpgAmY7PhCfg==	1B2M2Y8AsgTpgAmY7PhCfg==	1B2M2Y8AsgTpgAmY7PhCfg==																				1B2M2Y8AsgTpgAmY7PhCfg==																		1B2M2Y8AsgTpgAmY7PhCfg==
	wX8jbKBnRzC9G5aUsT0viA==	eWa2eLa2PvWZ3u6pnLKyGQ==	0	34	1B2M2Y8AsgTpgAmY7PhCfg==	1B2M2Y8AsgTpgAmY7PhCfg==	1B2M2Y8AsgTpgAmY7PhCfg==																				1B2M2Y8AsgTpgAmY7PhCfg==																		1B2M2Y8AsgTpgAmY7PhCfg==
	xxWcQ55tjdTXraUraP1AIQ==	suRKKeZyFI2e/7L+EbUpsw==	0	1	1B2M2Y8AsgTpgAmY7PhCfg==	1B2M2Y8AsgTpgAmY7PhCfg==	1B2M2Y8AsgTpgAmY7PhCfg==																				1B2M2Y8AsgTpgAmY7PhCfg==																		1B2M2Y8AsgTpgAmY7PhCfg==
	ol4OYqRwI1PzmZU1eUJJlw==	5voFwHsUS2/00f0c0ruyRA==	0	37	1B2M2Y8AsgTpgAmY7PhCfg==	1B2M2Y8AsgTpgAmY7PhCfg==	1B2M2Y8AsgTpgAmY7PhCfg==																				1B2M2Y8AsgTpgAmY7PhCfg==																		1B2M2Y8AsgTpgAmY7PhCfg==
	S8lN57qyehw6nNO6aBmfVQ==	QXLni0DZt8PI5+A2WRWRCw==	0	21	1B2M2Y8AsgTpgAmY7PhCfg==	1B2M2Y8AsgTpgAmY7PhCfg==	1B2M2Y8AsgTpgAmY7PhCfg==																				1B2M2Y8AsgTpgAmY7PhCfg==																		1B2M2Y8AsgTpgAmY7PhCfg==
	jyvAdscFuPsQn1bsJIl9Ig==	rVOa1zD6o+yzFeDryal9vA==	0	25	1B2M2Y8AsgTpgAmY7PhCfg==	1B2M2Y8AsgTpgAmY7PhCfg==	1B2M2Y8AsgTpgAmY7PhCfg==																				1B2M2Y8AsgTpgAmY7PhCfg==																		1B2M2Y8AsgTpgAmY7PhCfg==
	SdFwSHceFabCXxQrnlE+Cg==	+stL5ThWF78R5tZ/CqAgOw==	0	2	1B2M2Y8AsgTpgAmY7PhCfg==	1B2M2Y8AsgTpgAmY7PhCfg==	1B2M2Y8AsgTpgAmY7PhCfg==																				1B2M2Y8AsgTpgAmY7PhCfg==																		1B2M2Y8AsgTpgAmY7PhCfg==
	Pjgu3IHrNilyJQldYUpPXA==	x2ma+oie4AmQa0T+TD9XSQ==	0	29	1B2M2Y8AsgTpgAmY7PhCfg==	1B2M2Y8AsgTpgAmY7PhCfg==	1B2M2Y8AsgTpgAmY7PhCfg==																				1B2M2Y8AsgTpgAmY7PhCfg==																		1B2M2Y8AsgTpgAmY7PhCfg==
	5vulUBhJY8sgrEZQKh+h7g==	ghI1h5MV8AmX/D8UmPUFqA==	0	6	1B2M2Y8AsgTpgAmY7PhCfg==	1B2M2Y8AsgTpgAmY7PhCfg==	1B2M2Y8AsgTpgAmY7PhCfg==																				1B2M2Y8AsgTpgAmY7PhCfg==																		1B2M2Y8AsgTpgAmY7PhCfg==
	W3dK3F68aKu9l2yFLO5GCg==	PSLxH84wmxR5asAJVTs0UQ==	0	28	1B2M2Y8AsgTpgAmY7PhCfg==	1B2M2Y8AsgTpgAmY7PhCfg==	1B2M2Y8AsgTpgAmY7PhCfg==																				1B2M2Y8AsgTpgAmY7PhCfg==																		1B2M2Y8AsgTpgAmY7PhCfg==
	eFGFNWmNzBfOIUN76v9V7A==	AGAYpJqqHP36eqeR+bPAMQ==	0	4	1B2M2Y8AsgTpgAmY7PhCfg==	1B2M2Y8AsgTpgAmY7PhCfg==	1B2M2Y8AsgTpgAmY7PhCfg==																				1B2M2Y8AsgTpgAmY7PhCfg==																		1B2M2Y8AsgTpgAmY7PhCfg==
	8QnBzisUqHc41s6NYG06BA==	UFpel4qJDBhZbE5oVaC/Ug==	1	1	1B2M2Y8AsgTpgAmY7PhCfg==	1B2M2Y8AsgTpgAmY7PhCfg==	1B2M2Y8AsgTpgAmY7PhCfg==																				1B2M2Y8AsgTpgAmY7PhCfg==																		1B2M2Y8AsgTpgAmY7PhCfg==
	dceEVJPkTNAWHw/Ac7Z7fQ==	adNbl4ktu6aO0fUEJnloMg==	0	22	1B2M2Y8AsgTpgAmY7PhCfg==	1B2M2Y8AsgTpgAmY7PhCfg==	1B2M2Y8AsgTpgAmY7PhCfg==																				1B2M2Y8AsgTpgAmY7PhCfg==																		1B2M2Y8AsgTpgAmY7PhCfg==
	QlSTrf+KLQiG0HXuZ5bP5w==	BZzWiXmTVDOIO5xT9WA31w==	0	50	1B2M2Y8AsgTpgAmY7PhCfg==	1B2M2Y8AsgTpgAmY7PhCfg==	1B2M2Y8AsgTpgAmY7PhCfg==																				1B2M2Y8AsgTpgAmY7PhCfg==																		1B2M2Y8AsgTpgAmY7PhCfg==
	12jX4Jpvn/QUahZZY1zzBA==	VnQxp7uSc9pynbVlCplVkA==	1	1	1B2M2Y8AsgTpgAmY7PhCfg==	1B2M2Y8AsgTpgAmY7PhCfg==	1B2M2Y8AsgTpgAmY7PhCfg==																				1B2M2Y8AsgTpgAmY7PhCfg==																		1B2M2Y8AsgTpgAmY7PhCfg==
	oAmP0H23aSJn/KT0Fpybog==	17Cmp0NljRfvxMU8Mao2DA==	1	23	1B2M2Y8AsgTpgAmY7PhCfg==	1B2M2Y8AsgTpgAmY7PhCfg==	1B2M2Y8AsgTpgAmY7PhCfg==																				1B2M2Y8AsgTpgAmY7PhCfg==																		1B2M2Y8AsgTpgAmY7PhCfg==
	v3ukh4VQpMFvW1l5FUaUXA==	kMIzo5E+5aTBp1ERDc1dtw==	0	8	1B2M2Y8AsgTpgAmY7PhCfg==	1B2M2Y8AsgTpgAmY7PhCfg==	1B2M2Y8AsgTpgAmY7PhCfg==																				1B2M2Y8AsgTpgAmY7PhCfg==																		1B2M2Y8AsgTpgAmY7PhCfg==
	s8b1NhnOdJYhYYT4gOrIvQ==	6hYMGpO4CUO7YymZ/z5hMA==	0	22	1B2M2Y8AsgTpgAmY7PhCfg==	1B2M2Y8AsgTpgAmY7PhCfg==	1B2M2Y8AsgTpgAmY7PhCfg==																				1B2M2Y8AsgTpgAmY7PhCfg==																		1B2M2Y8AsgTpgAmY7PhCfg==
	3gCUNJosXQ6adiOrZ2fkZw==	aVzraADW6/GaLjjO+3+yMQ==	1	15	1B2M2Y8AsgTpgAmY7PhCfg==	1B2M2Y8AsgTpgAmY7PhCfg==	1B2M2Y8AsgTpgAmY7PhCfg==																				1B2M2Y8AsgTpgAmY7PhCfg==																		1B2M2Y8AsgTpgAmY7PhCfg==
	lL8JrgVCCiytN1svFnrT6A==	IWlltsDDQ6CGazY0hT1VaQ==	1	12	1B2M2Y8AsgTpgAmY7PhCfg==	1B2M2Y8AsgTpgAmY7PhCfg==	1B2M2Y8AsgTpgAmY7PhCfg==																				1B2M2Y8AsgTpgAmY7PhCfg==																		1B2M2Y8AsgTpgAmY7PhCfg==
	mSuBdd1kfo4YfnzC4FcmIw==	CJ0kRi/fRWVkJyjmCduKfA==	1	8	1B2M2Y8AsgTpgAmY7PhCfg==	1B2M2Y8AsgTpgAmY7PhCfg==	1B2M2Y8AsgTpgAmY7PhCfg==																				1B2M2Y8AsgTpgAmY7PhCfg==																		1B2M2Y8AsgTpgAmY7PhCfg==
	Ms4Ow+5vOVEATI67dRH/wQ==	SJRpGkvfJLhvddYcgYQtTA==	0	34	1B2M2Y8AsgTpgAmY7PhCfg==	1B2M2Y8AsgTpgAmY7PhCfg==	1B2M2Y8AsgTpgAmY7PhCfg==																				1B2M2Y8AsgTpgAmY7PhCfg==																		1B2M2Y8AsgTpgAmY7PhCfg==
	0ASY2fB3eA9b5Y0JVs4EWA==	tw0Vv1hA+Od5HoIViNINsw==	0	33	1B2M2Y8AsgTpgAmY7PhCfg==	1B2M2Y8AsgTpgAmY7PhCfg==	1B2M2Y8AsgTpgAmY7PhCfg==																				1B2M2Y8AsgTpgAmY7PhCfg==																		1B2M2Y8AsgTpgAmY7PhCfg==
	x82qHvP0LqWQBSUAwQUztA==	w1hqDTuknUGGbaeWk9LlMg==	0	4	1B2M2Y8AsgTpgAmY7PhCfg==	1B2M2Y8AsgTpgAmY7PhCfg==	1B2M2Y8AsgTpgAmY7PhCfg==																				1B2M2Y8AsgTpgAmY7PhCfg==																		1B2M2Y8AsgTpgAmY7PhCfg==
	R7dKiY0TZHstmoMZOS+t1A==	uzbeQUfQqmW4jAmeKa8ACQ==	0	15	1B2M2Y8AsgTpgAmY7PhCfg==	1B2M2Y8AsgTpgAmY7PhCfg==	1B2M2Y8AsgTpgAmY7PhCfg==																				1B2M2Y8AsgTpgAmY7PhCfg==																		1B2M2Y8AsgTpgAmY7PhCfg==
	jSbsIcc8qR0rgEdQWm5+Gg==	kc1kJo2DPqQZ22uuSFUdIg==	0	27	1B2M2Y8AsgTpgAmY7PhCfg==	1B2M2Y8AsgTpgAmY7PhCfg==	1B2M2Y8AsgTpgAmY7PhCfg==																				1B2M2Y8AsgTpgAmY7PhCfg==																		1B2M2Y8AsgTpgAmY7PhCfg==
	NyLjHqqe+uaTjMXENTZd/Q==	6vdsqrpXTr+Ogl8yHBS6KQ==	0	32	1B2M2Y8AsgTpgAmY7PhCfg==	1B2M2Y8AsgTpgAmY7PhCfg==	1B2M2Y8AsgTpgAmY7PhCfg==																				1B2M2Y8AsgTpgAmY7PhCfg==																		1B2M2Y8AsgTpgAmY7PhCfg==
	w9z0HTIKxl15IjJmI9MiYw==	DDFLG7sOk1SnJ1OkeeGW4w==	0	12	1B2M2Y8AsgTpgAmY7PhCfg==	1B2M2Y8AsgTpgAmY7PhCfg==	1B2M2Y8AsgTpgAmY7PhCfg==																				1B2M2Y8AsgTpgAmY7PhCfg==																		1B2M2Y8AsgTpgAmY7PhCfg==
	sBXyTpxOqlQQTZq8vJmy0A==	+51DMIiiFGTn1jTE4ZCzGg==	0	40	1B2M2Y8AsgTpgAmY7PhCfg==	1B2M2Y8AsgTpgAmY7PhCfg==	1B2M2Y8AsgTpgAmY7PhCfg==																				1B2M2Y8AsgTpgAmY7PhCfg==																		1B2M2Y8AsgTpgAmY7PhCfg==
	Cm74U+Bwss6c7TqmvDFr9Q==	A6j/rYp628REJma7nzo7jw==	1	15	1B2M2Y8AsgTpgAmY7PhCfg==	1B2M2Y8AsgTpgAmY7PhCfg==	1B2M2Y8AsgTpgAmY7PhCfg==																				1B2M2Y8AsgTpgAmY7PhCfg==																		1B2M2Y8AsgTpgAmY7PhCfg==
	F30ogg73mWf+pgjuiPacbQ==	jm9RzyUg9hJNL4sso0+3FA==	0	13	1B2M2Y8AsgTpgAmY7PhCfg==	1B2M2Y8AsgTpgAmY7PhCfg==	1B2M2Y8AsgTpgAmY7PhCfg==																				1B2M2Y8AsgTpgAmY7PhCfg==																		1B2M2Y8AsgTpgAmY7PhCfg==
	pW/xo3i4DFG2U5UBGwW9hw==	LLHjhOCQYDPpHEeVx1rm+w==	0	25	1B2M2Y8AsgTpgAmY7PhCfg==	1B2M2Y8AsgTpgAmY7PhCfg==	1B2M2Y8AsgTpgAmY7PhCfg==																				1B2M2Y8AsgTpgAmY7PhCfg==																		1B2M2Y8AsgTpgAmY7PhCfg==
	5ShniOaKlFJMzgwOamdY0w==	m8PHipjBe1x1mARVa913jQ==	0	28	1B2M2Y8AsgTpgAmY7PhCfg==	1B2M2Y8AsgTpgAmY7PhCfg==	1B2M2Y8AsgTpgAmY7PhCfg==																				1B2M2Y8AsgTpgAmY7PhCfg==																		1B2M2Y8AsgTpgAmY7PhCfg==
	TRfuhGtP94E/kc8gyBdyEw==	s/Kms+EZqqWhMmgC57SUAw==	1	13	1B2M2Y8AsgTpgAmY7PhCfg==	1B2M2Y8AsgTpgAmY7PhCfg==	1B2M2Y8AsgTpgAmY7PhCfg==																				1B2M2Y8AsgTpgAmY7PhCfg==																		1B2M2Y8AsgTpgAmY7PhCfg==
	VMiwRYxqTalIKCx9u/+oBA==	W1+uOSSUM6GJrVtYhAi8/A==	1	34	1B2M2Y8AsgTpgAmY7PhCfg==	1B2M2Y8AsgTpgAmY7PhCfg==	1B2M2Y8AsgTpgAmY7PhCfg==																				1B2M2Y8AsgTpgAmY7PhCfg==																		1B2M2Y8AsgTpgAmY7PhCfg==
	tiikd//lLCV/NYFL7KVzUw==	e8q0lC9PfgdOtPe07N9PYQ==	0	34	1B2M2Y8AsgTpgAmY7PhCfg==	1B2M2Y8AsgTpgAmY7PhCfg==	1B2M2Y8AsgTpgAmY7PhCfg==																				1B2M2Y8AsgTpgAmY7PhCfg==																		1B2M2Y8AsgTpgAmY7PhCfg==
	90slp9wVBM9aO5ZKmQJm/w==	f+ofuem0EKWgxdmC/G9YTQ==	0	28	1B2M2Y8AsgTpgAmY7PhCfg==	1B2M2Y8AsgTpgAmY7PhCfg==	1B2M2Y8AsgTpgAmY7PhCfg==																				1B2M2Y8AsgTpgAmY7PhCfg==																		1B2M2Y8AsgTpgAmY7PhCfg==
	HstkaHNb3hGx0SW3hxWAiA==	Qz8+tsW3vT+0otDodWxoNg==	1	13	1B2M2Y8AsgTpgAmY7PhCfg==	1B2M2Y8AsgTpgAmY7PhCfg==	1B2M2Y8AsgTpgAmY7PhCfg==																				1B2M2Y8AsgTpgAmY7PhCfg==																		1B2M2Y8AsgTpgAmY7PhCfg==
	bp8X3ZtyexLtp9KCbi0/LQ==	RnNiHIUrdWJWw8sf+Z263Q==	1	4	1B2M2Y8AsgTpgAmY7PhCfg==	1B2M2Y8AsgTpgAmY7PhCfg==	1B2M2Y8AsgTpgAmY7PhCfg==																				1B2M2Y8AsgTpgAmY7PhCfg==																		1B2M2Y8AsgTpgAmY7PhCfg==
	DcZKS5tMjSBXNHUcFV1Sjw==	vkHxbbb/qvxQBM+VhgCuUQ==	0	20	1B2M2Y8AsgTpgAmY7PhCfg==	1B2M2Y8AsgTpgAmY7PhCfg==	1B2M2Y8AsgTpgAmY7PhCfg==																				1B2M2Y8AsgTpgAmY7PhCfg==																		1B2M2Y8AsgTpgAmY7PhCfg==
	aK7z69TwhKwVX8HpeJYFug==	rG28KGRFxhMa8fCCxOvBmw==	0	42	1B2M2Y8AsgTpgAmY7PhCfg==	1B2M2Y8AsgTpgAmY7PhCfg==	1B2M2Y8AsgTpgAmY7PhCfg==																				1B2M2Y8AsgTpgAmY7PhCfg==																		1B2M2Y8AsgTpgAmY7PhCfg==
	QiOh1bngF92lFRWCkUDl0g==	KFuqy9+P2h3pSxkoKs0j4g==	0	12	1B2M2Y8AsgTpgAmY7PhCfg==	1B2M2Y8AsgTpgAmY7PhCfg==	1B2M2Y8AsgTpgAmY7PhCfg==																				1B2M2Y8AsgTpgAmY7PhCfg==																		1B2M2Y8AsgTpgAmY7PhCfg==
	Z6xLD00Y71mbe/clOoPvPA==	vkHxbbb/qvxQBM+VhgCuUQ==	1	24	1B2M2Y8AsgTpgAmY7PhCfg==	1B2M2Y8AsgTpgAmY7PhCfg==	1B2M2Y8AsgTpgAmY7PhCfg==																				1B2M2Y8AsgTpgAmY7PhCfg==																		1B2M2Y8AsgTpgAmY7PhCfg==
	Gde7EulOH4PU/f8nMYHiTQ==	vjXQjPPvbxFOmTX21yxJ+g==	0	8	1B2M2Y8AsgTpgAmY7PhCfg==	1B2M2Y8AsgTpgAmY7PhCfg==	1B2M2Y8AsgTpgAmY7PhCfg==																				1B2M2Y8AsgTpgAmY7PhCfg==																		1B2M2Y8AsgTpgAmY7PhCfg==
	Ilqjt1gd5d+m7CIlefTMdA==	viG8jK3OitmDsrP91s96hg==	0	9	1B2M2Y8AsgTpgAmY7PhCfg==	1B2M2Y8AsgTpgAmY7PhCfg==	1B2M2Y8AsgTpgAmY7PhCfg==																				1B2M2Y8AsgTpgAmY7PhCfg==																		1B2M2Y8AsgTpgAmY7PhCfg==
	LAmyN7P+Cim3rltjzYYyqg==	pBxwZ0nkXzcg1ZQzUXF/ow==	1	3	1B2M2Y8AsgTpgAmY7PhCfg==	1B2M2Y8AsgTpgAmY7PhCfg==	1B2M2Y8AsgTpgAmY7PhCfg==																				1B2M2Y8AsgTpgAmY7PhCfg==																		1B2M2Y8AsgTpgAmY7PhCfg==
	PWfQr81KFE9SYWN7vn6mwQ==	T684HvtbsjI1bwhh7lSoNw==	0	36	1B2M2Y8AsgTpgAmY7PhCfg==	1B2M2Y8AsgTpgAmY7PhCfg==	1B2M2Y8AsgTpgAmY7PhCfg==																				1B2M2Y8AsgTpgAmY7PhCfg==																		1B2M2Y8AsgTpgAmY7PhCfg==
	htzikACM58tJ/thtWva+Bw==	aSqkWye9mbnA/LeZzQq7jQ==	0	6	1B2M2Y8AsgTpgAmY7PhCfg==	1B2M2Y8AsgTpgAmY7PhCfg==	1B2M2Y8AsgTpgAmY7PhCfg==																				1B2M2Y8AsgTpgAmY7PhCfg==																		1B2M2Y8AsgTpgAmY7PhCfg==
	mACpQeBRUXYzdjod6JS90g==	f/2Ovw8xaVbIJzdVATB+EA==	0	10	1B2M2Y8AsgTpgAmY7PhCfg==	1B2M2Y8AsgTpgAmY7PhCfg==	1B2M2Y8AsgTpgAmY7PhCfg==																				1B2M2Y8AsgTpgAmY7PhCfg==																		1B2M2Y8AsgTpgAmY7PhCfg==
	aINo5dboUplOZNwZRJaRuA==	I9ofkvjq7z+06oTjiwmyaw==	0	23	1B2M2Y8AsgTpgAmY7PhCfg==	1B2M2Y8AsgTpgAmY7PhCfg==	1B2M2Y8AsgTpgAmY7PhCfg==																				1B2M2Y8AsgTpgAmY7PhCfg==																		1B2M2Y8AsgTpgAmY7PhCfg==
	HRT3pAtcDpX2tVKYEFgvIw==	m7K1bmtxdGCdeIgFeUpPRg==	1	22	1B2M2Y8AsgTpgAmY7PhCfg==	1B2M2Y8AsgTpgAmY7PhCfg==	1B2M2Y8AsgTpgAmY7PhCfg==																				1B2M2Y8AsgTpgAmY7PhCfg==																		1B2M2Y8AsgTpgAmY7PhCfg==
	qC0AOkQ5iAXfllm5Nlc8gg==	FFrfr42kBbBbu7DeKQjqMg==	0	5	1B2M2Y8AsgTpgAmY7PhCfg==	1B2M2Y8AsgTpgAmY7PhCfg==	1B2M2Y8AsgTpgAmY7PhCfg==																				1B2M2Y8AsgTpgAmY7PhCfg==																		1B2M2Y8AsgTpgAmY7PhCfg==
	rg/UBvQsHSK1WsIG+Nn+FQ==	XVr0gR09eQ8bayxLo+S6dw==	1	0	1B2M2Y8AsgTpgAmY7PhCfg==	1B2M2Y8AsgTpgAmY7PhCfg==	1B2M2Y8AsgTpgAmY7PhCfg==																				1B2M2Y8AsgTpgAmY7PhCfg==																		1B2M2Y8AsgTpgAmY7PhCfg==
	ZEspX7RVeH8LLSVMxeSXuw==	lHZj0iIp+BEvdI3gkeOahQ==	0	24	1B2M2Y8AsgTpgAmY7PhCfg==	1B2M2Y8AsgTpgAmY7PhCfg==	1B2M2Y8AsgTpgAmY7PhCfg==																				1B2M2Y8AsgTpgAmY7PhCfg==																		1B2M2Y8AsgTpgAmY7PhCfg==
	uHP2d6Xv2U6yaoo4FcCOwg==	oDzkjFXq4TH2CbOl2hHfEg==	0	22	1B2M2Y8AsgTpgAmY7PhCfg==	1B2M2Y8AsgTpgAmY7PhCfg==	1B2M2Y8AsgTpgAmY7PhCfg==																				1B2M2Y8AsgTpgAmY7PhCfg==																		1B2M2Y8AsgTpgAmY7PhCfg==
	Gwipfd5ayzjV8SF4RSEl6w==	9FzEdL/1LLGyJoovlKKrzw==	1	44	1B2M2Y8AsgTpgAmY7PhCfg==	1B2M2Y8AsgTpgAmY7PhCfg==	1B2M2Y8AsgTpgAmY7PhCfg==																				1B2M2Y8AsgTpgAmY7PhCfg==																		1B2M2Y8AsgTpgAmY7PhCfg==
	mioL5P3a3zbzVq3zpUnjjQ==	jBD0kj3Zobs+qdi0HG9A4w==	1	26	1B2M2Y8AsgTpgAmY7PhCfg==	1B2M2Y8AsgTpgAmY7PhCfg==	1B2M2Y8AsgTpgAmY7PhCfg==																				1B2M2Y8AsgTpgAmY7PhCfg==																		1B2M2Y8AsgTpgAmY7PhCfg==
	kTLs3WW/ZkbgBSkzXUtdMQ==	pqKz48ZWnmmv4eAl0P+NHw==	1	18	1B2M2Y8AsgTpgAmY7PhCfg==	1B2M2Y8AsgTpgAmY7PhCfg==	1B2M2Y8AsgTpgAmY7PhCfg==																				1B2M2Y8AsgTpgAmY7PhCfg==																		1B2M2Y8AsgTpgAmY7PhCfg==
	tGYx2J48VvQnSUvAULwZZw==	5tdxA+y8+yGVTvQpYA42zA==	1	65	1B2M2Y8AsgTpgAmY7PhCfg==	1B2M2Y8AsgTpgAmY7PhCfg==	1B2M2Y8AsgTpgAmY7PhCfg==																				1B2M2Y8AsgTpgAmY7PhCfg==																		1B2M2Y8AsgTpgAmY7PhCfg==
	s5mNoIi5dw6yJQHklrYgDg==	0h9pbUUWdSZ4b+BESs9GcA==	1	6	1B2M2Y8AsgTpgAmY7PhCfg==	1B2M2Y8AsgTpgAmY7PhCfg==	1B2M2Y8AsgTpgAmY7PhCfg==																				1B2M2Y8AsgTpgAmY7PhCfg==																		1B2M2Y8AsgTpgAmY7PhCfg==
	ISQnt42qGNOgR+QCKLECoQ==	YFJjlwbgvrL6vq8J1mf5uQ==	0	1	1B2M2Y8AsgTpgAmY7PhCfg==	1B2M2Y8AsgTpgAmY7PhCfg==	1B2M2Y8AsgTpgAmY7PhCfg==																				1B2M2Y8AsgTpgAmY7PhCfg==																		1B2M2Y8AsgTpgAmY7PhCfg==
	Mn77RTVyZODXZAWMrVm7oA==	ZhsedrlcxQp6EahWGaZ9lQ==	0	24	1B2M2Y8AsgTpgAmY7PhCfg==	1B2M2Y8AsgTpgAmY7PhCfg==	1B2M2Y8AsgTpgAmY7PhCfg==																				1B2M2Y8AsgTpgAmY7PhCfg==																		1B2M2Y8AsgTpgAmY7PhCfg==
	JdNjYMld3N2Wh92V8Jq2TA==	8rG5J1sJTCb/GZignNlBLQ==	1	19	1B2M2Y8AsgTpgAmY7PhCfg==	1B2M2Y8AsgTpgAmY7PhCfg==	1B2M2Y8AsgTpgAmY7PhCfg==																				1B2M2Y8AsgTpgAmY7PhCfg==																		1B2M2Y8AsgTpgAmY7PhCfg==
	R+A9SNX1PwNWPap/E3P7CQ==	alLbCeRaWLPlC8xiE3hSgg==	1	17	1B2M2Y8AsgTpgAmY7PhCfg==	1B2M2Y8AsgTpgAmY7PhCfg==	1B2M2Y8AsgTpgAmY7PhCfg==																				1B2M2Y8AsgTpgAmY7PhCfg==																		1B2M2Y8AsgTpgAmY7PhCfg==
	pexS+A+92Aj+R4nRLx7JBw==	nRTMHTYFrxqg5cODRcqodA==	1	3	1B2M2Y8AsgTpgAmY7PhCfg==	1B2M2Y8AsgTpgAmY7PhCfg==	1B2M2Y8AsgTpgAmY7PhCfg==																				1B2M2Y8AsgTpgAmY7PhCfg==																		1B2M2Y8AsgTpgAmY7PhCfg==
	O7i3NIdQDBxyhUgBA75o5g==	DSwmDqULUZDrjyQ8MchWuQ==	1	3	1B2M2Y8AsgTpgAmY7PhCfg==	1B2M2Y8AsgTpgAmY7PhCfg==	1B2M2Y8AsgTpgAmY7PhCfg==																				1B2M2Y8AsgTpgAmY7PhCfg==																		1B2M2Y8AsgTpgAmY7PhCfg==
	5wwbV+DZ/jO1a6OIVDDESA==	1DbK6UnIG5lwWToiXfLUeQ==	0	30	1B2M2Y8AsgTpgAmY7PhCfg==	1B2M2Y8AsgTpgAmY7PhCfg==	1B2M2Y8AsgTpgAmY7PhCfg==																				1B2M2Y8AsgTpgAmY7PhCfg==																		1B2M2Y8AsgTpgAmY7PhCfg==
	ByqvOYIHS+6yGfSqQu7yDg==	dpuM8jpYaaYE+K4UFvxIrQ==	0	7	1B2M2Y8AsgTpgAmY7PhCfg==	1B2M2Y8AsgTpgAmY7PhCfg==	1B2M2Y8AsgTpgAmY7PhCfg==																				1B2M2Y8AsgTpgAmY7PhCfg==																		1B2M2Y8AsgTpgAmY7PhCfg==
	B5NSDBlbB5PWgsvsqAP5Zw==	NExw+sJbXmH1nclcOEd44A==	0	9	1B2M2Y8AsgTpgAmY7PhCfg==	1B2M2Y8AsgTpgAmY7PhCfg==	1B2M2Y8AsgTpgAmY7PhCfg==																				1B2M2Y8AsgTpgAmY7PhCfg==																		1B2M2Y8AsgTpgAmY7PhCfg==
	QlTXHqkbuFoY7uqvXnrb7w==	iIIbLwQrXEsnq5jbb0bx6A==	1	2	1B2M2Y8AsgTpgAmY7PhCfg==	1B2M2Y8AsgTpgAmY7PhCfg==	1B2M2Y8AsgTpgAmY7PhCfg==																				1B2M2Y8AsgTpgAmY7PhCfg==																		1B2M2Y8AsgTpgAmY7PhCfg==
	hhw7qhNYJ8XYt5eH29ZG1g==	Gqp0OKWRV6DyGtMN2k1AiA==	0	3	1B2M2Y8AsgTpgAmY7PhCfg==	1B2M2Y8AsgTpgAmY7PhCfg==	1B2M2Y8AsgTpgAmY7PhCfg==																				1B2M2Y8AsgTpgAmY7PhCfg==																		1B2M2Y8AsgTpgAmY7PhCfg==
	KnOR+2MqTayUIiAbsEHAQw==	STxGXA/zE62yqBZNPN7lcw==	0	36	1B2M2Y8AsgTpgAmY7PhCfg==	1B2M2Y8AsgTpgAmY7PhCfg==	1B2M2Y8AsgTpgAmY7PhCfg==																				1B2M2Y8AsgTpgAmY7PhCfg==																		1B2M2Y8AsgTpgAmY7PhCfg==
	ThEaP+GVjX9MAhW7oQjfDg==	Be1AFZzPvi94MNHIcBxaVA==	1	1	1B2M2Y8AsgTpgAmY7PhCfg==	1B2M2Y8AsgTpgAmY7PhCfg==	1B2M2Y8AsgTpgAmY7PhCfg==																				1B2M2Y8AsgTpgAmY7PhCfg==																		1B2M2Y8AsgTpgAmY7PhCfg==
	5h8Xl1flUU+hk3iYQ49Qww==	BA9BdRXm/rVU9Onv5uOHaQ==	0	6	1B2M2Y8AsgTpgAmY7PhCfg==	1B2M2Y8AsgTpgAmY7PhCfg==	1B2M2Y8AsgTpgAmY7PhCfg==																				1B2M2Y8AsgTpgAmY7PhCfg==																		1B2M2Y8AsgTpgAmY7PhCfg==
	RRadWlhrICz6dEWpLHx28A==	Ld9h/rtcopLi2mOKwmCxDg==	0	25	1B2M2Y8AsgTpgAmY7PhCfg==	1B2M2Y8AsgTpgAmY7PhCfg==	1B2M2Y8AsgTpgAmY7PhCfg==																				1B2M2Y8AsgTpgAmY7PhCfg==																		1B2M2Y8AsgTpgAmY7PhCfg==
	SZ5+q/k5pc9wert0ebL4ug==	GR67GTG3LCxktuTGCA19BQ==	0	32	1B2M2Y8AsgTpgAmY7PhCfg==	1B2M2Y8AsgTpgAmY7PhCfg==	1B2M2Y8AsgTpgAmY7PhCfg==																				1B2M2Y8AsgTpgAmY7PhCfg==																		1B2M2Y8AsgTpgAmY7PhCfg==
	SSB3jXvCpHQPsSEsdizwLQ==	8vX6KeX8EzTquiyY8jQuJA==	0	7	1B2M2Y8AsgTpgAmY7PhCfg==	1B2M2Y8AsgTpgAmY7PhCfg==	1B2M2Y8AsgTpgAmY7PhCfg==																				1B2M2Y8AsgTpgAmY7PhCfg==																		1B2M2Y8AsgTpgAmY7PhCfg==
	FvdIdACHJP0CMwmnhU0+FA==	FDq5ggueK4YPz67m0W5AKA==	1	13	1B2M2Y8AsgTpgAmY7PhCfg==	1B2M2Y8AsgTpgAmY7PhCfg==	1B2M2Y8AsgTpgAmY7PhCfg==																				1B2M2Y8AsgTpgAmY7PhCfg==																		1B2M2Y8AsgTpgAmY7PhCfg==
	sG5w4+Be0o3AKFk2ZOQW4g==	c2Abw71alhphqXPpLinxaQ==	0	2	1B2M2Y8AsgTpgAmY7PhCfg==	1B2M2Y8AsgTpgAmY7PhCfg==	1B2M2Y8AsgTpgAmY7PhCfg==																				1B2M2Y8AsgTpgAmY7PhCfg==																		1B2M2Y8AsgTpgAmY7PhCfg==
	v35SewxXlpHsk+GhBm+hjw==	7eeCWH0FaQgj0w0VJpqYDQ==	0	39	1B2M2Y8AsgTpgAmY7PhCfg==	1B2M2Y8AsgTpgAmY7PhCfg==	1B2M2Y8AsgTpgAmY7PhCfg==																				1B2M2Y8AsgTpgAmY7PhCfg==																		1B2M2Y8AsgTpgAmY7PhCfg==
	emZlSVIocQEZ9gWv+V17dw==	Yhg7b46sUJo4Bu5D/m03eA==	1	25	1B2M2Y8AsgTpgAmY7PhCfg==	1B2M2Y8AsgTpgAmY7PhCfg==	1B2M2Y8AsgTpgAmY7PhCfg==																				1B2M2Y8AsgTpgAmY7PhCfg==																		1B2M2Y8AsgTpgAmY7PhCfg==
	/ue9MP3j8fj7skTfXdT/7w==	b1jtG45xEMjdqs3rY9o8Dg==	0	31	1B2M2Y8AsgTpgAmY7PhCfg==	1B2M2Y8AsgTpgAmY7PhCfg==	1B2M2Y8AsgTpgAmY7PhCfg==																				1B2M2Y8AsgTpgAmY7PhCfg==																		1B2M2Y8AsgTpgAmY7PhCfg==
	66QLrMqZlH4Vr81v3T3IUw==	flRC05nQXqnGiZQ5h9O+dw==	0	44	1B2M2Y8AsgTpgAmY7PhCfg==	1B2M2Y8AsgTpgAmY7PhCfg==	1B2M2Y8AsgTpgAmY7PhCfg==																				1B2M2Y8AsgTpgAmY7PhCfg==																		1B2M2Y8AsgTpgAmY7PhCfg==
	UOgpvnlgE/aHKQ9W5YZ2Yw==	h39sE2cP32uPT9BZHytJkw==	1	25	1B2M2Y8AsgTpgAmY7PhCfg==	1B2M2Y8AsgTpgAmY7PhCfg==	1B2M2Y8AsgTpgAmY7PhCfg==																				1B2M2Y8AsgTpgAmY7PhCfg==																		1B2M2Y8AsgTpgAmY7PhCfg==
	+jrJ57Xi7RdLwRBPHJ7Jtg==	GXgc+89g1zy2iKbGyl5V/w==	0	29	1B2M2Y8AsgTpgAmY7PhCfg==	1B2M2Y8AsgTpgAmY7PhCfg==	1B2M2Y8AsgTpgAmY7PhCfg==																				1B2M2Y8AsgTpgAmY7PhCfg==																		1B2M2Y8AsgTpgAmY7PhCfg==
	7YqKmf15QX3V7obhQfwiMw==	k/jjIrtq3/7rM6hdlcUjFg==	0	32	1B2M2Y8AsgTpgAmY7PhCfg==	1B2M2Y8AsgTpgAmY7PhCfg==	1B2M2Y8AsgTpgAmY7PhCfg==																				1B2M2Y8AsgTpgAmY7PhCfg==																		1B2M2Y8AsgTpgAmY7PhCfg==
	hZhxYa42Uv0+thN7Xx3K7A==	FazBUqbKJo715M8/uxNlEw==	1	9	1B2M2Y8AsgTpgAmY7PhCfg==	1B2M2Y8AsgTpgAmY7PhCfg==	1B2M2Y8AsgTpgAmY7PhCfg==																				1B2M2Y8AsgTpgAmY7PhCfg==																		1B2M2Y8AsgTpgAmY7PhCfg==
	lgww+oQpxL7e6UXQiW0jUQ==	G9QT3nDzIUL0ozqUE0xWkA==	1	16	1B2M2Y8AsgTpgAmY7PhCfg==	1B2M2Y8AsgTpgAmY7PhCfg==	1B2M2Y8AsgTpgAmY7PhCfg==																				1B2M2Y8AsgTpgAmY7PhCfg==																		1B2M2Y8AsgTpgAmY7PhCfg==
	KcP9o3C26//2AFxu0qNc4g==	o90Xb7aLp4uCl0IfWgk/JA==	0	27	1B2M2Y8AsgTpgAmY7PhCfg==	1B2M2Y8AsgTpgAmY7PhCfg==	1B2M2Y8AsgTpgAmY7PhCfg==																				1B2M2Y8AsgTpgAmY7PhCfg==																		1B2M2Y8AsgTpgAmY7PhCfg==
	Bex4wbeiwiGxVoGIbfrM8g==	/A/e974qSovRiBED3NQT6Q==	0	24	1B2M2Y8AsgTpgAmY7PhCfg==	1B2M2Y8AsgTpgAmY7PhCfg==	1B2M2Y8AsgTpgAmY7PhCfg==																				1B2M2Y8AsgTpgAmY7PhCfg==																		1B2M2Y8AsgTpgAmY7PhCfg==
	rFW5Z/PjsO3M9b5WPkpgFg==	Y5dT0XldBLNHLiJjJ7C1Lw==	1	5	1B2M2Y8AsgTpgAmY7PhCfg==	1B2M2Y8AsgTpgAmY7PhCfg==	1B2M2Y8AsgTpgAmY7PhCfg==																				1B2M2Y8AsgTpgAmY7PhCfg==																		1B2M2Y8AsgTpgAmY7PhCfg==
	3867r3mELC5vynt3dB3jpg==	ZBqjgROaclT1Kq9L/F2Z2g==	0		1B2M2Y8AsgTpgAmY7PhCfg==	1B2M2Y8AsgTpgAmY7PhCfg==	1B2M2Y8AsgTpgAmY7PhCfg==																				1B2M2Y8AsgTpgAmY7PhCfg==																		1B2M2Y8AsgTpgAmY7PhCfg==
	9SMvlcaSyuHJJ9DrlRj48A==	hbu4uaYx4/bocK27CeSgIg==	1	25	1B2M2Y8AsgTpgAmY7PhCfg==	1B2M2Y8AsgTpgAmY7PhCfg==	1B2M2Y8AsgTpgAmY7PhCfg==																				1B2M2Y8AsgTpgAmY7PhCfg==																		1B2M2Y8AsgTpgAmY7PhCfg==
	cPJQ4tdi+96KLnDqv265Uw==	lIuh3IzEzCbl2dTzWGYMLQ==	0		1B2M2Y8AsgTpgAmY7PhCfg==	1B2M2Y8AsgTpgAmY7PhCfg==	1B2M2Y8AsgTpgAmY7PhCfg==																				1B2M2Y8AsgTpgAmY7PhCfg==																		1B2M2Y8AsgTpgAmY7PhCfg==
	fxjICEQn8W8mxGmoWTBLEg==	JdvsN9g3HXjW/qMDkNtXaQ==	0	21	1B2M2Y8AsgTpgAmY7PhCfg==	1B2M2Y8AsgTpgAmY7PhCfg==	1B2M2Y8AsgTpgAmY7PhCfg==																				1B2M2Y8AsgTpgAmY7PhCfg==																		1B2M2Y8AsgTpgAmY7PhCfg==
	s4Ao9+ZkGccGEPV9d1+2kg==	skCYS0zA+EYVMIv3CN9lFg==	0	30	1B2M2Y8AsgTpgAmY7PhCfg==	1B2M2Y8AsgTpgAmY7PhCfg==	1B2M2Y8AsgTpgAmY7PhCfg==																				1B2M2Y8AsgTpgAmY7PhCfg==																		1B2M2Y8AsgTpgAmY7PhCfg==
	fL65ZPGWGhMqNgUnSKEDIA==	9HRXOomo8dpYDL/ZsP7NMw==	1	35	1B2M2Y8AsgTpgAmY7PhCfg==	1B2M2Y8AsgTpgAmY7PhCfg==	1B2M2Y8AsgTpgAmY7PhCfg==																				1B2M2Y8AsgTpgAmY7PhCfg==																		1B2M2Y8AsgTpgAmY7PhCfg==
	obLgTGXo+nS6HlCkKbgoyg==	+7JcH8PJrRKoDQa2IYky2A==	1	6	1B2M2Y8AsgTpgAmY7PhCfg==	1B2M2Y8AsgTpgAmY7PhCfg==	1B2M2Y8AsgTpgAmY7PhCfg==																				1B2M2Y8AsgTpgAmY7PhCfg==																		1B2M2Y8AsgTpgAmY7PhCfg==
	roNgCjKTfBZnVLFjMMfy1A==	o0ROBJo6iFYMujYMGAAZMg==	0	7	1B2M2Y8AsgTpgAmY7PhCfg==	1B2M2Y8AsgTpgAmY7PhCfg==	1B2M2Y8AsgTpgAmY7PhCfg==																				1B2M2Y8AsgTpgAmY7PhCfg==																		1B2M2Y8AsgTpgAmY7PhCfg==
	1RxDuI/OufjIzDe+L1UBOQ==	AzUi2b33ltE8S1lMvfAxhA==	0	19	1B2M2Y8AsgTpgAmY7PhCfg==	1B2M2Y8AsgTpgAmY7PhCfg==	1B2M2Y8AsgTpgAmY7PhCfg==																				1B2M2Y8AsgTpgAmY7PhCfg==																		1B2M2Y8AsgTpgAmY7PhCfg==
	alAj+9F2B4glEOD8R0gY+w==	siIKSJmxd5qJywQjgASOlg==	1	3	1B2M2Y8AsgTpgAmY7PhCfg==	1B2M2Y8AsgTpgAmY7PhCfg==	1B2M2Y8AsgTpgAmY7PhCfg==																				1B2M2Y8AsgTpgAmY7PhCfg==																		1B2M2Y8AsgTpgAmY7PhCfg==
	P73+pcGYkTMcS0xcb5xDlA==	H5iIhg9D4xzInB2HdyDIQQ==	0	3	1B2M2Y8AsgTpgAmY7PhCfg==	1B2M2Y8AsgTpgAmY7PhCfg==	1B2M2Y8AsgTpgAmY7PhCfg==																				1B2M2Y8AsgTpgAmY7PhCfg==																		1B2M2Y8AsgTpgAmY7PhCfg==
	tXJGavyTbipZiUgnI0NAQw==	10Ga4E8kjlEFrD0HADiXdQ==	1	11	1B2M2Y8AsgTpgAmY7PhCfg==	1B2M2Y8AsgTpgAmY7PhCfg==	1B2M2Y8AsgTpgAmY7PhCfg==																				1B2M2Y8AsgTpgAmY7PhCfg==																		1B2M2Y8AsgTpgAmY7PhCfg==
	URp2eCPlcYrOK5NDnNeawg==	cTWG/ost1jmqyEborBU2og==	0	8	1B2M2Y8AsgTpgAmY7PhCfg==	1B2M2Y8AsgTpgAmY7PhCfg==	1B2M2Y8AsgTpgAmY7PhCfg==																				1B2M2Y8AsgTpgAmY7PhCfg==																		1B2M2Y8AsgTpgAmY7PhCfg==
	83awNANBXBLAF/IDE6+MUQ==	BMfzfyQg8FMtfw4GL/LVtQ==	0	48	1B2M2Y8AsgTpgAmY7PhCfg==	1B2M2Y8AsgTpgAmY7PhCfg==	1B2M2Y8AsgTpgAmY7PhCfg==																				1B2M2Y8AsgTpgAmY7PhCfg==																		1B2M2Y8AsgTpgAmY7PhCfg==
	CLE2ZQSkpaHmeeLqrTi1lQ==	Xd/tPQdGdI2MSt01R6gKxQ==	1	6	1B2M2Y8AsgTpgAmY7PhCfg==	1B2M2Y8AsgTpgAmY7PhCfg==	1B2M2Y8AsgTpgAmY7PhCfg==																				1B2M2Y8AsgTpgAmY7PhCfg==																		1B2M2Y8AsgTpgAmY7PhCfg==
	fCyYua3+63yaXVsMXtxsvQ==	E1vE4H4vmwwP24PBxNiz4A==	0	25	1B2M2Y8AsgTpgAmY7PhCfg==	1B2M2Y8AsgTpgAmY7PhCfg==	1B2M2Y8AsgTpgAmY7PhCfg==																				1B2M2Y8AsgTpgAmY7PhCfg==																		1B2M2Y8AsgTpgAmY7PhCfg==
	rklUvX0fKNSxJAY3MTOK4A==	Vh5+fXTOznON6bI8DdKT0g==	1		1B2M2Y8AsgTpgAmY7PhCfg==	1B2M2Y8AsgTpgAmY7PhCfg==	1B2M2Y8AsgTpgAmY7PhCfg==																				1B2M2Y8AsgTpgAmY7PhCfg==																		1B2M2Y8AsgTpgAmY7PhCfg==
	FaMdJ/eJfxwOeG4F4AB8xg==	elD3cODpENO+/9ZT98QZfg==	0	24	1B2M2Y8AsgTpgAmY7PhCfg==	1B2M2Y8AsgTpgAmY7PhCfg==	1B2M2Y8AsgTpgAmY7PhCfg==																				1B2M2Y8AsgTpgAmY7PhCfg==																		1B2M2Y8AsgTpgAmY7PhCfg==
	ftzuzsJdkaBWZmUX07cESw==	9aPJxfEb6c9AoUV3XP3cYA==	1	39	1B2M2Y8AsgTpgAmY7PhCfg==	1B2M2Y8AsgTpgAmY7PhCfg==	1B2M2Y8AsgTpgAmY7PhCfg==																				1B2M2Y8AsgTpgAmY7PhCfg==																		1B2M2Y8AsgTpgAmY7PhCfg==
	zRio4PSsWYZQYwvscVLZ7w==	zUjXIWXQYe6kx7Y9jaimSw==	1	5	1B2M2Y8AsgTpgAmY7PhCfg==	1B2M2Y8AsgTpgAmY7PhCfg==	1B2M2Y8AsgTpgAmY7PhCfg==																				1B2M2Y8AsgTpgAmY7PhCfg==																		1B2M2Y8AsgTpgAmY7PhCfg==
	x7MgPa7+WsxDkd3rOzSC4A==	fWIijXiCku5pPRL9VJ53RQ==	1	7	1B2M2Y8AsgTpgAmY7PhCfg==	1B2M2Y8AsgTpgAmY7PhCfg==	1B2M2Y8AsgTpgAmY7PhCfg==																				1B2M2Y8AsgTpgAmY7PhCfg==																		1B2M2Y8AsgTpgAmY7PhCfg==
	obP+PxLAuz+j7Jo+3cncuw==	l+B7mQVCYbT264C9qwVpvA==	0	23	1B2M2Y8AsgTpgAmY7PhCfg==	1B2M2Y8AsgTpgAmY7PhCfg==	1B2M2Y8AsgTpgAmY7PhCfg==																				1B2M2Y8AsgTpgAmY7PhCfg==																		1B2M2Y8AsgTpgAmY7PhCfg==
	6PGYyffhMCj6ttplCujang==	pE8TWP7kpeJsgkhRVhlmSA==	0	16	1B2M2Y8AsgTpgAmY7PhCfg==	1B2M2Y8AsgTpgAmY7PhCfg==	1B2M2Y8AsgTpgAmY7PhCfg==																				1B2M2Y8AsgTpgAmY7PhCfg==																		1B2M2Y8AsgTpgAmY7PhCfg==
	oWeN/vQS5DrW4gLmWsb/+Q==	u5yvlgdtM12pxtNow4Xc0w==	0	33	1B2M2Y8AsgTpgAmY7PhCfg==	1B2M2Y8AsgTpgAmY7PhCfg==	1B2M2Y8AsgTpgAmY7PhCfg==																				1B2M2Y8AsgTpgAmY7PhCfg==																		1B2M2Y8AsgTpgAmY7PhCfg==
	EjChaWvQS8ShwecLzkd7Rg==	nZkZfi6/A/w4jQnx6Ur4mw==	1	33	1B2M2Y8AsgTpgAmY7PhCfg==	1B2M2Y8AsgTpgAmY7PhCfg==	1B2M2Y8AsgTpgAmY7PhCfg==																				1B2M2Y8AsgTpgAmY7PhCfg==																		1B2M2Y8AsgTpgAmY7PhCfg==
	Yq2WudFDhRCe0l00l+fMXg==	46FJsNaentIWBmXZLBJS9A==	0	48	1B2M2Y8AsgTpgAmY7PhCfg==	1B2M2Y8AsgTpgAmY7PhCfg==	1B2M2Y8AsgTpgAmY7PhCfg==																				1B2M2Y8AsgTpgAmY7PhCfg==																		1B2M2Y8AsgTpgAmY7PhCfg==
	7xpks1X9/5WX6ixRa4VWBg==	QtriYrhTGz30jN6cwBjFEg==	1	40	1B2M2Y8AsgTpgAmY7PhCfg==	1B2M2Y8AsgTpgAmY7PhCfg==	1B2M2Y8AsgTpgAmY7PhCfg==																				1B2M2Y8AsgTpgAmY7PhCfg==																		1B2M2Y8AsgTpgAmY7PhCfg==
	Dw+ibuAYl+D7KJ8qQort+w==	n/2dQQ/ag9nSNx0WV/c7UA==	0	27	1B2M2Y8AsgTpgAmY7PhCfg==	1B2M2Y8AsgTpgAmY7PhCfg==	1B2M2Y8AsgTpgAmY7PhCfg==																				1B2M2Y8AsgTpgAmY7PhCfg==																		1B2M2Y8AsgTpgAmY7PhCfg==
	cV2Rd410O1kTTjyrOw/7HQ==	h4j7pqQDMHVvWaNxBrAF1Q==	1	15	1B2M2Y8AsgTpgAmY7PhCfg==	1B2M2Y8AsgTpgAmY7PhCfg==	1B2M2Y8AsgTpgAmY7PhCfg==																				1B2M2Y8AsgTpgAmY7PhCfg==																		1B2M2Y8AsgTpgAmY7PhCfg==
	P0p0JF+FTqfH6JKeopoa2w==	XAsiriTQCC2AoNUv6yGXmA==	0	4	1B2M2Y8AsgTpgAmY7PhCfg==	1B2M2Y8AsgTpgAmY7PhCfg==	1B2M2Y8AsgTpgAmY7PhCfg==																				1B2M2Y8AsgTpgAmY7PhCfg==																		1B2M2Y8AsgTpgAmY7PhCfg==
	RTK8Z5r2lpdye4AjcuVcfw==	RFeQb0cqCk6WahfeMFSovA==	1	16	1B2M2Y8AsgTpgAmY7PhCfg==	1B2M2Y8AsgTpgAmY7PhCfg==	1B2M2Y8AsgTpgAmY7PhCfg==																				1B2M2Y8AsgTpgAmY7PhCfg==																		1B2M2Y8AsgTpgAmY7PhCfg==
	NDBvuTK8voI6+0oMZ14+zg==	3oRbHmwaYxULUSPbt/sy4Q==	0	10	1B2M2Y8AsgTpgAmY7PhCfg==	1B2M2Y8AsgTpgAmY7PhCfg==	1B2M2Y8AsgTpgAmY7PhCfg==																				1B2M2Y8AsgTpgAmY7PhCfg==																		1B2M2Y8AsgTpgAmY7PhCfg==
	DyrYHBAPemx0db0mzrdsvw==	QAmNSvCKUxmLyjKecY2QHQ==	1	1	1B2M2Y8AsgTpgAmY7PhCfg==	1B2M2Y8AsgTpgAmY7PhCfg==	1B2M2Y8AsgTpgAmY7PhCfg==																				1B2M2Y8AsgTpgAmY7PhCfg==																		1B2M2Y8AsgTpgAmY7PhCfg==
	t6onMlfVwfj9Iy9wm6Y6Cw==	jMXvU/xYTrCgWXsFJQf+bQ==	1	24	1B2M2Y8AsgTpgAmY7PhCfg==	1B2M2Y8AsgTpgAmY7PhCfg==	1B2M2Y8AsgTpgAmY7PhCfg==																				1B2M2Y8AsgTpgAmY7PhCfg==																		1B2M2Y8AsgTpgAmY7PhCfg==
	O+w/HY5YDRn7g4LDzZAlSA==	RF+gQF2VMtkBubOp2lWoEw==	0	18	1B2M2Y8AsgTpgAmY7PhCfg==	1B2M2Y8AsgTpgAmY7PhCfg==	1B2M2Y8AsgTpgAmY7PhCfg==																				1B2M2Y8AsgTpgAmY7PhCfg==																		1B2M2Y8AsgTpgAmY7PhCfg==
	SsEEjzKG6xhbIcNEDogv/A==	GIxlQFAOSHejU3DTGyKz3A==	0	8	1B2M2Y8AsgTpgAmY7PhCfg==	1B2M2Y8AsgTpgAmY7PhCfg==	1B2M2Y8AsgTpgAmY7PhCfg==																				1B2M2Y8AsgTpgAmY7PhCfg==																		1B2M2Y8AsgTpgAmY7PhCfg==
	1TtkEzY1iNmbRajN+lrK0w==	XNMCfAeHPPaqaRpCMg2G9Q==	1	42	1B2M2Y8AsgTpgAmY7PhCfg==	1B2M2Y8AsgTpgAmY7PhCfg==	1B2M2Y8AsgTpgAmY7PhCfg==																				1B2M2Y8AsgTpgAmY7PhCfg==																		1B2M2Y8AsgTpgAmY7PhCfg==
	vAV4JiK8dThPxHMAaUlLFw==	SYRLoSmhy8PZZHA/zbdWug==	0	2	1B2M2Y8AsgTpgAmY7PhCfg==	1B2M2Y8AsgTpgAmY7PhCfg==	1B2M2Y8AsgTpgAmY7PhCfg==																				1B2M2Y8AsgTpgAmY7PhCfg==																		1B2M2Y8AsgTpgAmY7PhCfg==
	LaB6r21Y1CgJ4N0BGUkrJA==	JjsSQ8otvrNYd3zqvEouTA==	0	34	1B2M2Y8AsgTpgAmY7PhCfg==	1B2M2Y8AsgTpgAmY7PhCfg==	1B2M2Y8AsgTpgAmY7PhCfg==																				1B2M2Y8AsgTpgAmY7PhCfg==																		1B2M2Y8AsgTpgAmY7PhCfg==
	D7SYfxF6Hq3vKu+ScdrfFA==	6DLQFzFWdceXMTePrVwV5g==	0	31	1B2M2Y8AsgTpgAmY7PhCfg==	1B2M2Y8AsgTpgAmY7PhCfg==	1B2M2Y8AsgTpgAmY7PhCfg==																				1B2M2Y8AsgTpgAmY7PhCfg==																		1B2M2Y8AsgTpgAmY7PhCfg==
	s9XHeSN2FKnO9TBbhaKCcw==	cMVJsoYmrfjA1jSQU6hErw==	1	9	1B2M2Y8AsgTpgAmY7PhCfg==	1B2M2Y8AsgTpgAmY7PhCfg==	1B2M2Y8AsgTpgAmY7PhCfg==																				1B2M2Y8AsgTpgAmY7PhCfg==																		1B2M2Y8AsgTpgAmY7PhCfg==
	t6KoXEBrZmivIhMsY4RFKA==	q3EgkOuaJ4gbYwgMhZFH3g==	0	33	1B2M2Y8AsgTpgAmY7PhCfg==	1B2M2Y8AsgTpgAmY7PhCfg==	1B2M2Y8AsgTpgAmY7PhCfg==																				1B2M2Y8AsgTpgAmY7PhCfg==																		1B2M2Y8AsgTpgAmY7PhCfg==
	oHza8fE0v2U5OB91+Giprg==	GGtpDimJLxN7TDTPpAo6TQ==	0	40	1B2M2Y8AsgTpgAmY7PhCfg==	1B2M2Y8AsgTpgAmY7PhCfg==	1B2M2Y8AsgTpgAmY7PhCfg==																				1B2M2Y8AsgTpgAmY7PhCfg==																		1B2M2Y8AsgTpgAmY7PhCfg==
	w6VwbmUkwKVFR0cADepJjQ==	79cdew/Z55zI372fllZPXg==	1	3	1B2M2Y8AsgTpgAmY7PhCfg==	1B2M2Y8AsgTpgAmY7PhCfg==	1B2M2Y8AsgTpgAmY7PhCfg==																				1B2M2Y8AsgTpgAmY7PhCfg==																		1B2M2Y8AsgTpgAmY7PhCfg==
	ZWY4ox9ysj/V0B7xYc2z1w==	7KMYb8fWrF3U2avx+E/AKQ==	0	27	1B2M2Y8AsgTpgAmY7PhCfg==	1B2M2Y8AsgTpgAmY7PhCfg==	1B2M2Y8AsgTpgAmY7PhCfg==																				1B2M2Y8AsgTpgAmY7PhCfg==																		1B2M2Y8AsgTpgAmY7PhCfg==
	A7hXtYx/oUakbF+466/mSw==	hdKzYxQiaUv6f5PnVqF5Xg==	1	7	1B2M2Y8AsgTpgAmY7PhCfg==	1B2M2Y8AsgTpgAmY7PhCfg==	1B2M2Y8AsgTpgAmY7PhCfg==																				1B2M2Y8AsgTpgAmY7PhCfg==																		1B2M2Y8AsgTpgAmY7PhCfg==
	dOSMGjjLQCLVDEXb074fmg==	92ywKMjs/7pggie+iY9BqA==	1	15	1B2M2Y8AsgTpgAmY7PhCfg==	1B2M2Y8AsgTpgAmY7PhCfg==	1B2M2Y8AsgTpgAmY7PhCfg==																				1B2M2Y8AsgTpgAmY7PhCfg==																		1B2M2Y8AsgTpgAmY7PhCfg==
	+izqwJJIEN4YUtMUxNAaBg==	NoBlMSHqrEakJSjqet/TCw==	0	7	1B2M2Y8AsgTpgAmY7PhCfg==	1B2M2Y8AsgTpgAmY7PhCfg==	1B2M2Y8AsgTpgAmY7PhCfg==																				1B2M2Y8AsgTpgAmY7PhCfg==																		1B2M2Y8AsgTpgAmY7PhCfg==
	Jy62Sh7QEDzMC/ROjN9ncA==	89IFs/jCuyjEbiBMbxtJnQ==	0	1	1B2M2Y8AsgTpgAmY7PhCfg==	1B2M2Y8AsgTpgAmY7PhCfg==	1B2M2Y8AsgTpgAmY7PhCfg==																				1B2M2Y8AsgTpgAmY7PhCfg==																		1B2M2Y8AsgTpgAmY7PhCfg==
	wX6HOOP/RFHv99Zw2aucYw==	oWxPzfV8bsXtMOIcGuDfdA==	0	24	1B2M2Y8AsgTpgAmY7PhCfg==	1B2M2Y8AsgTpgAmY7PhCfg==	1B2M2Y8AsgTpgAmY7PhCfg==																				1B2M2Y8AsgTpgAmY7PhCfg==																		1B2M2Y8AsgTpgAmY7PhCfg==
	2laRDpz90yAqyhW81YnzAQ==	pKEQi7zDKacO+pPXvwYJFA==	0	28	1B2M2Y8AsgTpgAmY7PhCfg==	1B2M2Y8AsgTpgAmY7PhCfg==	1B2M2Y8AsgTpgAmY7PhCfg==																				1B2M2Y8AsgTpgAmY7PhCfg==																		1B2M2Y8AsgTpgAmY7PhCfg==
	vO4KXRTT1WnimLWORhkROQ==	BNpxcCZgVHJGGwXPQfcX7g==	0	44	1B2M2Y8AsgTpgAmY7PhCfg==	1B2M2Y8AsgTpgAmY7PhCfg==	1B2M2Y8AsgTpgAmY7PhCfg==																				1B2M2Y8AsgTpgAmY7PhCfg==																		1B2M2Y8AsgTpgAmY7PhCfg==
	DKhh6HKvCotG4vj2GdMbWQ==	rdbzsEqVud5Qu+N/eHY1uw==	0	27	1B2M2Y8AsgTpgAmY7PhCfg==	1B2M2Y8AsgTpgAmY7PhCfg==	1B2M2Y8AsgTpgAmY7PhCfg==																				1B2M2Y8AsgTpgAmY7PhCfg==																		1B2M2Y8AsgTpgAmY7PhCfg==
	ln6XYs0laWFXLfkWIF8urw==	f/6BdAyt5w+SY6mXVEHEcw==	0	26	1B2M2Y8AsgTpgAmY7PhCfg==	1B2M2Y8AsgTpgAmY7PhCfg==	1B2M2Y8AsgTpgAmY7PhCfg==																				1B2M2Y8AsgTpgAmY7PhCfg==																		1B2M2Y8AsgTpgAmY7PhCfg==
	c0L5ZKxe8pBHpoTov8WtHA==	BWKgcd0h2v4dwh/EBQ7ieA==	0	22	1B2M2Y8AsgTpgAmY7PhCfg==	1B2M2Y8AsgTpgAmY7PhCfg==	1B2M2Y8AsgTpgAmY7PhCfg==																				1B2M2Y8AsgTpgAmY7PhCfg==																		1B2M2Y8AsgTpgAmY7PhCfg==
	8p1m6XgT5jv/JN9Ol6EO5w==	IcXqfKuNuUX+5xzbsj5pxA==	0	0	1B2M2Y8AsgTpgAmY7PhCfg==	1B2M2Y8AsgTpgAmY7PhCfg==	1B2M2Y8AsgTpgAmY7PhCfg==																				1B2M2Y8AsgTpgAmY7PhCfg==																		1B2M2Y8AsgTpgAmY7PhCfg==
	J6y5yFS8GynE++E3MDUlGw==	2882pymfr77Mvg6ExuIIcg==	0	26	1B2M2Y8AsgTpgAmY7PhCfg==	1B2M2Y8AsgTpgAmY7PhCfg==	1B2M2Y8AsgTpgAmY7PhCfg==																				1B2M2Y8AsgTpgAmY7PhCfg==																		1B2M2Y8AsgTpgAmY7PhCfg==
	Jz9hqitYztpjZK1FWv+Kvg==	4y4sozvyHN5fdB01J8cJeg==	0	5	1B2M2Y8AsgTpgAmY7PhCfg==	1B2M2Y8AsgTpgAmY7PhCfg==	1B2M2Y8AsgTpgAmY7PhCfg==																				1B2M2Y8AsgTpgAmY7PhCfg==																		1B2M2Y8AsgTpgAmY7PhCfg==
	DUUoJKLuoa8Dgguz0vH/KQ==	pwuQrE3VV5GOWhxcsZOZ7A==	0	38	1B2M2Y8AsgTpgAmY7PhCfg==	1B2M2Y8AsgTpgAmY7PhCfg==	1B2M2Y8AsgTpgAmY7PhCfg==																				1B2M2Y8AsgTpgAmY7PhCfg==																		1B2M2Y8AsgTpgAmY7PhCfg==
	pr/HYJT2idq5ePBZ6iRWoQ==	4sjDupkI5kdub7WTZkCMCQ==	0	8	1B2M2Y8AsgTpgAmY7PhCfg==	1B2M2Y8AsgTpgAmY7PhCfg==	1B2M2Y8AsgTpgAmY7PhCfg==																				1B2M2Y8AsgTpgAmY7PhCfg==																		1B2M2Y8AsgTpgAmY7PhCfg==
	gw1y6kPFB6wG6bTXXuUu7Q==	vmYimE2ISWpvtFnaRoE+Iw==	0	8	1B2M2Y8AsgTpgAmY7PhCfg==	1B2M2Y8AsgTpgAmY7PhCfg==	1B2M2Y8AsgTpgAmY7PhCfg==																				1B2M2Y8AsgTpgAmY7PhCfg==																		1B2M2Y8AsgTpgAmY7PhCfg==
	UoLpYu0CTHOM4+HisKJH7A==	O3+hLX3PMkaVr5rw8lI+Kg==	0	28	1B2M2Y8AsgTpgAmY7PhCfg==	1B2M2Y8AsgTpgAmY7PhCfg==	1B2M2Y8AsgTpgAmY7PhCfg==																				1B2M2Y8AsgTpgAmY7PhCfg==																		1B2M2Y8AsgTpgAmY7PhCfg==
	/0H+feTfC1ga6ZLSRU5N+w==	od6geUsHt3Fy+2W4IWhZOA==	0	7	1B2M2Y8AsgTpgAmY7PhCfg==	1B2M2Y8AsgTpgAmY7PhCfg==	1B2M2Y8AsgTpgAmY7PhCfg==																				1B2M2Y8AsgTpgAmY7PhCfg==																		1B2M2Y8AsgTpgAmY7PhCfg==
	CWBMaL+nLpkwsAyWfmR0fg==	RJPIBZ+kincfyW+hjgXfjQ==	1	14	1B2M2Y8AsgTpgAmY7PhCfg==	1B2M2Y8AsgTpgAmY7PhCfg==	1B2M2Y8AsgTpgAmY7PhCfg==																				1B2M2Y8AsgTpgAmY7PhCfg==																		1B2M2Y8AsgTpgAmY7PhCfg==
	w/LNS62DYIk/HOJfcfdQNw==	4mW3FCazm7Jcz27KCleKAw==	0	1	1B2M2Y8AsgTpgAmY7PhCfg==	1B2M2Y8AsgTpgAmY7PhCfg==	1B2M2Y8AsgTpgAmY7PhCfg==																				1B2M2Y8AsgTpgAmY7PhCfg==																		1B2M2Y8AsgTpgAmY7PhCfg==
	TqmkQGagePS2gsTna+Vplg==	QqbevfG+vhz1AmtBxdLq+g==	1	30	1B2M2Y8AsgTpgAmY7PhCfg==	1B2M2Y8AsgTpgAmY7PhCfg==	1B2M2Y8AsgTpgAmY7PhCfg==																				1B2M2Y8AsgTpgAmY7PhCfg==																		1B2M2Y8AsgTpgAmY7PhCfg==
	KZA9Q97Ve2N2WxldfAtAmQ==	bfgRt1+/Lw3DKmDs4hPxow==	0	41	1B2M2Y8AsgTpgAmY7PhCfg==	1B2M2Y8AsgTpgAmY7PhCfg==	1B2M2Y8AsgTpgAmY7PhCfg==																				1B2M2Y8AsgTpgAmY7PhCfg==																		1B2M2Y8AsgTpgAmY7PhCfg==
	2q0Ok6JyW2NWIsbRwg0p4g==	bij/ibcr49eMpNKXJXeEPw==	0	30	1B2M2Y8AsgTpgAmY7PhCfg==	1B2M2Y8AsgTpgAmY7PhCfg==	1B2M2Y8AsgTpgAmY7PhCfg==																				1B2M2Y8AsgTpgAmY7PhCfg==																		1B2M2Y8AsgTpgAmY7PhCfg==
	FHjdsKEUW1GuyyZJrZ0RLA==	8tJLZARZsRPUZ6Y+ZPs0Hg==	1	42	1B2M2Y8AsgTpgAmY7PhCfg==	1B2M2Y8AsgTpgAmY7PhCfg==	1B2M2Y8AsgTpgAmY7PhCfg==																				1B2M2Y8AsgTpgAmY7PhCfg==																		1B2M2Y8AsgTpgAmY7PhCfg==
	5DC7qSb6rEGg5qPRFNQNPg==	C7caNCNH6q+iXyzbBRaUxg==	0	3	1B2M2Y8AsgTpgAmY7PhCfg==	1B2M2Y8AsgTpgAmY7PhCfg==	1B2M2Y8AsgTpgAmY7PhCfg==																				1B2M2Y8AsgTpgAmY7PhCfg==																		1B2M2Y8AsgTpgAmY7PhCfg==
	dWojlNP37987+ownOrJPAw==	43Ur0jL1zgpXWuCjXAbHnA==	0	22	1B2M2Y8AsgTpgAmY7PhCfg==	1B2M2Y8AsgTpgAmY7PhCfg==	1B2M2Y8AsgTpgAmY7PhCfg==																				1B2M2Y8AsgTpgAmY7PhCfg==																		1B2M2Y8AsgTpgAmY7PhCfg==
	Z39IuGhzn4W0fvb/IJlkhw==	L5agi/n+y4QwI6P5So3fnQ==	1	5	1B2M2Y8AsgTpgAmY7PhCfg==	1B2M2Y8AsgTpgAmY7PhCfg==	1B2M2Y8AsgTpgAmY7PhCfg==																				1B2M2Y8AsgTpgAmY7PhCfg==																		1B2M2Y8AsgTpgAmY7PhCfg==
	1aTPza/oV+QmqSAX4Zh/8g==	08VMFMFML1kA3d0NFpdCUQ==	0	7	1B2M2Y8AsgTpgAmY7PhCfg==	1B2M2Y8AsgTpgAmY7PhCfg==	1B2M2Y8AsgTpgAmY7PhCfg==																				1B2M2Y8AsgTpgAmY7PhCfg==																		1B2M2Y8AsgTpgAmY7PhCfg==
	nMHAFcMvdLy9HDFcRFuJ7w==	7JtgbUwGc6olZpbAbMnnhQ==	0	31	1B2M2Y8AsgTpgAmY7PhCfg==	1B2M2Y8AsgTpgAmY7PhCfg==	1B2M2Y8AsgTpgAmY7PhCfg==																				1B2M2Y8AsgTpgAmY7PhCfg==																		1B2M2Y8AsgTpgAmY7PhCfg==
	KWzG3MNk0qjQEDaqHg7tog==	UWJO3+srqV/maeey0rO+gA==	0	15	1B2M2Y8AsgTpgAmY7PhCfg==	1B2M2Y8AsgTpgAmY7PhCfg==	1B2M2Y8AsgTpgAmY7PhCfg==																				1B2M2Y8AsgTpgAmY7PhCfg==																		1B2M2Y8AsgTpgAmY7PhCfg==
	L1XNHan0eFIRtABEOwg9pw==	hy3vHqrSAYDwQqyHZGKSIA==	0	16	1B2M2Y8AsgTpgAmY7PhCfg==	1B2M2Y8AsgTpgAmY7PhCfg==	1B2M2Y8AsgTpgAmY7PhCfg==																				1B2M2Y8AsgTpgAmY7PhCfg==																		1B2M2Y8AsgTpgAmY7PhCfg==
	fVxddSo2vyyJxOiiRnqtEw==	dS6vl10KBtEfMqYvN+IQGg==	0	39	1B2M2Y8AsgTpgAmY7PhCfg==	1B2M2Y8AsgTpgAmY7PhCfg==	1B2M2Y8AsgTpgAmY7PhCfg==																				1B2M2Y8AsgTpgAmY7PhCfg==																		1B2M2Y8AsgTpgAmY7PhCfg==
	JRBe4h9n1rI5XKZOQ3ePCw==	cqGO+1+cxE8RmurG/ku0Kg==	1	2	1B2M2Y8AsgTpgAmY7PhCfg==	1B2M2Y8AsgTpgAmY7PhCfg==	1B2M2Y8AsgTpgAmY7PhCfg==																				1B2M2Y8AsgTpgAmY7PhCfg==																		1B2M2Y8AsgTpgAmY7PhCfg==
	LEb/P7aISweL4MJCkJzStg==	u7xavlUTGwEsPeZ5XAn8hw==	1	33	1B2M2Y8AsgTpgAmY7PhCfg==	1B2M2Y8AsgTpgAmY7PhCfg==	1B2M2Y8AsgTpgAmY7PhCfg==																				1B2M2Y8AsgTpgAmY7PhCfg==																		1B2M2Y8AsgTpgAmY7PhCfg==
	j1YeTGiWZD+I4NWtGXnzqQ==	RSb/nBLL6vCf/wp3iTi1Lg==	0	19	1B2M2Y8AsgTpgAmY7PhCfg==	1B2M2Y8AsgTpgAmY7PhCfg==	1B2M2Y8AsgTpgAmY7PhCfg==																				1B2M2Y8AsgTpgAmY7PhCfg==																		1B2M2Y8AsgTpgAmY7PhCfg==
	FjOy6NjTnsr1/QX9FrT/0A==	WVMsu8Me/YigasY9KUJ52w==	1	17	1B2M2Y8AsgTpgAmY7PhCfg==	1B2M2Y8AsgTpgAmY7PhCfg==	1B2M2Y8AsgTpgAmY7PhCfg==																				1B2M2Y8AsgTpgAmY7PhCfg==																		1B2M2Y8AsgTpgAmY7PhCfg==
	3Z7PJ04xaDYkn3d9Gh5MWQ==	u0nyJr8rLU5ZJYC9Dw4UuA==	1	0	1B2M2Y8AsgTpgAmY7PhCfg==	1B2M2Y8AsgTpgAmY7PhCfg==	1B2M2Y8AsgTpgAmY7PhCfg==																				1B2M2Y8AsgTpgAmY7PhCfg==																		1B2M2Y8AsgTpgAmY7PhCfg==
	m02muimlgJwgph/G7i28gw==	sqeJis/xDzFrSgeAy7nU9w==	0	27	1B2M2Y8AsgTpgAmY7PhCfg==	1B2M2Y8AsgTpgAmY7PhCfg==	1B2M2Y8AsgTpgAmY7PhCfg==																				1B2M2Y8AsgTpgAmY7PhCfg==																		1B2M2Y8AsgTpgAmY7PhCfg==
	4ZEFm9ENDOEdDW1rLNu2WQ==	3zZ5eVakkvQROJBITCYShw==	1	35	1B2M2Y8AsgTpgAmY7PhCfg==	1B2M2Y8AsgTpgAmY7PhCfg==	1B2M2Y8AsgTpgAmY7PhCfg==																				1B2M2Y8AsgTpgAmY7PhCfg==																		1B2M2Y8AsgTpgAmY7PhCfg==
	bqjotaop6xsePJ0mkK/L0Q==	YBBAuxMds9YU0UD5zUPCQg==	1	9	1B2M2Y8AsgTpgAmY7PhCfg==	1B2M2Y8AsgTpgAmY7PhCfg==	1B2M2Y8AsgTpgAmY7PhCfg==																				1B2M2Y8AsgTpgAmY7PhCfg==																		1B2M2Y8AsgTpgAmY7PhCfg==
	7qtrXLeeBeAk01ezCBBMXg==	7LcyoyLnGN5D9WndNgOJNg==	0	6	1B2M2Y8AsgTpgAmY7PhCfg==	1B2M2Y8AsgTpgAmY7PhCfg==	1B2M2Y8AsgTpgAmY7PhCfg==																				1B2M2Y8AsgTpgAmY7PhCfg==																		1B2M2Y8AsgTpgAmY7PhCfg==
	nydflEa4ksS+x0nBI78JKA==	50MAtKJaqK78HfkAB6zRbg==	1	11	1B2M2Y8AsgTpgAmY7PhCfg==	1B2M2Y8AsgTpgAmY7PhCfg==	1B2M2Y8AsgTpgAmY7PhCfg==																				1B2M2Y8AsgTpgAmY7PhCfg==																		1B2M2Y8AsgTpgAmY7PhCfg==
	BqhvDnihbhqGKBKM8f06nw==	knA7QPSXjFQSL27O23gVRg==	0	12	1B2M2Y8AsgTpgAmY7PhCfg==	1B2M2Y8AsgTpgAmY7PhCfg==	1B2M2Y8AsgTpgAmY7PhCfg==																				1B2M2Y8AsgTpgAmY7PhCfg==																		1B2M2Y8AsgTpgAmY7PhCfg==
	P/RVmACTLtar0RwhK900pw==	nLCl3xahrFt43m/qQOp/pg==	0	13	1B2M2Y8AsgTpgAmY7PhCfg==	1B2M2Y8AsgTpgAmY7PhCfg==	1B2M2Y8AsgTpgAmY7PhCfg==																				1B2M2Y8AsgTpgAmY7PhCfg==																		1B2M2Y8AsgTpgAmY7PhCfg==
	kxp9HaaxQ4qAkIBQduEVqg==	0og8whQo5SP/8OcvjA/Htg==	0	18	1B2M2Y8AsgTpgAmY7PhCfg==	1B2M2Y8AsgTpgAmY7PhCfg==	1B2M2Y8AsgTpgAmY7PhCfg==																				1B2M2Y8AsgTpgAmY7PhCfg==																		1B2M2Y8AsgTpgAmY7PhCfg==
	tQotXLl0MvCO91I+wdnwrQ==	hGyh7Pm8p105u5M7o8O+XQ==	0	1	1B2M2Y8AsgTpgAmY7PhCfg==	1B2M2Y8AsgTpgAmY7PhCfg==	1B2M2Y8AsgTpgAmY7PhCfg==																				1B2M2Y8AsgTpgAmY7PhCfg==																		1B2M2Y8AsgTpgAmY7PhCfg==
	OY4ktGEp3tSUV8Zc42fqtw==	l3z1TlIQm1snlUBnN8821A==	1	44	1B2M2Y8AsgTpgAmY7PhCfg==	1B2M2Y8AsgTpgAmY7PhCfg==	1B2M2Y8AsgTpgAmY7PhCfg==																				1B2M2Y8AsgTpgAmY7PhCfg==																		1B2M2Y8AsgTpgAmY7PhCfg==
	YC9+V5lngabEi7mm9vmiqw==	VWOKSTCPP/N6ykYcq9EI2g==	0	5	1B2M2Y8AsgTpgAmY7PhCfg==	1B2M2Y8AsgTpgAmY7PhCfg==	1B2M2Y8AsgTpgAmY7PhCfg==																				1B2M2Y8AsgTpgAmY7PhCfg==																		1B2M2Y8AsgTpgAmY7PhCfg==
	/I8INWefNgvRnZnA31qqAw==	Ri60skzTI2/cUL+JZ20Lig==	0	8	1B2M2Y8AsgTpgAmY7PhCfg==	1B2M2Y8AsgTpgAmY7PhCfg==	1B2M2Y8AsgTpgAmY7PhCfg==																				1B2M2Y8AsgTpgAmY7PhCfg==																		1B2M2Y8AsgTpgAmY7PhCfg==
	NQAlDXoOl9vQdrsN4J3t4g==	svg8QJzmMBIin7nNRlvc/g==	0	3	1B2M2Y8AsgTpgAmY7PhCfg==	1B2M2Y8AsgTpgAmY7PhCfg==	1B2M2Y8AsgTpgAmY7PhCfg==																				1B2M2Y8AsgTpgAmY7PhCfg==																		1B2M2Y8AsgTpgAmY7PhCfg==
	Il2Bf69dzm5y1V9z/z1koQ==	MiqFcGlMa843NJRXGF5X7A==	1	2	1B2M2Y8AsgTpgAmY7PhCfg==	1B2M2Y8AsgTpgAmY7PhCfg==	1B2M2Y8AsgTpgAmY7PhCfg==																				1B2M2Y8AsgTpgAmY7PhCfg==																		1B2M2Y8AsgTpgAmY7PhCfg==
	BJ3FEtMlmXZSVbo/TqECbA==	ZQtpMu/nM63VDbMojmpVxQ==	0	25	1B2M2Y8AsgTpgAmY7PhCfg==	1B2M2Y8AsgTpgAmY7PhCfg==	1B2M2Y8AsgTpgAmY7PhCfg==																				1B2M2Y8AsgTpgAmY7PhCfg==																		1B2M2Y8AsgTpgAmY7PhCfg==
	IUdu6/56PhW+6XE8lLimxA==	Cs8D9Aj5DqDcunhtMAYg2w==	0	39	1B2M2Y8AsgTpgAmY7PhCfg==	1B2M2Y8AsgTpgAmY7PhCfg==	1B2M2Y8AsgTpgAmY7PhCfg==																				1B2M2Y8AsgTpgAmY7PhCfg==																		1B2M2Y8AsgTpgAmY7PhCfg==
	8d6u5/tJJ61+Z2dbT0EdLg==	OX1rTIPJECH+koqMQiA4aw==	0	4	1B2M2Y8AsgTpgAmY7PhCfg==	1B2M2Y8AsgTpgAmY7PhCfg==	1B2M2Y8AsgTpgAmY7PhCfg==																				1B2M2Y8AsgTpgAmY7PhCfg==																		1B2M2Y8AsgTpgAmY7PhCfg==
	sB9llVSAXcOw3QH3V9RA+Q==	//uO8V3gbYfmumyDDztihA==	0	10	1B2M2Y8AsgTpgAmY7PhCfg==	1B2M2Y8AsgTpgAmY7PhCfg==	1B2M2Y8AsgTpgAmY7PhCfg==																				1B2M2Y8AsgTpgAmY7PhCfg==																		1B2M2Y8AsgTpgAmY7PhCfg==
	KOzVU51S5lY3oQ8Uk3Kdyg==	gBq5eiNu8u/Hde5jMudraA==	0	87	1B2M2Y8AsgTpgAmY7PhCfg==	1B2M2Y8AsgTpgAmY7PhCfg==	1B2M2Y8AsgTpgAmY7PhCfg==																				1B2M2Y8AsgTpgAmY7PhCfg==																		1B2M2Y8AsgTpgAmY7PhCfg==
	VVvqTYvATXBibJHjcgrCmg==	QgKtjCXXtH0hboWSNM8eEg==	0	45	1B2M2Y8AsgTpgAmY7PhCfg==	1B2M2Y8AsgTpgAmY7PhCfg==	1B2M2Y8AsgTpgAmY7PhCfg==																				1B2M2Y8AsgTpgAmY7PhCfg==																		1B2M2Y8AsgTpgAmY7PhCfg==
	CpqCCyxgi7LCBK2YDXxgyA==	GGucThXQ3+zhdlwKXPuOMw==	0	31	1B2M2Y8AsgTpgAmY7PhCfg==	1B2M2Y8AsgTpgAmY7PhCfg==	1B2M2Y8AsgTpgAmY7PhCfg==																				1B2M2Y8AsgTpgAmY7PhCfg==																		1B2M2Y8AsgTpgAmY7PhCfg==
	yvR398yHO6Yr9A1Se7Ymew==	9jO33zNqCn+CUeHuxWrpcw==	0	15	1B2M2Y8AsgTpgAmY7PhCfg==	1B2M2Y8AsgTpgAmY7PhCfg==	1B2M2Y8AsgTpgAmY7PhCfg==																				1B2M2Y8AsgTpgAmY7PhCfg==																		1B2M2Y8AsgTpgAmY7PhCfg==
	NM/3hPBrK3EF8NWFcMIpAg==	4vzZUQlNWB2Fn3rltldHWQ==	0	23	1B2M2Y8AsgTpgAmY7PhCfg==	1B2M2Y8AsgTpgAmY7PhCfg==	1B2M2Y8AsgTpgAmY7PhCfg==																				1B2M2Y8AsgTpgAmY7PhCfg==																		1B2M2Y8AsgTpgAmY7PhCfg==
	gVE1FyZKCoYym7Ox4pgAsw==	HdeCOMPN3JvS2kcJB7uoFQ==	1	33	1B2M2Y8AsgTpgAmY7PhCfg==	1B2M2Y8AsgTpgAmY7PhCfg==	1B2M2Y8AsgTpgAmY7PhCfg==																				1B2M2Y8AsgTpgAmY7PhCfg==																		1B2M2Y8AsgTpgAmY7PhCfg==
	SJ16758jFtbr3iSuE2nXTA==	3zIKmEz7ebF9chqHBmXNug==	1	26	1B2M2Y8AsgTpgAmY7PhCfg==	1B2M2Y8AsgTpgAmY7PhCfg==	1B2M2Y8AsgTpgAmY7PhCfg==																				1B2M2Y8AsgTpgAmY7PhCfg==																		1B2M2Y8AsgTpgAmY7PhCfg==
	p13cskpRh88LEYm6zqCGGA==	D54HCFRBVQKiyhtq3PsPfw==	1	37	1B2M2Y8AsgTpgAmY7PhCfg==	1B2M2Y8AsgTpgAmY7PhCfg==	1B2M2Y8AsgTpgAmY7PhCfg==																				1B2M2Y8AsgTpgAmY7PhCfg==																		1B2M2Y8AsgTpgAmY7PhCfg==
	68KqBOdePKq9pUOhMXFgwA==	fPaLIQJ070bTiwzXbgWa9g==	1	16	1B2M2Y8AsgTpgAmY7PhCfg==	1B2M2Y8AsgTpgAmY7PhCfg==	1B2M2Y8AsgTpgAmY7PhCfg==																				1B2M2Y8AsgTpgAmY7PhCfg==																		1B2M2Y8AsgTpgAmY7PhCfg==
	LNFqHErK5Y9ebasUZIizjQ==	7c+ImbqjMcQAjq9qfenwiw==	0	7	1B2M2Y8AsgTpgAmY7PhCfg==	1B2M2Y8AsgTpgAmY7PhCfg==	1B2M2Y8AsgTpgAmY7PhCfg==																				1B2M2Y8AsgTpgAmY7PhCfg==																		1B2M2Y8AsgTpgAmY7PhCfg==
	/0dUnvN7g6W8kX487xuChQ==	ZYbojoZ24PaNeX5fHRW6gw==	1	4	1B2M2Y8AsgTpgAmY7PhCfg==	1B2M2Y8AsgTpgAmY7PhCfg==	1B2M2Y8AsgTpgAmY7PhCfg==																				1B2M2Y8AsgTpgAmY7PhCfg==																		1B2M2Y8AsgTpgAmY7PhCfg==
	xyYGIEkXTdaFu7lglY+hwQ==	ZUeE2vCxM+QtAiFLIssDpg==	1	28	1B2M2Y8AsgTpgAmY7PhCfg==	1B2M2Y8AsgTpgAmY7PhCfg==	1B2M2Y8AsgTpgAmY7PhCfg==																				1B2M2Y8AsgTpgAmY7PhCfg==																		1B2M2Y8AsgTpgAmY7PhCfg==
	9EiXCMf+XCbXVn0r7G/B8A==	NZYWS1+X4a7NdT5AWFimyw==	0	10	1B2M2Y8AsgTpgAmY7PhCfg==	1B2M2Y8AsgTpgAmY7PhCfg==	1B2M2Y8AsgTpgAmY7PhCfg==																				1B2M2Y8AsgTpgAmY7PhCfg==																		1B2M2Y8AsgTpgAmY7PhCfg==
	cUizbNU9yiUbIxFJT1cyrw==	BSGeUeoasQzT0J44NNvR+A==	0	19	1B2M2Y8AsgTpgAmY7PhCfg==	1B2M2Y8AsgTpgAmY7PhCfg==	1B2M2Y8AsgTpgAmY7PhCfg==																				1B2M2Y8AsgTpgAmY7PhCfg==																		1B2M2Y8AsgTpgAmY7PhCfg==
	fKX9rrOsyQUyE2NJ5qmKGQ==	ARVAzpLDnWgsDk41ir4nFQ==	0	20	1B2M2Y8AsgTpgAmY7PhCfg==	1B2M2Y8AsgTpgAmY7PhCfg==	1B2M2Y8AsgTpgAmY7PhCfg==																				1B2M2Y8AsgTpgAmY7PhCfg==																		1B2M2Y8AsgTpgAmY7PhCfg==
	PMO7/Ly6IhJBy3kHWOwD8w==	9InCd5gBigBM+C9cqmor1g==	1	31	1B2M2Y8AsgTpgAmY7PhCfg==	1B2M2Y8AsgTpgAmY7PhCfg==	1B2M2Y8AsgTpgAmY7PhCfg==																				1B2M2Y8AsgTpgAmY7PhCfg==																		1B2M2Y8AsgTpgAmY7PhCfg==
	gD0WZfGBY8eFHq309+1hIA==	0K4eMHiAfIXXjWT03tXNyw==	0	1	1B2M2Y8AsgTpgAmY7PhCfg==	1B2M2Y8AsgTpgAmY7PhCfg==	1B2M2Y8AsgTpgAmY7PhCfg==																				1B2M2Y8AsgTpgAmY7PhCfg==																		1B2M2Y8AsgTpgAmY7PhCfg==
	bJjY3MVPvkYJdklrCNg49g==	4ERtx2o2xuBxP+S7DqytGg==	0	23	1B2M2Y8AsgTpgAmY7PhCfg==	1B2M2Y8AsgTpgAmY7PhCfg==	1B2M2Y8AsgTpgAmY7PhCfg==																				1B2M2Y8AsgTpgAmY7PhCfg==																		1B2M2Y8AsgTpgAmY7PhCfg==
	nib2wu9NL1o70XnVSD3Ibw==	5xBUkynLww2M+iPN1Ll/Lw==	0	42	1B2M2Y8AsgTpgAmY7PhCfg==	1B2M2Y8AsgTpgAmY7PhCfg==	1B2M2Y8AsgTpgAmY7PhCfg==																				1B2M2Y8AsgTpgAmY7PhCfg==																		1B2M2Y8AsgTpgAmY7PhCfg==
	ADqOtIE74vjFrWkv8YZhYg==	Q88Qp7pibjMOS6zvgjRQqQ==	1	15	1B2M2Y8AsgTpgAmY7PhCfg==	1B2M2Y8AsgTpgAmY7PhCfg==	1B2M2Y8AsgTpgAmY7PhCfg==																				1B2M2Y8AsgTpgAmY7PhCfg==																		1B2M2Y8AsgTpgAmY7PhCfg==
	l4PFfZuHlYo4L+DNM/Vqzw==	zbvcyIdmzzC3vZOLRo4hrg==	1	26	1B2M2Y8AsgTpgAmY7PhCfg==	1B2M2Y8AsgTpgAmY7PhCfg==	1B2M2Y8AsgTpgAmY7PhCfg==																				1B2M2Y8AsgTpgAmY7PhCfg==																		1B2M2Y8AsgTpgAmY7PhCfg==
	+5VhzRaGsWo1rft4FqQA7A==	28bBcYfEd/1GnVRILdcAGg==	1	8	1B2M2Y8AsgTpgAmY7PhCfg==	1B2M2Y8AsgTpgAmY7PhCfg==	1B2M2Y8AsgTpgAmY7PhCfg==																				1B2M2Y8AsgTpgAmY7PhCfg==																		1B2M2Y8AsgTpgAmY7PhCfg==
	VuK+XuP5tiCmhRR9IFNVOA==	B9NOJBnGEhaoWiFWss+K5A==	0	26	1B2M2Y8AsgTpgAmY7PhCfg==	1B2M2Y8AsgTpgAmY7PhCfg==	1B2M2Y8AsgTpgAmY7PhCfg==																				1B2M2Y8AsgTpgAmY7PhCfg==																		1B2M2Y8AsgTpgAmY7PhCfg==
	QKEV1zZJSuC/W2tlxxWGjQ==	ITuceBocs3QNIESS5s4gwA==	1	45	1B2M2Y8AsgTpgAmY7PhCfg==	1B2M2Y8AsgTpgAmY7PhCfg==	1B2M2Y8AsgTpgAmY7PhCfg==																				1B2M2Y8AsgTpgAmY7PhCfg==																		1B2M2Y8AsgTpgAmY7PhCfg==
	6Jhe590PBi1PPid5x1Bciw==	zUjXIWXQYe6kx7Y9jaimSw==	1	8	1B2M2Y8AsgTpgAmY7PhCfg==	1B2M2Y8AsgTpgAmY7PhCfg==	1B2M2Y8AsgTpgAmY7PhCfg==																				1B2M2Y8AsgTpgAmY7PhCfg==																		1B2M2Y8AsgTpgAmY7PhCfg==
	ulMM3wqIQ0hhPyqqOlul6A==	YOaiOJyb6p2toJWtQ+vehg==	1	38	1B2M2Y8AsgTpgAmY7PhCfg==	1B2M2Y8AsgTpgAmY7PhCfg==	1B2M2Y8AsgTpgAmY7PhCfg==																				1B2M2Y8AsgTpgAmY7PhCfg==																		1B2M2Y8AsgTpgAmY7PhCfg==
	tmrUCeDqbd2hF6aoYegrlA==	eLnWI5lbgnB3osAmpPeaWQ==	1	5	1B2M2Y8AsgTpgAmY7PhCfg==	1B2M2Y8AsgTpgAmY7PhCfg==	1B2M2Y8AsgTpgAmY7PhCfg==																				1B2M2Y8AsgTpgAmY7PhCfg==																		1B2M2Y8AsgTpgAmY7PhCfg==
	nDG6jM5JyFYlBafZL4UObA==	Xge4LP1bW3Jqi1aFzho3Zg==	1	6	1B2M2Y8AsgTpgAmY7PhCfg==	1B2M2Y8AsgTpgAmY7PhCfg==	1B2M2Y8AsgTpgAmY7PhCfg==																				1B2M2Y8AsgTpgAmY7PhCfg==																		1B2M2Y8AsgTpgAmY7PhCfg==
	UCbUCaPLsQv6AJUmYw84Gw==	DS0+bM/eJpnvXmdfI0SLyg==	0	29	1B2M2Y8AsgTpgAmY7PhCfg==	1B2M2Y8AsgTpgAmY7PhCfg==	1B2M2Y8AsgTpgAmY7PhCfg==																				1B2M2Y8AsgTpgAmY7PhCfg==																		1B2M2Y8AsgTpgAmY7PhCfg==
	RB2bHXIeKZce3JO8o5v0lw==	aF03A6CxQQ3DvyKA61oV7A==	0	38	1B2M2Y8AsgTpgAmY7PhCfg==	1B2M2Y8AsgTpgAmY7PhCfg==	1B2M2Y8AsgTpgAmY7PhCfg==																				1B2M2Y8AsgTpgAmY7PhCfg==																		1B2M2Y8AsgTpgAmY7PhCfg==
	svt4Zd/KJGEXfLrX7FILDg==	FYJvGepO/zq5s09BEnaZXA==	0	35	1B2M2Y8AsgTpgAmY7PhCfg==	1B2M2Y8AsgTpgAmY7PhCfg==	1B2M2Y8AsgTpgAmY7PhCfg==																				1B2M2Y8AsgTpgAmY7PhCfg==																		1B2M2Y8AsgTpgAmY7PhCfg==
	VZpiU1NyOWR3eurrRxJKfw==	jkEjBhBLp/WloGLQLYXgzg==	0	16	1B2M2Y8AsgTpgAmY7PhCfg==	1B2M2Y8AsgTpgAmY7PhCfg==	1B2M2Y8AsgTpgAmY7PhCfg==																				1B2M2Y8AsgTpgAmY7PhCfg==																		1B2M2Y8AsgTpgAmY7PhCfg==
	IQWzzHkRM+UvCwLc5sJmqw==	gHUwojVvEU2w7DrLHjDcrg==	1	36	1B2M2Y8AsgTpgAmY7PhCfg==	1B2M2Y8AsgTpgAmY7PhCfg==	1B2M2Y8AsgTpgAmY7PhCfg==																				1B2M2Y8AsgTpgAmY7PhCfg==																		1B2M2Y8AsgTpgAmY7PhCfg==
	XDK2WP2ymuYGbWyfuoDxWA==	DjZM9KGlOqCv5GJ8vIbRRQ==	1	8	1B2M2Y8AsgTpgAmY7PhCfg==	1B2M2Y8AsgTpgAmY7PhCfg==	1B2M2Y8AsgTpgAmY7PhCfg==																				1B2M2Y8AsgTpgAmY7PhCfg==																		1B2M2Y8AsgTpgAmY7PhCfg==
	GGLRmVjFKtUjXsukhpAqDw==	o01M03Qtf2hf3nFtQqy6ZA==	0	26	1B2M2Y8AsgTpgAmY7PhCfg==	1B2M2Y8AsgTpgAmY7PhCfg==	1B2M2Y8AsgTpgAmY7PhCfg==																				1B2M2Y8AsgTpgAmY7PhCfg==																		1B2M2Y8AsgTpgAmY7PhCfg==
	voofN3v+5tFVybn1PX4RUw==	9zNf4UzBFPkbv1oYVQAI/w==	1	18	1B2M2Y8AsgTpgAmY7PhCfg==	1B2M2Y8AsgTpgAmY7PhCfg==	1B2M2Y8AsgTpgAmY7PhCfg==																				1B2M2Y8AsgTpgAmY7PhCfg==																		1B2M2Y8AsgTpgAmY7PhCfg==
	0nJ6uDr4ogMeSew5cAN3JQ==	HXPOKnpwLbOFqpBWx6D/Ew==	0	63	1B2M2Y8AsgTpgAmY7PhCfg==	1B2M2Y8AsgTpgAmY7PhCfg==	1B2M2Y8AsgTpgAmY7PhCfg==																				1B2M2Y8AsgTpgAmY7PhCfg==																		1B2M2Y8AsgTpgAmY7PhCfg==
	pheCQMSV31t1mAmcfrcPaA==	fWNZcORnvOX/hX4pCFh1jg==	0	17	1B2M2Y8AsgTpgAmY7PhCfg==	1B2M2Y8AsgTpgAmY7PhCfg==	1B2M2Y8AsgTpgAmY7PhCfg==																				1B2M2Y8AsgTpgAmY7PhCfg==																		1B2M2Y8AsgTpgAmY7PhCfg==
	Zn5zq7EaCb+sQ3tUec5lUg==	1FDwG5Dpz6WEhZbx5kV8Fw==	1	9	1B2M2Y8AsgTpgAmY7PhCfg==	1B2M2Y8AsgTpgAmY7PhCfg==	1B2M2Y8AsgTpgAmY7PhCfg==																				1B2M2Y8AsgTpgAmY7PhCfg==																		1B2M2Y8AsgTpgAmY7PhCfg==
	HcrYzFuCp+9y9ycWsiDPEw==	hrlNrnxlF+wax2f9LBNlgA==	0	4	1B2M2Y8AsgTpgAmY7PhCfg==	1B2M2Y8AsgTpgAmY7PhCfg==	1B2M2Y8AsgTpgAmY7PhCfg==																				1B2M2Y8AsgTpgAmY7PhCfg==																		1B2M2Y8AsgTpgAmY7PhCfg==
	VMaMTR3CtMK7slZvR20xVw==	VdSRz5UbG5IJAGhNcUGSgg==	1	7	1B2M2Y8AsgTpgAmY7PhCfg==	1B2M2Y8AsgTpgAmY7PhCfg==	1B2M2Y8AsgTpgAmY7PhCfg==																				1B2M2Y8AsgTpgAmY7PhCfg==																		1B2M2Y8AsgTpgAmY7PhCfg==
	3zaduY/91+s/GxbpJDyrJA==	l1AmHut+UOrOKWfszwhGiw==	0	2	1B2M2Y8AsgTpgAmY7PhCfg==	1B2M2Y8AsgTpgAmY7PhCfg==	1B2M2Y8AsgTpgAmY7PhCfg==																				1B2M2Y8AsgTpgAmY7PhCfg==																		1B2M2Y8AsgTpgAmY7PhCfg==
	943IRKTIqG8ebON14T7syg==	/cUPRe3f2yRjYF9uiKOoEw==	0	26	1B2M2Y8AsgTpgAmY7PhCfg==	1B2M2Y8AsgTpgAmY7PhCfg==	1B2M2Y8AsgTpgAmY7PhCfg==																				1B2M2Y8AsgTpgAmY7PhCfg==																		1B2M2Y8AsgTpgAmY7PhCfg==
	oCtk47mVWfkyV3eaiH0adQ==	AEpo787giN3qrKXFo6+qLw==	1	37	1B2M2Y8AsgTpgAmY7PhCfg==	1B2M2Y8AsgTpgAmY7PhCfg==	1B2M2Y8AsgTpgAmY7PhCfg==																				1B2M2Y8AsgTpgAmY7PhCfg==																		1B2M2Y8AsgTpgAmY7PhCfg==
	4EmvnxWz+TU0j+S6nDlHhQ==	rpvcl8wqic/7rzIxBfEqLw==	1	16	1B2M2Y8AsgTpgAmY7PhCfg==	1B2M2Y8AsgTpgAmY7PhCfg==	1B2M2Y8AsgTpgAmY7PhCfg==																				1B2M2Y8AsgTpgAmY7PhCfg==																		1B2M2Y8AsgTpgAmY7PhCfg==
	FHGeaV4q7UhLr/nRLym9LQ==	RYhY+wYKVNye3Mt6FMy+aA==	0	28	1B2M2Y8AsgTpgAmY7PhCfg==	1B2M2Y8AsgTpgAmY7PhCfg==	1B2M2Y8AsgTpgAmY7PhCfg==																				1B2M2Y8AsgTpgAmY7PhCfg==																		1B2M2Y8AsgTpgAmY7PhCfg==
	ZNerXu4pVOxc4gy70GsRJQ==	6DNKgqL3YjdEKkRJTqp6Hw==	0	28	1B2M2Y8AsgTpgAmY7PhCfg==	1B2M2Y8AsgTpgAmY7PhCfg==	1B2M2Y8AsgTpgAmY7PhCfg==																				1B2M2Y8AsgTpgAmY7PhCfg==																		1B2M2Y8AsgTpgAmY7PhCfg==
	rpGRU+3HLvA6klgkGhR+4g==	NJPZb4/LFjE6d+z9KUc0yQ==	0	11	1B2M2Y8AsgTpgAmY7PhCfg==	1B2M2Y8AsgTpgAmY7PhCfg==	1B2M2Y8AsgTpgAmY7PhCfg==																				1B2M2Y8AsgTpgAmY7PhCfg==																		1B2M2Y8AsgTpgAmY7PhCfg==
	3yBkIsF66/Tg1NAlgTkCEQ==	8JllshaAnyTzShB1PD8uPw==	0	13	1B2M2Y8AsgTpgAmY7PhCfg==	1B2M2Y8AsgTpgAmY7PhCfg==	1B2M2Y8AsgTpgAmY7PhCfg==																				1B2M2Y8AsgTpgAmY7PhCfg==																		1B2M2Y8AsgTpgAmY7PhCfg==
	UD4RDCUrdSt1UFaUNlH+qw==	bH/AIb5i0NvT5mzNlOP3UA==	0	29	1B2M2Y8AsgTpgAmY7PhCfg==	1B2M2Y8AsgTpgAmY7PhCfg==	1B2M2Y8AsgTpgAmY7PhCfg==																				1B2M2Y8AsgTpgAmY7PhCfg==																		1B2M2Y8AsgTpgAmY7PhCfg==
	8F81jXxqBgV5X8QrxUyjKg==	1AjO1H2RlAH+UtzaUYvZYg==	0	24	1B2M2Y8AsgTpgAmY7PhCfg==	1B2M2Y8AsgTpgAmY7PhCfg==	1B2M2Y8AsgTpgAmY7PhCfg==																				1B2M2Y8AsgTpgAmY7PhCfg==																		1B2M2Y8AsgTpgAmY7PhCfg==
	HkS9kTYNPGhcPXjvzwvqLg==	swqqyqHAdULO6D9lAEz7pg==	0	16	1B2M2Y8AsgTpgAmY7PhCfg==	1B2M2Y8AsgTpgAmY7PhCfg==	1B2M2Y8AsgTpgAmY7PhCfg==																				1B2M2Y8AsgTpgAmY7PhCfg==																		1B2M2Y8AsgTpgAmY7PhCfg==
	9BBYjkjcg/KCKogKaPeJIw==	Q6A0A5G1zb7UKmCaDCNhpQ==	0		1B2M2Y8AsgTpgAmY7PhCfg==	1B2M2Y8AsgTpgAmY7PhCfg==	1B2M2Y8AsgTpgAmY7PhCfg==																				1B2M2Y8AsgTpgAmY7PhCfg==																		1B2M2Y8AsgTpgAmY7PhCfg==
	ItFWcK9ZohNYWd81qizfXQ==	AQFgTI7Ww6lxFuUlZPyj/w==	0	32	1B2M2Y8AsgTpgAmY7PhCfg==	1B2M2Y8AsgTpgAmY7PhCfg==	1B2M2Y8AsgTpgAmY7PhCfg==																				1B2M2Y8AsgTpgAmY7PhCfg==																		1B2M2Y8AsgTpgAmY7PhCfg==
	z5vBOUARi6DUtOhfXD1Mhw==	G/8/ZPNU41uJQiJz50yrjw==	0	6	1B2M2Y8AsgTpgAmY7PhCfg==	1B2M2Y8AsgTpgAmY7PhCfg==	1B2M2Y8AsgTpgAmY7PhCfg==																				1B2M2Y8AsgTpgAmY7PhCfg==																		1B2M2Y8AsgTpgAmY7PhCfg==
	0m8uQOFl66JAMuV2cGHGDA==	yX0PtiOAmnOZd/PPEsunDA==	1	6	1B2M2Y8AsgTpgAmY7PhCfg==	1B2M2Y8AsgTpgAmY7PhCfg==	1B2M2Y8AsgTpgAmY7PhCfg==																				1B2M2Y8AsgTpgAmY7PhCfg==																		1B2M2Y8AsgTpgAmY7PhCfg==
	Q+yyg9qlbcEoSNaUIkuKsA==	8VWOecBza8yXcDc/3wPcyw==	0	0	1B2M2Y8AsgTpgAmY7PhCfg==	1B2M2Y8AsgTpgAmY7PhCfg==	1B2M2Y8AsgTpgAmY7PhCfg==																				1B2M2Y8AsgTpgAmY7PhCfg==																		1B2M2Y8AsgTpgAmY7PhCfg==
	EzeXkCTfLboILVAoU0LV8Q==	HPxYWmZeKB78W1GAhprOJg==	0	23	1B2M2Y8AsgTpgAmY7PhCfg==	1B2M2Y8AsgTpgAmY7PhCfg==	1B2M2Y8AsgTpgAmY7PhCfg==																				1B2M2Y8AsgTpgAmY7PhCfg==																		1B2M2Y8AsgTpgAmY7PhCfg==
	Zm9gpy+IM+zreZeOeY4fYw==	co3iWlrTfJ3pOgmsLygtUA==	0	4	1B2M2Y8AsgTpgAmY7PhCfg==	1B2M2Y8AsgTpgAmY7PhCfg==	1B2M2Y8AsgTpgAmY7PhCfg==																				1B2M2Y8AsgTpgAmY7PhCfg==																		1B2M2Y8AsgTpgAmY7PhCfg==
	CV9OWhxMBwz48HtCjThb4Q==	ocmoC1H7GpgrEzKaHcWPlQ==	1	29	1B2M2Y8AsgTpgAmY7PhCfg==	1B2M2Y8AsgTpgAmY7PhCfg==	1B2M2Y8AsgTpgAmY7PhCfg==																				1B2M2Y8AsgTpgAmY7PhCfg==																		1B2M2Y8AsgTpgAmY7PhCfg==
	voXtfVycFofkRdHzgBkoOA==	s0RnTcEYApUwietsMtvLiQ==	0	12	1B2M2Y8AsgTpgAmY7PhCfg==	1B2M2Y8AsgTpgAmY7PhCfg==	1B2M2Y8AsgTpgAmY7PhCfg==																				1B2M2Y8AsgTpgAmY7PhCfg==																		1B2M2Y8AsgTpgAmY7PhCfg==
	cHzSLGH1wwSjrSkcZw6chA==	w2jn1wxqA3E3JAoNS9TQJQ==	0	9	1B2M2Y8AsgTpgAmY7PhCfg==	1B2M2Y8AsgTpgAmY7PhCfg==	1B2M2Y8AsgTpgAmY7PhCfg==																				1B2M2Y8AsgTpgAmY7PhCfg==																		1B2M2Y8AsgTpgAmY7PhCfg==
	TDRRvFMU4h4kZOI5KPigPw==	I4ActIP7g/RYKBX0V6PD7A==	0	22	1B2M2Y8AsgTpgAmY7PhCfg==	1B2M2Y8AsgTpgAmY7PhCfg==	1B2M2Y8AsgTpgAmY7PhCfg==																				1B2M2Y8AsgTpgAmY7PhCfg==																		1B2M2Y8AsgTpgAmY7PhCfg==
	IOKa5GyAzTau8ABOGr278w==	ryDfPcvgEjw0cem9Dya1BQ==	1	0	1B2M2Y8AsgTpgAmY7PhCfg==	1B2M2Y8AsgTpgAmY7PhCfg==	1B2M2Y8AsgTpgAmY7PhCfg==																				1B2M2Y8AsgTpgAmY7PhCfg==																		1B2M2Y8AsgTpgAmY7PhCfg==
	MDE5WpRa2kSewRNaZZf/QQ==	04BdEpgEIXqnUcB095gWWA==	0	21	1B2M2Y8AsgTpgAmY7PhCfg==	1B2M2Y8AsgTpgAmY7PhCfg==	1B2M2Y8AsgTpgAmY7PhCfg==																				1B2M2Y8AsgTpgAmY7PhCfg==																		1B2M2Y8AsgTpgAmY7PhCfg==
	Xgq1FaARGAM7nUZ3dipsgg==	9fwJQ6LVl8hpr+xBA6VGBQ==	1	3	1B2M2Y8AsgTpgAmY7PhCfg==	1B2M2Y8AsgTpgAmY7PhCfg==	1B2M2Y8AsgTpgAmY7PhCfg==																				1B2M2Y8AsgTpgAmY7PhCfg==																		1B2M2Y8AsgTpgAmY7PhCfg==
	bbRmyPpnfFFlFa0KJkWiPw==	/Xsny49ILVQa3WY9QhoLXQ==	1	3	1B2M2Y8AsgTpgAmY7PhCfg==	1B2M2Y8AsgTpgAmY7PhCfg==	1B2M2Y8AsgTpgAmY7PhCfg==																				1B2M2Y8AsgTpgAmY7PhCfg==																		1B2M2Y8AsgTpgAmY7PhCfg==
	RYcrH3i4pvlP2awvA8WHoA==	v6S65RH+LsUNpvbmZrEE2Q==	0	5	1B2M2Y8AsgTpgAmY7PhCfg==	1B2M2Y8AsgTpgAmY7PhCfg==	1B2M2Y8AsgTpgAmY7PhCfg==																				1B2M2Y8AsgTpgAmY7PhCfg==																		1B2M2Y8AsgTpgAmY7PhCfg==
	BfCxs7dCfxIDh3qjJSwNLQ==	4wkhjsisPNgy9+cet7MbUw==	0	7	1B2M2Y8AsgTpgAmY7PhCfg==	1B2M2Y8AsgTpgAmY7PhCfg==	1B2M2Y8AsgTpgAmY7PhCfg==																				1B2M2Y8AsgTpgAmY7PhCfg==																		1B2M2Y8AsgTpgAmY7PhCfg==
	SISgVQQl57XYQoy4mW8sEQ==	Rz0z4xpgMy3K18IXKJt/RQ==	0	15	1B2M2Y8AsgTpgAmY7PhCfg==	1B2M2Y8AsgTpgAmY7PhCfg==	1B2M2Y8AsgTpgAmY7PhCfg==																				1B2M2Y8AsgTpgAmY7PhCfg==																		1B2M2Y8AsgTpgAmY7PhCfg==
	+zJkan9vrdIGzzLs0t0MqA==	GBddJioB6/BLwD445I4//A==	0	31	1B2M2Y8AsgTpgAmY7PhCfg==	1B2M2Y8AsgTpgAmY7PhCfg==	1B2M2Y8AsgTpgAmY7PhCfg==																				1B2M2Y8AsgTpgAmY7PhCfg==																		1B2M2Y8AsgTpgAmY7PhCfg==
	zfEvBJB0i2d4yZUQK9MgKg==	QEN0iz2l+kBs08mkPgoFUw==	1	2	1B2M2Y8AsgTpgAmY7PhCfg==	1B2M2Y8AsgTpgAmY7PhCfg==	1B2M2Y8AsgTpgAmY7PhCfg==																				1B2M2Y8AsgTpgAmY7PhCfg==																		1B2M2Y8AsgTpgAmY7PhCfg==
	VIxXm4LXCsU88YxowPUF4w==	dS6vl10KBtEfMqYvN+IQGg==	0	1	1B2M2Y8AsgTpgAmY7PhCfg==	1B2M2Y8AsgTpgAmY7PhCfg==	1B2M2Y8AsgTpgAmY7PhCfg==																				1B2M2Y8AsgTpgAmY7PhCfg==																		1B2M2Y8AsgTpgAmY7PhCfg==
	zeMTehLQqCH+ZlfFpSkr/Q==	zUKgdfGb+A9Zt9gmxsLUPQ==	0	22	1B2M2Y8AsgTpgAmY7PhCfg==	1B2M2Y8AsgTpgAmY7PhCfg==	1B2M2Y8AsgTpgAmY7PhCfg==																				1B2M2Y8AsgTpgAmY7PhCfg==																		1B2M2Y8AsgTpgAmY7PhCfg==
	yZ51ekaeBjHBph6XlJiF8Q==	L/6VYU4IPnCRx2tMHgxPiA==	0	33	1B2M2Y8AsgTpgAmY7PhCfg==	1B2M2Y8AsgTpgAmY7PhCfg==	1B2M2Y8AsgTpgAmY7PhCfg==																				1B2M2Y8AsgTpgAmY7PhCfg==																		1B2M2Y8AsgTpgAmY7PhCfg==
	F+L0kMiKheGghy1+VDHjdA==	ki8q52pWM7Z7M+jXGFH3aA==	0	28	1B2M2Y8AsgTpgAmY7PhCfg==	1B2M2Y8AsgTpgAmY7PhCfg==	1B2M2Y8AsgTpgAmY7PhCfg==																				1B2M2Y8AsgTpgAmY7PhCfg==																		1B2M2Y8AsgTpgAmY7PhCfg==
	7YylHDNVExEy5kDsu814yg==	seuFQzO7eEkOkc4JLpi4mw==	0	8	1B2M2Y8AsgTpgAmY7PhCfg==	1B2M2Y8AsgTpgAmY7PhCfg==	1B2M2Y8AsgTpgAmY7PhCfg==																				1B2M2Y8AsgTpgAmY7PhCfg==																		1B2M2Y8AsgTpgAmY7PhCfg==
	qqrBnwx2rqR86fKOxaFVJw==	MEfuBT1FMj5lGSASF2oqHA==	0	2	1B2M2Y8AsgTpgAmY7PhCfg==	1B2M2Y8AsgTpgAmY7PhCfg==	1B2M2Y8AsgTpgAmY7PhCfg==																				1B2M2Y8AsgTpgAmY7PhCfg==																		1B2M2Y8AsgTpgAmY7PhCfg==
	itQ3SyY2nJ+CBeAnf0P/nA==	ocdoiTICcxtzB/DkJbRTCg==	1	15	1B2M2Y8AsgTpgAmY7PhCfg==	1B2M2Y8AsgTpgAmY7PhCfg==	1B2M2Y8AsgTpgAmY7PhCfg==																				1B2M2Y8AsgTpgAmY7PhCfg==																		1B2M2Y8AsgTpgAmY7PhCfg==
	qIi+JXzabhpJg+vg27VfiQ==	1Sg5jn5TV+/NFCFmGalRlQ==	1	31	1B2M2Y8AsgTpgAmY7PhCfg==	1B2M2Y8AsgTpgAmY7PhCfg==	1B2M2Y8AsgTpgAmY7PhCfg==																				1B2M2Y8AsgTpgAmY7PhCfg==																		1B2M2Y8AsgTpgAmY7PhCfg==
	QWN1CGr43HOLCJ45PRd3JQ==	6cjHKBb/0bI+FMToiFvMyg==	1	23	1B2M2Y8AsgTpgAmY7PhCfg==	1B2M2Y8AsgTpgAmY7PhCfg==	1B2M2Y8AsgTpgAmY7PhCfg==																				1B2M2Y8AsgTpgAmY7PhCfg==																		1B2M2Y8AsgTpgAmY7PhCfg==
	KF+0LLXilfkkm3gZQXs7dw==	0JPlbvdSrbpB5erybRlgpw==	1	15	1B2M2Y8AsgTpgAmY7PhCfg==	1B2M2Y8AsgTpgAmY7PhCfg==	1B2M2Y8AsgTpgAmY7PhCfg==																				1B2M2Y8AsgTpgAmY7PhCfg==																		1B2M2Y8AsgTpgAmY7PhCfg==
	/7Va+h4bn2HDaWzBL2m20g==	9l5Lc7x98oN9cVvyg/avpw==	0	8	1B2M2Y8AsgTpgAmY7PhCfg==	1B2M2Y8AsgTpgAmY7PhCfg==	1B2M2Y8AsgTpgAmY7PhCfg==																				1B2M2Y8AsgTpgAmY7PhCfg==																		1B2M2Y8AsgTpgAmY7PhCfg==
	3R3KcRBy5hVT99rBkD+/0A==	C5/tNPqDOIQnvyr/XhYSXQ==	1	2	1B2M2Y8AsgTpgAmY7PhCfg==	1B2M2Y8AsgTpgAmY7PhCfg==	1B2M2Y8AsgTpgAmY7PhCfg==																				1B2M2Y8AsgTpgAmY7PhCfg==																		1B2M2Y8AsgTpgAmY7PhCfg==
	2MOxHiaridlxJzSqyHZWdw==	BeUb5WMSnkwUrChd7kmG6A==	1	28	1B2M2Y8AsgTpgAmY7PhCfg==	1B2M2Y8AsgTpgAmY7PhCfg==	1B2M2Y8AsgTpgAmY7PhCfg==																				1B2M2Y8AsgTpgAmY7PhCfg==																		1B2M2Y8AsgTpgAmY7PhCfg==
	OOIi8I1kWWax5kU6hUF9cA==	ErjluTYeZakT6M7CQ4mCHA==	0	19	1B2M2Y8AsgTpgAmY7PhCfg==	1B2M2Y8AsgTpgAmY7PhCfg==	1B2M2Y8AsgTpgAmY7PhCfg==																				1B2M2Y8AsgTpgAmY7PhCfg==																		1B2M2Y8AsgTpgAmY7PhCfg==
	I9ZnnKvjQ++Vy+jpFwdQ5g==	vd++tPlgivd3p0Ae9xlVyw==	0	45	1B2M2Y8AsgTpgAmY7PhCfg==	1B2M2Y8AsgTpgAmY7PhCfg==	1B2M2Y8AsgTpgAmY7PhCfg==																				1B2M2Y8AsgTpgAmY7PhCfg==																		1B2M2Y8AsgTpgAmY7PhCfg==
	3oHa8ASjE3D4EeZJ+aYlKg==	pssyYWqHGEoZLhzjiUDF1Q==	0	30	1B2M2Y8AsgTpgAmY7PhCfg==	1B2M2Y8AsgTpgAmY7PhCfg==	1B2M2Y8AsgTpgAmY7PhCfg==																				1B2M2Y8AsgTpgAmY7PhCfg==																		1B2M2Y8AsgTpgAmY7PhCfg==
	/LmYSibFeJhzKCa/OxfAHQ==	zZVwbcuF56gv1bn7aBJ/fA==	1	37	1B2M2Y8AsgTpgAmY7PhCfg==	1B2M2Y8AsgTpgAmY7PhCfg==	1B2M2Y8AsgTpgAmY7PhCfg==																				1B2M2Y8AsgTpgAmY7PhCfg==																		1B2M2Y8AsgTpgAmY7PhCfg==
	X2nhnvq6Qm1i+uq5PDCPXA==	HJXunHak+5JYywdXN1K+9w==	0	4	1B2M2Y8AsgTpgAmY7PhCfg==	1B2M2Y8AsgTpgAmY7PhCfg==	1B2M2Y8AsgTpgAmY7PhCfg==																				1B2M2Y8AsgTpgAmY7PhCfg==																		1B2M2Y8AsgTpgAmY7PhCfg==
	HMQQIv/1dSlYggCz59bPlg==	+jrJ57Xi7RdLwRBPHJ7Jtg==	0	27	1B2M2Y8AsgTpgAmY7PhCfg==	1B2M2Y8AsgTpgAmY7PhCfg==	1B2M2Y8AsgTpgAmY7PhCfg==																				1B2M2Y8AsgTpgAmY7PhCfg==																		1B2M2Y8AsgTpgAmY7PhCfg==
	SRjZrFNS5J43ariWldZPmA==	3867r3mELC5vynt3dB3jpg==	0	26	1B2M2Y8AsgTpgAmY7PhCfg==	1B2M2Y8AsgTpgAmY7PhCfg==	1B2M2Y8AsgTpgAmY7PhCfg==																				1B2M2Y8AsgTpgAmY7PhCfg==																		1B2M2Y8AsgTpgAmY7PhCfg==
	uAZSGsOVtbhHSo4+gatQ+Q==	H0khblOQxT2kiw5ad6XEjA==	1	40	1B2M2Y8AsgTpgAmY7PhCfg==	1B2M2Y8AsgTpgAmY7PhCfg==	1B2M2Y8AsgTpgAmY7PhCfg==																				1B2M2Y8AsgTpgAmY7PhCfg==																		1B2M2Y8AsgTpgAmY7PhCfg==
	mPLXbU2cr0CBgLWr+oOuhw==	lrgpQybLZZVXPPJonz9t2g==	0	8	1B2M2Y8AsgTpgAmY7PhCfg==	1B2M2Y8AsgTpgAmY7PhCfg==	1B2M2Y8AsgTpgAmY7PhCfg==																				1B2M2Y8AsgTpgAmY7PhCfg==																		1B2M2Y8AsgTpgAmY7PhCfg==
	/GUV34uCIq6c33G1WgIZNQ==	OadjZMs2sH+yS50bMgzNig==	1	13	1B2M2Y8AsgTpgAmY7PhCfg==	1B2M2Y8AsgTpgAmY7PhCfg==	1B2M2Y8AsgTpgAmY7PhCfg==																				1B2M2Y8AsgTpgAmY7PhCfg==																		1B2M2Y8AsgTpgAmY7PhCfg==
	XjpBN1FJ5VwvLGY2c7LIjg==	AyKwzpgrb1IlESA1RVOzYw==	0	0	1B2M2Y8AsgTpgAmY7PhCfg==	1B2M2Y8AsgTpgAmY7PhCfg==	1B2M2Y8AsgTpgAmY7PhCfg==																				1B2M2Y8AsgTpgAmY7PhCfg==																		1B2M2Y8AsgTpgAmY7PhCfg==
	KcVQnZjqVscfz1kUaMSPTw==	t3fOduxWM+rPcT9PjgjK9g==	1	17	1B2M2Y8AsgTpgAmY7PhCfg==	1B2M2Y8AsgTpgAmY7PhCfg==	1B2M2Y8AsgTpgAmY7PhCfg==																				1B2M2Y8AsgTpgAmY7PhCfg==																		1B2M2Y8AsgTpgAmY7PhCfg==
	CBrGkmNIp8aWLFjtDdk7Cw==	5toy7vBy+YdoW27dygctTw==	1	7	1B2M2Y8AsgTpgAmY7PhCfg==	1B2M2Y8AsgTpgAmY7PhCfg==	1B2M2Y8AsgTpgAmY7PhCfg==																				1B2M2Y8AsgTpgAmY7PhCfg==																		1B2M2Y8AsgTpgAmY7PhCfg==
	V1M/itjg+4YbAFfrKhQ8UQ==	BRgKbseZ/yPautH4mTglcA==	0	33	1B2M2Y8AsgTpgAmY7PhCfg==	1B2M2Y8AsgTpgAmY7PhCfg==	1B2M2Y8AsgTpgAmY7PhCfg==																				1B2M2Y8AsgTpgAmY7PhCfg==																		1B2M2Y8AsgTpgAmY7PhCfg==
	mT3yVLmkBr5c5ZahqBE7TA==	xkWvFiLqCUcuzaGwEtRE6A==	0	7	1B2M2Y8AsgTpgAmY7PhCfg==	1B2M2Y8AsgTpgAmY7PhCfg==	1B2M2Y8AsgTpgAmY7PhCfg==																				1B2M2Y8AsgTpgAmY7PhCfg==																		1B2M2Y8AsgTpgAmY7PhCfg==
	Iw0F9TCVPUWs33UrIFrH+w==	RDidWPDR2L8+tj/W44SXAg==	1	9	1B2M2Y8AsgTpgAmY7PhCfg==	1B2M2Y8AsgTpgAmY7PhCfg==	1B2M2Y8AsgTpgAmY7PhCfg==																				1B2M2Y8AsgTpgAmY7PhCfg==																		1B2M2Y8AsgTpgAmY7PhCfg==
	dhhVhCI7L3ufOpGi+ZExNQ==	EJ8IzowwNlswQNEoQ5AQHg==	1	51	1B2M2Y8AsgTpgAmY7PhCfg==	1B2M2Y8AsgTpgAmY7PhCfg==	1B2M2Y8AsgTpgAmY7PhCfg==																				1B2M2Y8AsgTpgAmY7PhCfg==																		1B2M2Y8AsgTpgAmY7PhCfg==
	Lg0W4DYMxkWZ2TifmtBVKQ==	7m1624vPdNISzSvxkFzlMw==	0	16	1B2M2Y8AsgTpgAmY7PhCfg==	1B2M2Y8AsgTpgAmY7PhCfg==	1B2M2Y8AsgTpgAmY7PhCfg==																				1B2M2Y8AsgTpgAmY7PhCfg==																		1B2M2Y8AsgTpgAmY7PhCfg==
	oMv7POoaihyKvS1ElRRSkg==	7nOFr8FcZeXmXQaCPd9hYA==	1	39	1B2M2Y8AsgTpgAmY7PhCfg==	1B2M2Y8AsgTpgAmY7PhCfg==	1B2M2Y8AsgTpgAmY7PhCfg==																				1B2M2Y8AsgTpgAmY7PhCfg==																		1B2M2Y8AsgTpgAmY7PhCfg==
	aSDXB2wt6EhaoARhxg9BUA==	SYGukb1Sk7LATs4i8faF3w==	0	8	1B2M2Y8AsgTpgAmY7PhCfg==	1B2M2Y8AsgTpgAmY7PhCfg==	1B2M2Y8AsgTpgAmY7PhCfg==																				1B2M2Y8AsgTpgAmY7PhCfg==																		1B2M2Y8AsgTpgAmY7PhCfg==
	QtWSpf7S9+oxmKZXRUq6WQ==	J8HezPKZDKczQF8wGgWT7w==	0	1	1B2M2Y8AsgTpgAmY7PhCfg==	1B2M2Y8AsgTpgAmY7PhCfg==	1B2M2Y8AsgTpgAmY7PhCfg==																				1B2M2Y8AsgTpgAmY7PhCfg==																		1B2M2Y8AsgTpgAmY7PhCfg==
	MmCx1wcbO9J3oXibHJ0svA==	s9UVzZVQi83FGHnQ2X4ISA==	1	1	1B2M2Y8AsgTpgAmY7PhCfg==	1B2M2Y8AsgTpgAmY7PhCfg==	1B2M2Y8AsgTpgAmY7PhCfg==																				1B2M2Y8AsgTpgAmY7PhCfg==																		1B2M2Y8AsgTpgAmY7PhCfg==
	v0QAMryQoa8ZfdIcgf1bNw==	aozu76LEKxBKZ1R+++ecnQ==	0	25	1B2M2Y8AsgTpgAmY7PhCfg==	1B2M2Y8AsgTpgAmY7PhCfg==	1B2M2Y8AsgTpgAmY7PhCfg==																				1B2M2Y8AsgTpgAmY7PhCfg==																		1B2M2Y8AsgTpgAmY7PhCfg==
	WIAHaasdh8yl8oRgAfZAlQ==	a/RUonm4vws+H5/6LTo08Q==	0	29	1B2M2Y8AsgTpgAmY7PhCfg==	1B2M2Y8AsgTpgAmY7PhCfg==	1B2M2Y8AsgTpgAmY7PhCfg==																				1B2M2Y8AsgTpgAmY7PhCfg==																		1B2M2Y8AsgTpgAmY7PhCfg==
	s8qfMFeC2DHP5l/fe5gLUQ==	ugG6pIVtSUpmoNXso59UGA==	1	39	1B2M2Y8AsgTpgAmY7PhCfg==	1B2M2Y8AsgTpgAmY7PhCfg==	1B2M2Y8AsgTpgAmY7PhCfg==																				1B2M2Y8AsgTpgAmY7PhCfg==																		1B2M2Y8AsgTpgAmY7PhCfg==
	od0+YxAFjfHLMHKWpzbKqQ==	ubN83RmOlAtzlp6munqvcg==	0	35	1B2M2Y8AsgTpgAmY7PhCfg==	1B2M2Y8AsgTpgAmY7PhCfg==	1B2M2Y8AsgTpgAmY7PhCfg==																				1B2M2Y8AsgTpgAmY7PhCfg==																		1B2M2Y8AsgTpgAmY7PhCfg==
	+K+qxsMSNVXu4MBZDnOcqg==	WB7xlWZh/4DEonEktQovRA==	0	44	1B2M2Y8AsgTpgAmY7PhCfg==	1B2M2Y8AsgTpgAmY7PhCfg==	1B2M2Y8AsgTpgAmY7PhCfg==																				1B2M2Y8AsgTpgAmY7PhCfg==																		1B2M2Y8AsgTpgAmY7PhCfg==
	+LGk7LE9xExEjOgqbktccQ==	pkpCZoFyRdQczcmpR1pqFw==	0	42	1B2M2Y8AsgTpgAmY7PhCfg==	1B2M2Y8AsgTpgAmY7PhCfg==	1B2M2Y8AsgTpgAmY7PhCfg==																				1B2M2Y8AsgTpgAmY7PhCfg==																		1B2M2Y8AsgTpgAmY7PhCfg==
	AOCuqYRwNleETFOrTOCMow==	FrhuaOcXq+Ajt+nBz5psKA==	0	4	1B2M2Y8AsgTpgAmY7PhCfg==	1B2M2Y8AsgTpgAmY7PhCfg==	1B2M2Y8AsgTpgAmY7PhCfg==																				1B2M2Y8AsgTpgAmY7PhCfg==																		1B2M2Y8AsgTpgAmY7PhCfg==
	56eR73s8zMplENzIKsSCkQ==	lPeefJC4dRSgfEe9xUmCYg==	0	6	1B2M2Y8AsgTpgAmY7PhCfg==	1B2M2Y8AsgTpgAmY7PhCfg==	1B2M2Y8AsgTpgAmY7PhCfg==																				1B2M2Y8AsgTpgAmY7PhCfg==																		1B2M2Y8AsgTpgAmY7PhCfg==
	t2s1QWIBPAPTuqEttdspLw==	TGnmlPQR/oE4pSQgIO/cjQ==	1	27	1B2M2Y8AsgTpgAmY7PhCfg==	1B2M2Y8AsgTpgAmY7PhCfg==	1B2M2Y8AsgTpgAmY7PhCfg==																				1B2M2Y8AsgTpgAmY7PhCfg==																		1B2M2Y8AsgTpgAmY7PhCfg==
	SdcavrlRHASTNhQ/7mfP9w==	PYw07R2R5C6AzNoMbdCwJw==	1	16	1B2M2Y8AsgTpgAmY7PhCfg==	1B2M2Y8AsgTpgAmY7PhCfg==	1B2M2Y8AsgTpgAmY7PhCfg==																				1B2M2Y8AsgTpgAmY7PhCfg==																		1B2M2Y8AsgTpgAmY7PhCfg==
	fU7jJleB/ljH6NzNClIVyQ==	WlLUffUPugCez4/gOiYzCg==	1	33	1B2M2Y8AsgTpgAmY7PhCfg==	1B2M2Y8AsgTpgAmY7PhCfg==	1B2M2Y8AsgTpgAmY7PhCfg==																				1B2M2Y8AsgTpgAmY7PhCfg==																		1B2M2Y8AsgTpgAmY7PhCfg==
	u5VdWCsqoMXJeHzKp/9+8Q==	4yP9RalCEVenukB5X9otFA==	0	55	1B2M2Y8AsgTpgAmY7PhCfg==	1B2M2Y8AsgTpgAmY7PhCfg==	1B2M2Y8AsgTpgAmY7PhCfg==																				1B2M2Y8AsgTpgAmY7PhCfg==																		1B2M2Y8AsgTpgAmY7PhCfg==
	tcufUJo8fqgNg+Io+dd+Zw==	glp1iniEJVO3NbsiM15dDg==	1	3	1B2M2Y8AsgTpgAmY7PhCfg==	1B2M2Y8AsgTpgAmY7PhCfg==	1B2M2Y8AsgTpgAmY7PhCfg==																				1B2M2Y8AsgTpgAmY7PhCfg==																		1B2M2Y8AsgTpgAmY7PhCfg==
	/b9GKcMmMGFmcDSwvTXn2Q==	R8bSMsakRoEYp0pyCXsYdg==	0	9	1B2M2Y8AsgTpgAmY7PhCfg==	1B2M2Y8AsgTpgAmY7PhCfg==	1B2M2Y8AsgTpgAmY7PhCfg==																				1B2M2Y8AsgTpgAmY7PhCfg==																		1B2M2Y8AsgTpgAmY7PhCfg==
	XO7+T5EvO2dE9OqkttjrDw==	wVanVOIWFFHLcSKQ2SpsSA==	1	13	1B2M2Y8AsgTpgAmY7PhCfg==	1B2M2Y8AsgTpgAmY7PhCfg==	1B2M2Y8AsgTpgAmY7PhCfg==																				1B2M2Y8AsgTpgAmY7PhCfg==																		1B2M2Y8AsgTpgAmY7PhCfg==
	3n2iP2Gb3W/aI0KHLyN2vA==	gcXiXKgv6mL5dS/ViczyAA==	1	7	1B2M2Y8AsgTpgAmY7PhCfg==	1B2M2Y8AsgTpgAmY7PhCfg==	1B2M2Y8AsgTpgAmY7PhCfg==																				1B2M2Y8AsgTpgAmY7PhCfg==																		1B2M2Y8AsgTpgAmY7PhCfg==
	cbicjTbVKUtFkMWT8pWKzA==	HEtcWQkGPxR17LbN2/rQEw==	1	4	1B2M2Y8AsgTpgAmY7PhCfg==	1B2M2Y8AsgTpgAmY7PhCfg==	1B2M2Y8AsgTpgAmY7PhCfg==																				1B2M2Y8AsgTpgAmY7PhCfg==																		1B2M2Y8AsgTpgAmY7PhCfg==
	v8VMsSrJcx7qGChFiR5syA==	Z5GFuNTDrXRVX0jKmfqGvw==	0	42	1B2M2Y8AsgTpgAmY7PhCfg==	1B2M2Y8AsgTpgAmY7PhCfg==	1B2M2Y8AsgTpgAmY7PhCfg==																				1B2M2Y8AsgTpgAmY7PhCfg==																		1B2M2Y8AsgTpgAmY7PhCfg==
	YxkmzmC0+9DdxqsxVlEqrA==	ZVrLteRB4D+WYlCdQeTHTg==	0	8	1B2M2Y8AsgTpgAmY7PhCfg==	1B2M2Y8AsgTpgAmY7PhCfg==	1B2M2Y8AsgTpgAmY7PhCfg==																				1B2M2Y8AsgTpgAmY7PhCfg==																		1B2M2Y8AsgTpgAmY7PhCfg==
	7wspnqPragVhuJZH5M1wCg==	9cvpAkMfTb7k+YnJNFBH+A==	1	12	1B2M2Y8AsgTpgAmY7PhCfg==	1B2M2Y8AsgTpgAmY7PhCfg==	1B2M2Y8AsgTpgAmY7PhCfg==																				1B2M2Y8AsgTpgAmY7PhCfg==																		1B2M2Y8AsgTpgAmY7PhCfg==
	72d809UNrjNSSIKbBIEPMw==	5gcRwNsUFw1zbpCYx0SAJw==	0	43	1B2M2Y8AsgTpgAmY7PhCfg==	1B2M2Y8AsgTpgAmY7PhCfg==	1B2M2Y8AsgTpgAmY7PhCfg==																				1B2M2Y8AsgTpgAmY7PhCfg==																		1B2M2Y8AsgTpgAmY7PhCfg==
	2NSc1UUP4VbUgEhz5w/vMw==	hyYwmVALVpmaJbmYOflc2g==	0	20	1B2M2Y8AsgTpgAmY7PhCfg==	1B2M2Y8AsgTpgAmY7PhCfg==	1B2M2Y8AsgTpgAmY7PhCfg==																				1B2M2Y8AsgTpgAmY7PhCfg==																		1B2M2Y8AsgTpgAmY7PhCfg==
	5anpNLBz2mF4ZhVeoRDDkQ==	OlNKrCbspH/pTlH9wLl7GA==	0	24	1B2M2Y8AsgTpgAmY7PhCfg==	1B2M2Y8AsgTpgAmY7PhCfg==	1B2M2Y8AsgTpgAmY7PhCfg==																				1B2M2Y8AsgTpgAmY7PhCfg==																		1B2M2Y8AsgTpgAmY7PhCfg==
	83Nrh7wjEHbwQdTpnIS/0A==	wiywsPKUoCWvYIMnKEMtWQ==	1	5	1B2M2Y8AsgTpgAmY7PhCfg==	1B2M2Y8AsgTpgAmY7PhCfg==	1B2M2Y8AsgTpgAmY7PhCfg==																				1B2M2Y8AsgTpgAmY7PhCfg==																		1B2M2Y8AsgTpgAmY7PhCfg==
	t8eImIxoao0RWg+qCKy3gw==	VjVcEK+iMKkvEzMTs+dVNg==	0	30	1B2M2Y8AsgTpgAmY7PhCfg==	1B2M2Y8AsgTpgAmY7PhCfg==	1B2M2Y8AsgTpgAmY7PhCfg==																				1B2M2Y8AsgTpgAmY7PhCfg==																		1B2M2Y8AsgTpgAmY7PhCfg==
	BireslLPW1wcCdq0Li73OA==	U6jgOWHZIjlVWxOgWsDDSg==	1	55	1B2M2Y8AsgTpgAmY7PhCfg==	1B2M2Y8AsgTpgAmY7PhCfg==	1B2M2Y8AsgTpgAmY7PhCfg==																				1B2M2Y8AsgTpgAmY7PhCfg==																		1B2M2Y8AsgTpgAmY7PhCfg==
	wvy37bcGyGO089r/NKzU6A==	DS8o+/s8hFkwocugZylQsQ==	0	13	1B2M2Y8AsgTpgAmY7PhCfg==	1B2M2Y8AsgTpgAmY7PhCfg==	1B2M2Y8AsgTpgAmY7PhCfg==																				1B2M2Y8AsgTpgAmY7PhCfg==																		1B2M2Y8AsgTpgAmY7PhCfg==
	zYTZuof4OQRN+BtWqnZn8w==	FoXCeXpVDzgxL2A34YCcfg==	0	12	1B2M2Y8AsgTpgAmY7PhCfg==	1B2M2Y8AsgTpgAmY7PhCfg==	1B2M2Y8AsgTpgAmY7PhCfg==																				1B2M2Y8AsgTpgAmY7PhCfg==																		1B2M2Y8AsgTpgAmY7PhCfg==
	A/vjweiV2S5gpUT2y6hZFA==	zTtueCQrTI+qmGGUuiv8WA==	1	6	1B2M2Y8AsgTpgAmY7PhCfg==	1B2M2Y8AsgTpgAmY7PhCfg==	1B2M2Y8AsgTpgAmY7PhCfg==																				1B2M2Y8AsgTpgAmY7PhCfg==																		1B2M2Y8AsgTpgAmY7PhCfg==
	GYF59gJZPi/ZhdwQY+FeDg==	TPBiUswh1JbnVK1xhdBhfQ==	0	13	1B2M2Y8AsgTpgAmY7PhCfg==	1B2M2Y8AsgTpgAmY7PhCfg==	1B2M2Y8AsgTpgAmY7PhCfg==																				1B2M2Y8AsgTpgAmY7PhCfg==																		1B2M2Y8AsgTpgAmY7PhCfg==
	Jwne4AYwLeI0bGkf6LsFyg==	L7T6GpwUe9h6isDv2DjAPA==	0	40	1B2M2Y8AsgTpgAmY7PhCfg==	1B2M2Y8AsgTpgAmY7PhCfg==	1B2M2Y8AsgTpgAmY7PhCfg==																				1B2M2Y8AsgTpgAmY7PhCfg==																		1B2M2Y8AsgTpgAmY7PhCfg==
	w0hOUrskjc3+NB6R2IvnsQ==	s8nGtIHyAaV12zZPAcbeHQ==	0	25	1B2M2Y8AsgTpgAmY7PhCfg==	1B2M2Y8AsgTpgAmY7PhCfg==	1B2M2Y8AsgTpgAmY7PhCfg==																				1B2M2Y8AsgTpgAmY7PhCfg==																		1B2M2Y8AsgTpgAmY7PhCfg==
	OkVNZceqwelggKzmfdcXRA==	qMrsHuucBCuulWgKYHiXAQ==	0	14	1B2M2Y8AsgTpgAmY7PhCfg==	1B2M2Y8AsgTpgAmY7PhCfg==	1B2M2Y8AsgTpgAmY7PhCfg==																				1B2M2Y8AsgTpgAmY7PhCfg==																		1B2M2Y8AsgTpgAmY7PhCfg==
	CTjLE26/ZW74Rx/nOsWDQA==	DkhijxvzOLx3fbXKmPB4AA==	0	26	1B2M2Y8AsgTpgAmY7PhCfg==	1B2M2Y8AsgTpgAmY7PhCfg==	1B2M2Y8AsgTpgAmY7PhCfg==																				1B2M2Y8AsgTpgAmY7PhCfg==																		1B2M2Y8AsgTpgAmY7PhCfg==
	LzaAeQrGBwB+NEOjF4cd1Q==	Uz0okbsbMy84Rfe/0Jt47w==	0	3	1B2M2Y8AsgTpgAmY7PhCfg==	1B2M2Y8AsgTpgAmY7PhCfg==	1B2M2Y8AsgTpgAmY7PhCfg==																				1B2M2Y8AsgTpgAmY7PhCfg==																		1B2M2Y8AsgTpgAmY7PhCfg==
	F+wtuptOiJz+NmfNoG07Tg==	Og10MPEFW4vcNzfYvVc0hw==	0	15	1B2M2Y8AsgTpgAmY7PhCfg==	1B2M2Y8AsgTpgAmY7PhCfg==	1B2M2Y8AsgTpgAmY7PhCfg==																				1B2M2Y8AsgTpgAmY7PhCfg==																		1B2M2Y8AsgTpgAmY7PhCfg==
	zn1ZRRjsEmK9xcDPD3PazQ==	4sw3zCrhff2kK/6PLIa8lQ==	1	16	1B2M2Y8AsgTpgAmY7PhCfg==	1B2M2Y8AsgTpgAmY7PhCfg==	1B2M2Y8AsgTpgAmY7PhCfg==																				1B2M2Y8AsgTpgAmY7PhCfg==																		1B2M2Y8AsgTpgAmY7PhCfg==
	8agxGOLFaX9mebLONU5/jQ==	enmfnEheS5EfsceMt+dT5Q==	1	13	1B2M2Y8AsgTpgAmY7PhCfg==	1B2M2Y8AsgTpgAmY7PhCfg==	1B2M2Y8AsgTpgAmY7PhCfg==																				1B2M2Y8AsgTpgAmY7PhCfg==																		1B2M2Y8AsgTpgAmY7PhCfg==
	/FwM0h3co7OdpzNCvEF1LA==	bzUISLZhK1JJ2qpzzsAYmw==	0	26	1B2M2Y8AsgTpgAmY7PhCfg==	1B2M2Y8AsgTpgAmY7PhCfg==	1B2M2Y8AsgTpgAmY7PhCfg==																				1B2M2Y8AsgTpgAmY7PhCfg==																		1B2M2Y8AsgTpgAmY7PhCfg==
	3W5juYqyXGzYyT0JP+d71Q==	gM0jGKAniWff4BLAZAMd0g==	0	26	1B2M2Y8AsgTpgAmY7PhCfg==	1B2M2Y8AsgTpgAmY7PhCfg==	1B2M2Y8AsgTpgAmY7PhCfg==																				1B2M2Y8AsgTpgAmY7PhCfg==																		1B2M2Y8AsgTpgAmY7PhCfg==
	VOjOrO2H/FWGwJObOMEhJw==	JjE4qLmHeH34kqqv4IGi1g==	0	46	1B2M2Y8AsgTpgAmY7PhCfg==	1B2M2Y8AsgTpgAmY7PhCfg==	1B2M2Y8AsgTpgAmY7PhCfg==																				1B2M2Y8AsgTpgAmY7PhCfg==																		1B2M2Y8AsgTpgAmY7PhCfg==
	iveqkd6lfvQKihGv6lAEcA==	iqca7jVPTK6GLKvPSYrh9g==	0	7	1B2M2Y8AsgTpgAmY7PhCfg==	1B2M2Y8AsgTpgAmY7PhCfg==	1B2M2Y8AsgTpgAmY7PhCfg==																				1B2M2Y8AsgTpgAmY7PhCfg==																		1B2M2Y8AsgTpgAmY7PhCfg==
	ju9v+ZH2nUNu84Jiuz7vUg==	eK49VlfIOH137G6dJDFUpA==	0	49	1B2M2Y8AsgTpgAmY7PhCfg==	1B2M2Y8AsgTpgAmY7PhCfg==	1B2M2Y8AsgTpgAmY7PhCfg==																				1B2M2Y8AsgTpgAmY7PhCfg==																		1B2M2Y8AsgTpgAmY7PhCfg==
	+WG0cTcpcXnweBEVIJD9eQ==	uUgKF3ImcOAHyzCFIIFC7Q==	1	26	1B2M2Y8AsgTpgAmY7PhCfg==	1B2M2Y8AsgTpgAmY7PhCfg==	1B2M2Y8AsgTpgAmY7PhCfg==																				1B2M2Y8AsgTpgAmY7PhCfg==																		1B2M2Y8AsgTpgAmY7PhCfg==
	J6xNHnz1+pI3IqsgyVr6iA==	UIeh+9Efw9ltyTs+ETdr2g==	0	30	1B2M2Y8AsgTpgAmY7PhCfg==	1B2M2Y8AsgTpgAmY7PhCfg==	1B2M2Y8AsgTpgAmY7PhCfg==																				1B2M2Y8AsgTpgAmY7PhCfg==																		1B2M2Y8AsgTpgAmY7PhCfg==
	KHkVcR0Gzm2Q4sGOHYnTpg==	/Cq16ajdNUc8jcRTpili9w==	0	26	1B2M2Y8AsgTpgAmY7PhCfg==	1B2M2Y8AsgTpgAmY7PhCfg==	1B2M2Y8AsgTpgAmY7PhCfg==																				1B2M2Y8AsgTpgAmY7PhCfg==																		1B2M2Y8AsgTpgAmY7PhCfg==
	uEyv2hwYVEWG21BvaJpOWQ==	uuF1YE8rEwnqajZFMZC3Dg==	0	0	1B2M2Y8AsgTpgAmY7PhCfg==	1B2M2Y8AsgTpgAmY7PhCfg==	1B2M2Y8AsgTpgAmY7PhCfg==																				1B2M2Y8AsgTpgAmY7PhCfg==																		1B2M2Y8AsgTpgAmY7PhCfg==
	8bgkw1O5srsTJ+DnKgW2uQ==	tKPGU65Y3bK5a9AFNvsGIA==	0	30	1B2M2Y8AsgTpgAmY7PhCfg==	1B2M2Y8AsgTpgAmY7PhCfg==	1B2M2Y8AsgTpgAmY7PhCfg==																				1B2M2Y8AsgTpgAmY7PhCfg==																		1B2M2Y8AsgTpgAmY7PhCfg==
	SFzM2w+iRH4KI1M32DzTyg==	NqRFDfOfpDSpF9mX8wSxwA==	0	24	1B2M2Y8AsgTpgAmY7PhCfg==	1B2M2Y8AsgTpgAmY7PhCfg==	1B2M2Y8AsgTpgAmY7PhCfg==																				1B2M2Y8AsgTpgAmY7PhCfg==																		1B2M2Y8AsgTpgAmY7PhCfg==
	uc8MQYyv5aDvikI+qdgtjg==	LCXiL7Cl4SoOxTTbhLpLHQ==	1	6	1B2M2Y8AsgTpgAmY7PhCfg==	1B2M2Y8AsgTpgAmY7PhCfg==	1B2M2Y8AsgTpgAmY7PhCfg==																				1B2M2Y8AsgTpgAmY7PhCfg==																		1B2M2Y8AsgTpgAmY7PhCfg==
	CtvQSuYPMhCbUUoTJ1flUg==	4lde19LEgcQUwQ5oi8vEzw==	0	9	1B2M2Y8AsgTpgAmY7PhCfg==	1B2M2Y8AsgTpgAmY7PhCfg==	1B2M2Y8AsgTpgAmY7PhCfg==																				1B2M2Y8AsgTpgAmY7PhCfg==																		1B2M2Y8AsgTpgAmY7PhCfg==
	xFJdSwrYW7ftbl8x++AIzg==	Bmynv5CAf82OTx6u9OTo9w==	0	36	1B2M2Y8AsgTpgAmY7PhCfg==	1B2M2Y8AsgTpgAmY7PhCfg==	1B2M2Y8AsgTpgAmY7PhCfg==																				1B2M2Y8AsgTpgAmY7PhCfg==																		1B2M2Y8AsgTpgAmY7PhCfg==
	QXkt164CJUFninAbzV78WQ==	TB0WDGafNhweSNrBGJH/hA==	0	42	1B2M2Y8AsgTpgAmY7PhCfg==	1B2M2Y8AsgTpgAmY7PhCfg==	1B2M2Y8AsgTpgAmY7PhCfg==																				1B2M2Y8AsgTpgAmY7PhCfg==																		1B2M2Y8AsgTpgAmY7PhCfg==
	BkNj2oI+MGn+uCQSFYHddg==	Xr5WJrnxzYn7ufZlpSdZHw==	1	40	1B2M2Y8AsgTpgAmY7PhCfg==	1B2M2Y8AsgTpgAmY7PhCfg==	1B2M2Y8AsgTpgAmY7PhCfg==																				1B2M2Y8AsgTpgAmY7PhCfg==																		1B2M2Y8AsgTpgAmY7PhCfg==
	wpGwFRfz5nl8d0wwZZHMMg==	P1l+LXpntlIKWFYY0j4tGw==	1	3	1B2M2Y8AsgTpgAmY7PhCfg==	1B2M2Y8AsgTpgAmY7PhCfg==	1B2M2Y8AsgTpgAmY7PhCfg==																				1B2M2Y8AsgTpgAmY7PhCfg==																		1B2M2Y8AsgTpgAmY7PhCfg==
	gHGt3+aHcdC1YABRJQvGWA==	1Iigy08QRMkCT0TDA+0+lw==	0	14	1B2M2Y8AsgTpgAmY7PhCfg==	1B2M2Y8AsgTpgAmY7PhCfg==	1B2M2Y8AsgTpgAmY7PhCfg==																				1B2M2Y8AsgTpgAmY7PhCfg==																		1B2M2Y8AsgTpgAmY7PhCfg==
	0Fn4/j1aysviVCTCd1nxEQ==	v/I9X5Sq3GVDpTxmNNQFCg==	1	4	1B2M2Y8AsgTpgAmY7PhCfg==	1B2M2Y8AsgTpgAmY7PhCfg==	1B2M2Y8AsgTpgAmY7PhCfg==																				1B2M2Y8AsgTpgAmY7PhCfg==																		1B2M2Y8AsgTpgAmY7PhCfg==
	nV/2GDk42OxcPoUX9JZiFg==	XHNo1WeVY6kCcBv4tGV1/A==	1	1	1B2M2Y8AsgTpgAmY7PhCfg==	1B2M2Y8AsgTpgAmY7PhCfg==	1B2M2Y8AsgTpgAmY7PhCfg==																				1B2M2Y8AsgTpgAmY7PhCfg==																		1B2M2Y8AsgTpgAmY7PhCfg==
	MkcutohaVZGeUXll/d0tdA==	bHoQeYH5wqDtVe/OKXvR4g==	1	7	1B2M2Y8AsgTpgAmY7PhCfg==	1B2M2Y8AsgTpgAmY7PhCfg==	1B2M2Y8AsgTpgAmY7PhCfg==																				1B2M2Y8AsgTpgAmY7PhCfg==																		1B2M2Y8AsgTpgAmY7PhCfg==
	xTlUCiz/p0ZSAD4S3CQZHg==	1pihi55FwXNY4oxC7Fxrtw==	0	2	1B2M2Y8AsgTpgAmY7PhCfg==	1B2M2Y8AsgTpgAmY7PhCfg==	1B2M2Y8AsgTpgAmY7PhCfg==																				1B2M2Y8AsgTpgAmY7PhCfg==																		1B2M2Y8AsgTpgAmY7PhCfg==
	JI6x8zDExL/ibFGr2nrmiw==	xHSyF8kd4fmGRQehNj95XQ==	0	25	1B2M2Y8AsgTpgAmY7PhCfg==	1B2M2Y8AsgTpgAmY7PhCfg==	1B2M2Y8AsgTpgAmY7PhCfg==																				1B2M2Y8AsgTpgAmY7PhCfg==																		1B2M2Y8AsgTpgAmY7PhCfg==
	x7ZjJE8hfgECphWWe1R/OA==	xQtAsFcUn2ExJP6cU1sAOg==	0	28	1B2M2Y8AsgTpgAmY7PhCfg==	1B2M2Y8AsgTpgAmY7PhCfg==	1B2M2Y8AsgTpgAmY7PhCfg==																				1B2M2Y8AsgTpgAmY7PhCfg==																		1B2M2Y8AsgTpgAmY7PhCfg==
	eKLYXLe15UH6efsolvu1Mw==	m5M5N8VR6t8t6fsvTFrQTw==	1	40	1B2M2Y8AsgTpgAmY7PhCfg==	1B2M2Y8AsgTpgAmY7PhCfg==	1B2M2Y8AsgTpgAmY7PhCfg==																				1B2M2Y8AsgTpgAmY7PhCfg==																		1B2M2Y8AsgTpgAmY7PhCfg==
	PeazvBsBXMHI7NyEFaHWkw==	T0PXvrumnF/1F/TusI034Q==	0	31	1B2M2Y8AsgTpgAmY7PhCfg==	1B2M2Y8AsgTpgAmY7PhCfg==	1B2M2Y8AsgTpgAmY7PhCfg==																				1B2M2Y8AsgTpgAmY7PhCfg==																		1B2M2Y8AsgTpgAmY7PhCfg==
	RP82HrlpUwBqxBiOnDzMKg==	DwFIxild1hLOmIS01eGW4g==	0	26	1B2M2Y8AsgTpgAmY7PhCfg==	1B2M2Y8AsgTpgAmY7PhCfg==	1B2M2Y8AsgTpgAmY7PhCfg==																				1B2M2Y8AsgTpgAmY7PhCfg==																		1B2M2Y8AsgTpgAmY7PhCfg==
	UyxGh2b9piaHPm3WVsvl/Q==	ZsErqgO3TFCCoUY6AhFE2A==	0	5	1B2M2Y8AsgTpgAmY7PhCfg==	1B2M2Y8AsgTpgAmY7PhCfg==	1B2M2Y8AsgTpgAmY7PhCfg==																				1B2M2Y8AsgTpgAmY7PhCfg==																		1B2M2Y8AsgTpgAmY7PhCfg==
	TwubDTitCI+bLLCcpWHvJA==	QGyEFZLEF2rzem/Ddr7wtg==	1	27	1B2M2Y8AsgTpgAmY7PhCfg==	1B2M2Y8AsgTpgAmY7PhCfg==	1B2M2Y8AsgTpgAmY7PhCfg==																				1B2M2Y8AsgTpgAmY7PhCfg==																		1B2M2Y8AsgTpgAmY7PhCfg==
	35kGxLKsUpSLYWk6Zqxj3g==	MiP+1I8wu9wPYEC0ZlFryw==	0	45	1B2M2Y8AsgTpgAmY7PhCfg==	1B2M2Y8AsgTpgAmY7PhCfg==	1B2M2Y8AsgTpgAmY7PhCfg==																				1B2M2Y8AsgTpgAmY7PhCfg==																		1B2M2Y8AsgTpgAmY7PhCfg==
	xCEbb9333fghCHmJrlFFUA==	/jtnPmaTz0oh5uG5om5yww==	1	40	1B2M2Y8AsgTpgAmY7PhCfg==	1B2M2Y8AsgTpgAmY7PhCfg==	1B2M2Y8AsgTpgAmY7PhCfg==																				1B2M2Y8AsgTpgAmY7PhCfg==																		1B2M2Y8AsgTpgAmY7PhCfg==
	UFU3n96/VaVwLX3AnNiD7Q==	OI+Fa6s3tFJPvS6ad8NEyQ==	0	45	1B2M2Y8AsgTpgAmY7PhCfg==	1B2M2Y8AsgTpgAmY7PhCfg==	1B2M2Y8AsgTpgAmY7PhCfg==																				1B2M2Y8AsgTpgAmY7PhCfg==																		1B2M2Y8AsgTpgAmY7PhCfg==
	/AlbT40NUNMLGv7b90/P8Q==	MyeCWgRvX/SOV9zHBG6e5A==	1	34	1B2M2Y8AsgTpgAmY7PhCfg==	1B2M2Y8AsgTpgAmY7PhCfg==	1B2M2Y8AsgTpgAmY7PhCfg==																				1B2M2Y8AsgTpgAmY7PhCfg==																		1B2M2Y8AsgTpgAmY7PhCfg==
	Ik1eUqr4v9QNXBruVtq3Hg==	lI3kbLiIZrhrrwNXHOLxJg==	0	6	1B2M2Y8AsgTpgAmY7PhCfg==	1B2M2Y8AsgTpgAmY7PhCfg==	1B2M2Y8AsgTpgAmY7PhCfg==																				1B2M2Y8AsgTpgAmY7PhCfg==																		1B2M2Y8AsgTpgAmY7PhCfg==
	my2G1o3UEYBDdas965u9uQ==	a9ty4BXFNFnBHdvOtD4FJQ==	0	24	1B2M2Y8AsgTpgAmY7PhCfg==	1B2M2Y8AsgTpgAmY7PhCfg==	1B2M2Y8AsgTpgAmY7PhCfg==																				1B2M2Y8AsgTpgAmY7PhCfg==																		1B2M2Y8AsgTpgAmY7PhCfg==
	miXhNJJ3ADxywLelPKUV/g==	nA3e3FMoz6f3+XyrBbEziw==	0	44	1B2M2Y8AsgTpgAmY7PhCfg==	1B2M2Y8AsgTpgAmY7PhCfg==	1B2M2Y8AsgTpgAmY7PhCfg==																				1B2M2Y8AsgTpgAmY7PhCfg==																		1B2M2Y8AsgTpgAmY7PhCfg==
	+7olaRvqc+dLk7b1ELdAMw==	MuOyXP2tyHeaEt3FjAsqjQ==	1	10	1B2M2Y8AsgTpgAmY7PhCfg==	1B2M2Y8AsgTpgAmY7PhCfg==	1B2M2Y8AsgTpgAmY7PhCfg==																				1B2M2Y8AsgTpgAmY7PhCfg==																		1B2M2Y8AsgTpgAmY7PhCfg==
	YIKyxHWU8EO1RyifGButHw==	OxFfoBN7sjfcLqMK0P2QgA==	0	12	1B2M2Y8AsgTpgAmY7PhCfg==	1B2M2Y8AsgTpgAmY7PhCfg==	1B2M2Y8AsgTpgAmY7PhCfg==																				1B2M2Y8AsgTpgAmY7PhCfg==																		1B2M2Y8AsgTpgAmY7PhCfg==
	5s6vl9QOBfN/A4a2efUJNg==	uEaoDsjpCeJozQ+hgbwZRg==	0	5	1B2M2Y8AsgTpgAmY7PhCfg==	1B2M2Y8AsgTpgAmY7PhCfg==	1B2M2Y8AsgTpgAmY7PhCfg==																				1B2M2Y8AsgTpgAmY7PhCfg==																		1B2M2Y8AsgTpgAmY7PhCfg==
	hyG6YkjQIbH8yryfPiQ1GQ==	6obMu1fTL1iJE5IkQRQ23w==	0	56	1B2M2Y8AsgTpgAmY7PhCfg==	1B2M2Y8AsgTpgAmY7PhCfg==	1B2M2Y8AsgTpgAmY7PhCfg==																				1B2M2Y8AsgTpgAmY7PhCfg==																		1B2M2Y8AsgTpgAmY7PhCfg==
	Rn55M6UMWtXnVmS/BLw1RQ==	6HFSp8vrLDJi1RWY4d5S1Q==	1	40	1B2M2Y8AsgTpgAmY7PhCfg==	1B2M2Y8AsgTpgAmY7PhCfg==	1B2M2Y8AsgTpgAmY7PhCfg==																				1B2M2Y8AsgTpgAmY7PhCfg==																		1B2M2Y8AsgTpgAmY7PhCfg==
	lcLTaqvKGkvisH2XLJzKMw==	wIZnpcTmdO7Aa7Syh1OV/w==	1	17	1B2M2Y8AsgTpgAmY7PhCfg==	1B2M2Y8AsgTpgAmY7PhCfg==	1B2M2Y8AsgTpgAmY7PhCfg==																				1B2M2Y8AsgTpgAmY7PhCfg==																		1B2M2Y8AsgTpgAmY7PhCfg==
	D4oc1JdTcOiDGxJz9GI9pQ==	Jn6zKBOEqMlhl8wSPW4c3A==	0	0	1B2M2Y8AsgTpgAmY7PhCfg==	1B2M2Y8AsgTpgAmY7PhCfg==	1B2M2Y8AsgTpgAmY7PhCfg==																				1B2M2Y8AsgTpgAmY7PhCfg==																		1B2M2Y8AsgTpgAmY7PhCfg==
	DzHEbekhBQ6EMBG/mGM04Q==	0BDOEr7ZaxuHJSLWjT8IzA==	1	22	1B2M2Y8AsgTpgAmY7PhCfg==	1B2M2Y8AsgTpgAmY7PhCfg==	1B2M2Y8AsgTpgAmY7PhCfg==																				1B2M2Y8AsgTpgAmY7PhCfg==																		1B2M2Y8AsgTpgAmY7PhCfg==
	014FQMKS3Xo2JBwjOxIPrQ==	WDHlNrb3go6RG0fA8lJRYQ==	1	13	1B2M2Y8AsgTpgAmY7PhCfg==	1B2M2Y8AsgTpgAmY7PhCfg==	1B2M2Y8AsgTpgAmY7PhCfg==																				1B2M2Y8AsgTpgAmY7PhCfg==																		1B2M2Y8AsgTpgAmY7PhCfg==
	uUVV5g8bA61yc83cQv0oyg==	FjbG2/GV7JWktq0Lt8iw9Q==	1	8	1B2M2Y8AsgTpgAmY7PhCfg==	1B2M2Y8AsgTpgAmY7PhCfg==	1B2M2Y8AsgTpgAmY7PhCfg==																				1B2M2Y8AsgTpgAmY7PhCfg==																		1B2M2Y8AsgTpgAmY7PhCfg==
	A/Yy6PYKR438T4yMgvXouw==	Fqkpi83yMEJpLfLRfH6KCg==	1	31	1B2M2Y8AsgTpgAmY7PhCfg==	1B2M2Y8AsgTpgAmY7PhCfg==	1B2M2Y8AsgTpgAmY7PhCfg==																				1B2M2Y8AsgTpgAmY7PhCfg==																		1B2M2Y8AsgTpgAmY7PhCfg==
	KXB4NMVhp5ikSDcRL/oMJQ==	Qv74219kxugPL3IKt2v2Aw==	0	25	1B2M2Y8AsgTpgAmY7PhCfg==	1B2M2Y8AsgTpgAmY7PhCfg==	1B2M2Y8AsgTpgAmY7PhCfg==																				1B2M2Y8AsgTpgAmY7PhCfg==																		1B2M2Y8AsgTpgAmY7PhCfg==
	tZ2qANHhN0vWWmk2JJOzgA==	AMe9f4c3ZwY2Xy4slPWOSg==	0	9	1B2M2Y8AsgTpgAmY7PhCfg==	1B2M2Y8AsgTpgAmY7PhCfg==	1B2M2Y8AsgTpgAmY7PhCfg==																				1B2M2Y8AsgTpgAmY7PhCfg==																		1B2M2Y8AsgTpgAmY7PhCfg==
	Wb85WKb/JT5ZbDqbuezR8g==	jvqQFaTvRjKpVOgg7Kg0rQ==	0	2	1B2M2Y8AsgTpgAmY7PhCfg==	1B2M2Y8AsgTpgAmY7PhCfg==	1B2M2Y8AsgTpgAmY7PhCfg==																				1B2M2Y8AsgTpgAmY7PhCfg==																		1B2M2Y8AsgTpgAmY7PhCfg==
	3vLYWjTuT/lJO313BUQoQA==	UEsoIG+2P5A/7Ey4PJhZNQ==	1	9	1B2M2Y8AsgTpgAmY7PhCfg==	1B2M2Y8AsgTpgAmY7PhCfg==	1B2M2Y8AsgTpgAmY7PhCfg==																				1B2M2Y8AsgTpgAmY7PhCfg==																		1B2M2Y8AsgTpgAmY7PhCfg==
	iGVnMkC2bdwWTA6JuOv7bw==	u4JplNenLjiYwwO8YC2bgA==	1	8	1B2M2Y8AsgTpgAmY7PhCfg==	1B2M2Y8AsgTpgAmY7PhCfg==	1B2M2Y8AsgTpgAmY7PhCfg==																				1B2M2Y8AsgTpgAmY7PhCfg==																		1B2M2Y8AsgTpgAmY7PhCfg==
	8ul9DOeWfU2jZnBLFLOSKw==	JZwmdjvDdeNqaErN5WAv+g==	0	21	1B2M2Y8AsgTpgAmY7PhCfg==	1B2M2Y8AsgTpgAmY7PhCfg==	1B2M2Y8AsgTpgAmY7PhCfg==																				1B2M2Y8AsgTpgAmY7PhCfg==																		1B2M2Y8AsgTpgAmY7PhCfg==
	ANTgqnKOkd7z7nKT/NqGcA==	JXK9NjWDtMKLMfy7Fd9YNw==	0	38	1B2M2Y8AsgTpgAmY7PhCfg==	1B2M2Y8AsgTpgAmY7PhCfg==	1B2M2Y8AsgTpgAmY7PhCfg==																				1B2M2Y8AsgTpgAmY7PhCfg==																		1B2M2Y8AsgTpgAmY7PhCfg==
	IgVjzHW3tSPbLwidx76afQ==	ivFqef+qS4ZO8Yml10SQgg==	0	12	1B2M2Y8AsgTpgAmY7PhCfg==	1B2M2Y8AsgTpgAmY7PhCfg==	1B2M2Y8AsgTpgAmY7PhCfg==																				1B2M2Y8AsgTpgAmY7PhCfg==																		1B2M2Y8AsgTpgAmY7PhCfg==
	gJoIFujIih0JiNcWtaOOPQ==	6Mi+dHhbH3+NM6iOf7Eshg==	1	17	1B2M2Y8AsgTpgAmY7PhCfg==	1B2M2Y8AsgTpgAmY7PhCfg==	1B2M2Y8AsgTpgAmY7PhCfg==																				1B2M2Y8AsgTpgAmY7PhCfg==																		1B2M2Y8AsgTpgAmY7PhCfg==
	a30k/ZoJjVK1P8wsvRaHiQ==	Dj510wlfN0bsJTHgv1Q6XA==	1	15	1B2M2Y8AsgTpgAmY7PhCfg==	1B2M2Y8AsgTpgAmY7PhCfg==	1B2M2Y8AsgTpgAmY7PhCfg==																				1B2M2Y8AsgTpgAmY7PhCfg==																		1B2M2Y8AsgTpgAmY7PhCfg==
	x0lW/7OLpI7Wzpd69nJydQ==	ZcifWpUBoEwHOzVPA3kbHw==	1	32	1B2M2Y8AsgTpgAmY7PhCfg==	1B2M2Y8AsgTpgAmY7PhCfg==	1B2M2Y8AsgTpgAmY7PhCfg==																				1B2M2Y8AsgTpgAmY7PhCfg==																		1B2M2Y8AsgTpgAmY7PhCfg==
	T7Kd0h1+3SrE//T4d+ytsA==	EkegQvoMCQ1VCYTw6+oClw==	0	2	1B2M2Y8AsgTpgAmY7PhCfg==	1B2M2Y8AsgTpgAmY7PhCfg==	1B2M2Y8AsgTpgAmY7PhCfg==																				1B2M2Y8AsgTpgAmY7PhCfg==																		1B2M2Y8AsgTpgAmY7PhCfg==
	bWTlIjW7FngRLauk340RRQ==	1pihi55FwXNY4oxC7Fxrtw==	1	22	1B2M2Y8AsgTpgAmY7PhCfg==	1B2M2Y8AsgTpgAmY7PhCfg==	1B2M2Y8AsgTpgAmY7PhCfg==																				1B2M2Y8AsgTpgAmY7PhCfg==																		1B2M2Y8AsgTpgAmY7PhCfg==
	kvlYlgWn79/eO7Ipg4xWVw==	oqwyPy85aJ3hy0MGhSpZuA==	1	26	1B2M2Y8AsgTpgAmY7PhCfg==	1B2M2Y8AsgTpgAmY7PhCfg==	1B2M2Y8AsgTpgAmY7PhCfg==																				1B2M2Y8AsgTpgAmY7PhCfg==																		1B2M2Y8AsgTpgAmY7PhCfg==
	sDbPqR+eLpnWk3iM+4ojvQ==	Sdoki2vBKadaqAGfQ1LpQw==	0	38	1B2M2Y8AsgTpgAmY7PhCfg==	1B2M2Y8AsgTpgAmY7PhCfg==	1B2M2Y8AsgTpgAmY7PhCfg==																				1B2M2Y8AsgTpgAmY7PhCfg==																		1B2M2Y8AsgTpgAmY7PhCfg==
	Y3A1r1R/p1MNJ/T9W1mozA==	2e+m4KjLpU9RthYh7TEKNw==	0	19	1B2M2Y8AsgTpgAmY7PhCfg==	1B2M2Y8AsgTpgAmY7PhCfg==	1B2M2Y8AsgTpgAmY7PhCfg==																				1B2M2Y8AsgTpgAmY7PhCfg==																		1B2M2Y8AsgTpgAmY7PhCfg==
	h223/ZE1sqFKZLCYqHLilQ==	7Li6RQBaQRUkMyFJdsVnNg==	0	18	1B2M2Y8AsgTpgAmY7PhCfg==	1B2M2Y8AsgTpgAmY7PhCfg==	1B2M2Y8AsgTpgAmY7PhCfg==																				1B2M2Y8AsgTpgAmY7PhCfg==																		1B2M2Y8AsgTpgAmY7PhCfg==
	1349NhDnuHLqNJZOZby2Zw==	2e+m4KjLpU9RthYh7TEKNw==	1	22	1B2M2Y8AsgTpgAmY7PhCfg==	1B2M2Y8AsgTpgAmY7PhCfg==	1B2M2Y8AsgTpgAmY7PhCfg==																				1B2M2Y8AsgTpgAmY7PhCfg==																		1B2M2Y8AsgTpgAmY7PhCfg==
	25qtCnaOgu18G0s/hrgp/A==	I9wK9N0pnKY/sFcCv2huaw==	0	2	1B2M2Y8AsgTpgAmY7PhCfg==	1B2M2Y8AsgTpgAmY7PhCfg==	1B2M2Y8AsgTpgAmY7PhCfg==																				1B2M2Y8AsgTpgAmY7PhCfg==																		1B2M2Y8AsgTpgAmY7PhCfg==
	PgWiEE79jPekm5an4mF+uQ==	ev4wUkTaLNbovCCM2KdjXQ==	0	7	1B2M2Y8AsgTpgAmY7PhCfg==	1B2M2Y8AsgTpgAmY7PhCfg==	1B2M2Y8AsgTpgAmY7PhCfg==																				1B2M2Y8AsgTpgAmY7PhCfg==																		1B2M2Y8AsgTpgAmY7PhCfg==
	tYKuO30n5AqitgTFLWxWEw==	WsqCTBB87EU7q7jwFKqT0Q==	0	10	1B2M2Y8AsgTpgAmY7PhCfg==	1B2M2Y8AsgTpgAmY7PhCfg==	1B2M2Y8AsgTpgAmY7PhCfg==																				1B2M2Y8AsgTpgAmY7PhCfg==																		1B2M2Y8AsgTpgAmY7PhCfg==
	sx8MdYu0mLXVa1/qgPMTpw==	8+No0E7D92VlTdoPO7J1Ug==	0	42	1B2M2Y8AsgTpgAmY7PhCfg==	1B2M2Y8AsgTpgAmY7PhCfg==	1B2M2Y8AsgTpgAmY7PhCfg==																				1B2M2Y8AsgTpgAmY7PhCfg==																		1B2M2Y8AsgTpgAmY7PhCfg==
	rvy9u/4EnkK0OS4hzeL5xA==	mfEMdduQ5l3iYJYup9sa6A==	1	8	1B2M2Y8AsgTpgAmY7PhCfg==	1B2M2Y8AsgTpgAmY7PhCfg==	1B2M2Y8AsgTpgAmY7PhCfg==																				1B2M2Y8AsgTpgAmY7PhCfg==																		1B2M2Y8AsgTpgAmY7PhCfg==
	+mVLOLrL+pW3SGGlMUAQBA==	UcqBO4ZftqO+Ye3Z/fCxVw==	1	8	1B2M2Y8AsgTpgAmY7PhCfg==	1B2M2Y8AsgTpgAmY7PhCfg==	1B2M2Y8AsgTpgAmY7PhCfg==																				1B2M2Y8AsgTpgAmY7PhCfg==																		1B2M2Y8AsgTpgAmY7PhCfg==
	DX835kvF74mOJsimul/Drg==	T6MCxnnhqiFvPFFjxIeiyw==	0	34	1B2M2Y8AsgTpgAmY7PhCfg==	1B2M2Y8AsgTpgAmY7PhCfg==	1B2M2Y8AsgTpgAmY7PhCfg==																				1B2M2Y8AsgTpgAmY7PhCfg==																		1B2M2Y8AsgTpgAmY7PhCfg==
	C6t7Xi2V4bIjIR0cd3MJhQ==	j0i6cWpK9XrpsuAwjIccAA==	1	5	1B2M2Y8AsgTpgAmY7PhCfg==	1B2M2Y8AsgTpgAmY7PhCfg==	1B2M2Y8AsgTpgAmY7PhCfg==																				1B2M2Y8AsgTpgAmY7PhCfg==																		1B2M2Y8AsgTpgAmY7PhCfg==
	Q+VGNx+BKOHje8UtWyACEw==	imbNGzBFuCDv1C2/GOso4Q==	1	28	1B2M2Y8AsgTpgAmY7PhCfg==	1B2M2Y8AsgTpgAmY7PhCfg==	1B2M2Y8AsgTpgAmY7PhCfg==																				1B2M2Y8AsgTpgAmY7PhCfg==																		1B2M2Y8AsgTpgAmY7PhCfg==
	cBZ9vR5S5Q2bnHWBcTD3Ng==	re5CVPDasMt+u9oer7ej+A==	0	38	1B2M2Y8AsgTpgAmY7PhCfg==	1B2M2Y8AsgTpgAmY7PhCfg==	1B2M2Y8AsgTpgAmY7PhCfg==																				1B2M2Y8AsgTpgAmY7PhCfg==																		1B2M2Y8AsgTpgAmY7PhCfg==
	7jFYlvqHVPwNm3wqor+kVA==	b12ncdaxYDfL/sjAXOblTw==	0	64	1B2M2Y8AsgTpgAmY7PhCfg==	1B2M2Y8AsgTpgAmY7PhCfg==	1B2M2Y8AsgTpgAmY7PhCfg==																				1B2M2Y8AsgTpgAmY7PhCfg==																		1B2M2Y8AsgTpgAmY7PhCfg==
	M8NtKYDWlkPHTzs62t5SYA==	QmDMyE1/BsFNL01so4PwzA==	1	4	1B2M2Y8AsgTpgAmY7PhCfg==	1B2M2Y8AsgTpgAmY7PhCfg==	1B2M2Y8AsgTpgAmY7PhCfg==																				1B2M2Y8AsgTpgAmY7PhCfg==																		1B2M2Y8AsgTpgAmY7PhCfg==
	EbFqbl60EiiDBaFw4yW4EA==	BwRN+fDcHRLgiCWshsyfbQ==	1	26	1B2M2Y8AsgTpgAmY7PhCfg==	1B2M2Y8AsgTpgAmY7PhCfg==	1B2M2Y8AsgTpgAmY7PhCfg==																				1B2M2Y8AsgTpgAmY7PhCfg==																		1B2M2Y8AsgTpgAmY7PhCfg==
	30FLbZoWAQAvJo/3n+sptA==	d4gOCFbvuTYNqfNDTK7t2g==	0	24	1B2M2Y8AsgTpgAmY7PhCfg==	1B2M2Y8AsgTpgAmY7PhCfg==	1B2M2Y8AsgTpgAmY7PhCfg==																				1B2M2Y8AsgTpgAmY7PhCfg==																		1B2M2Y8AsgTpgAmY7PhCfg==
	85rXdoW42bIkQXzOkYw27Q==	zQl07bwt/V5UzXdwTaasMg==	0	12	1B2M2Y8AsgTpgAmY7PhCfg==	1B2M2Y8AsgTpgAmY7PhCfg==	1B2M2Y8AsgTpgAmY7PhCfg==																				1B2M2Y8AsgTpgAmY7PhCfg==																		1B2M2Y8AsgTpgAmY7PhCfg==
	9+n3Q+TKmtsSzYsBVSDVGw==	WwS9U9CWQ0mFdvsr+HanBw==	0	13	1B2M2Y8AsgTpgAmY7PhCfg==	1B2M2Y8AsgTpgAmY7PhCfg==	1B2M2Y8AsgTpgAmY7PhCfg==																				1B2M2Y8AsgTpgAmY7PhCfg==																		1B2M2Y8AsgTpgAmY7PhCfg==
	10Q4g/6Mfzb3w+qiQD7IIA==	g9StXOANxgs+tr8YD1YsXQ==	0	9	1B2M2Y8AsgTpgAmY7PhCfg==	1B2M2Y8AsgTpgAmY7PhCfg==	1B2M2Y8AsgTpgAmY7PhCfg==																				1B2M2Y8AsgTpgAmY7PhCfg==																		1B2M2Y8AsgTpgAmY7PhCfg==
	l13shuVXqCqkDuAhJnIdLg==	8XozhAs+UglJ02sk661/sA==	1	50	1B2M2Y8AsgTpgAmY7PhCfg==	1B2M2Y8AsgTpgAmY7PhCfg==	1B2M2Y8AsgTpgAmY7PhCfg==																				1B2M2Y8AsgTpgAmY7PhCfg==																		1B2M2Y8AsgTpgAmY7PhCfg==
	VL+EfW45CNxSd69C+/Vm2w==	Og10MPEFW4vcNzfYvVc0hw==	1	67	1B2M2Y8AsgTpgAmY7PhCfg==	1B2M2Y8AsgTpgAmY7PhCfg==	1B2M2Y8AsgTpgAmY7PhCfg==																				1B2M2Y8AsgTpgAmY7PhCfg==																		1B2M2Y8AsgTpgAmY7PhCfg==
	ap22OuhATT7oogfI+w4p9g==	S0BT906thwbMZD/M27nIXA==	0	11	1B2M2Y8AsgTpgAmY7PhCfg==	1B2M2Y8AsgTpgAmY7PhCfg==	1B2M2Y8AsgTpgAmY7PhCfg==																				1B2M2Y8AsgTpgAmY7PhCfg==																		1B2M2Y8AsgTpgAmY7PhCfg==
	1Aa2CiqjhCMTdUWhD+GY3w==	c1s1gI8Bs3mlZBKdd4R9+w==	1	37	1B2M2Y8AsgTpgAmY7PhCfg==	1B2M2Y8AsgTpgAmY7PhCfg==	1B2M2Y8AsgTpgAmY7PhCfg==																				1B2M2Y8AsgTpgAmY7PhCfg==																		1B2M2Y8AsgTpgAmY7PhCfg==
	FSkT51DTWd16CyhXQuBPGw==	54wFx1vgsvELabiFW4y6hQ==	0	23	1B2M2Y8AsgTpgAmY7PhCfg==	1B2M2Y8AsgTpgAmY7PhCfg==	1B2M2Y8AsgTpgAmY7PhCfg==																				1B2M2Y8AsgTpgAmY7PhCfg==																		1B2M2Y8AsgTpgAmY7PhCfg==
	MIQb6gE7pzVzKBZQif1rRw==	id3cujvuV5Nx2qratST8hA==	0	29	1B2M2Y8AsgTpgAmY7PhCfg==	1B2M2Y8AsgTpgAmY7PhCfg==	1B2M2Y8AsgTpgAmY7PhCfg==																				1B2M2Y8AsgTpgAmY7PhCfg==																		1B2M2Y8AsgTpgAmY7PhCfg==
	WNEj512sTz6ftsTSDKb1Fw==	Vh5+fXTOznON6bI8DdKT0g==	0	39	1B2M2Y8AsgTpgAmY7PhCfg==	1B2M2Y8AsgTpgAmY7PhCfg==	1B2M2Y8AsgTpgAmY7PhCfg==																				1B2M2Y8AsgTpgAmY7PhCfg==																		1B2M2Y8AsgTpgAmY7PhCfg==
	5rviUIibdYxAB8kRRMP7ag==	GmnivfM6oVZkrTw8+02UUw==	0	22	1B2M2Y8AsgTpgAmY7PhCfg==	1B2M2Y8AsgTpgAmY7PhCfg==	1B2M2Y8AsgTpgAmY7PhCfg==																				1B2M2Y8AsgTpgAmY7PhCfg==																		1B2M2Y8AsgTpgAmY7PhCfg==
	Dosl1ThyH3VME12vAuuKZA==	eEKFjd3lPLCiTcjJ/qT5Kw==	1	45	1B2M2Y8AsgTpgAmY7PhCfg==	1B2M2Y8AsgTpgAmY7PhCfg==	1B2M2Y8AsgTpgAmY7PhCfg==																				1B2M2Y8AsgTpgAmY7PhCfg==																		1B2M2Y8AsgTpgAmY7PhCfg==
	bUIcTNUNm3sjjnegZhp9Uw==	2JOJtE5mfHblnYprFyN0oQ==	1	28	1B2M2Y8AsgTpgAmY7PhCfg==	1B2M2Y8AsgTpgAmY7PhCfg==	1B2M2Y8AsgTpgAmY7PhCfg==																				1B2M2Y8AsgTpgAmY7PhCfg==																		1B2M2Y8AsgTpgAmY7PhCfg==
	IiA87ZYXgq9X/3/BPoipZA==	kRPFLF8mrxeC5r98Vpc+9A==	1	15	1B2M2Y8AsgTpgAmY7PhCfg==	1B2M2Y8AsgTpgAmY7PhCfg==	1B2M2Y8AsgTpgAmY7PhCfg==																				1B2M2Y8AsgTpgAmY7PhCfg==																		1B2M2Y8AsgTpgAmY7PhCfg==
	PI85k060ByVM2GUnDFSS9g==	BBNmMAJ/VLFcqYu5ClWzRA==	1	5	1B2M2Y8AsgTpgAmY7PhCfg==	1B2M2Y8AsgTpgAmY7PhCfg==	1B2M2Y8AsgTpgAmY7PhCfg==																				1B2M2Y8AsgTpgAmY7PhCfg==																		1B2M2Y8AsgTpgAmY7PhCfg==
	oaLUw3vPiXIyWDMrBpiJsA==	+cmVJNjPbMa1Hq3jDdlUNw==	0	32	1B2M2Y8AsgTpgAmY7PhCfg==	1B2M2Y8AsgTpgAmY7PhCfg==	1B2M2Y8AsgTpgAmY7PhCfg==																				1B2M2Y8AsgTpgAmY7PhCfg==																		1B2M2Y8AsgTpgAmY7PhCfg==
	0z/DXbYx7u0Tz23K8wlrdA==	D8WRxGqL850U2fh7Mc0fxA==	1	40	1B2M2Y8AsgTpgAmY7PhCfg==	1B2M2Y8AsgTpgAmY7PhCfg==	1B2M2Y8AsgTpgAmY7PhCfg==																				1B2M2Y8AsgTpgAmY7PhCfg==																		1B2M2Y8AsgTpgAmY7PhCfg==
	qfCqBQsOAClUXnkTjsVJ+A==	yRuVyuZ10TaM+I+aPaWOAQ==	0	42	1B2M2Y8AsgTpgAmY7PhCfg==	1B2M2Y8AsgTpgAmY7PhCfg==	1B2M2Y8AsgTpgAmY7PhCfg==																				1B2M2Y8AsgTpgAmY7PhCfg==																		1B2M2Y8AsgTpgAmY7PhCfg==
	2F3cIdxBFjfnqfhUZRBg2g==	AuIft3nbuLg/0LWdXBqkeg==	0	35	1B2M2Y8AsgTpgAmY7PhCfg==	1B2M2Y8AsgTpgAmY7PhCfg==	1B2M2Y8AsgTpgAmY7PhCfg==																				1B2M2Y8AsgTpgAmY7PhCfg==																		1B2M2Y8AsgTpgAmY7PhCfg==
	tP2hMYToCljrE4ighH371Q==	dhhVhCI7L3ufOpGi+ZExNQ==	0	45	1B2M2Y8AsgTpgAmY7PhCfg==	1B2M2Y8AsgTpgAmY7PhCfg==	1B2M2Y8AsgTpgAmY7PhCfg==																				1B2M2Y8AsgTpgAmY7PhCfg==																		1B2M2Y8AsgTpgAmY7PhCfg==
	wfr11A/RUvuxsc+4823p0w==	esv8o+Nz4YQuABxIus8+vQ==	1	0	1B2M2Y8AsgTpgAmY7PhCfg==	1B2M2Y8AsgTpgAmY7PhCfg==	1B2M2Y8AsgTpgAmY7PhCfg==																				1B2M2Y8AsgTpgAmY7PhCfg==																		1B2M2Y8AsgTpgAmY7PhCfg==
	JgsViVi0e0pacfTZsABTNQ==	C2Gk6GPA9efiAAGuocM5Yg==	0	40	1B2M2Y8AsgTpgAmY7PhCfg==	1B2M2Y8AsgTpgAmY7PhCfg==	1B2M2Y8AsgTpgAmY7PhCfg==																				1B2M2Y8AsgTpgAmY7PhCfg==																		1B2M2Y8AsgTpgAmY7PhCfg==
	ZWnWxREDPHFbdR4xUNd5IA==	KGoeNH9hs3Xv/Xlzbhq0PQ==	1	10	1B2M2Y8AsgTpgAmY7PhCfg==	1B2M2Y8AsgTpgAmY7PhCfg==	1B2M2Y8AsgTpgAmY7PhCfg==																				1B2M2Y8AsgTpgAmY7PhCfg==																		1B2M2Y8AsgTpgAmY7PhCfg==
	Iv8GfxbBXearcMlxB8VT7w==	0OKQOQ738gue4Lljl4PkkA==	0	27	1B2M2Y8AsgTpgAmY7PhCfg==	1B2M2Y8AsgTpgAmY7PhCfg==	1B2M2Y8AsgTpgAmY7PhCfg==																				1B2M2Y8AsgTpgAmY7PhCfg==																		1B2M2Y8AsgTpgAmY7PhCfg==
	VzYsdFdei7MuYYzgc/TY5g==	QYPjC+3G8rO7+4VqeWaNCw==	0	3	1B2M2Y8AsgTpgAmY7PhCfg==	1B2M2Y8AsgTpgAmY7PhCfg==	1B2M2Y8AsgTpgAmY7PhCfg==																				1B2M2Y8AsgTpgAmY7PhCfg==																		1B2M2Y8AsgTpgAmY7PhCfg==
	EDDSJ9P+ntBVVmbE/9FKsQ==	C2z3X1ispQJ4vc/JxGV29A==	0	28	1B2M2Y8AsgTpgAmY7PhCfg==	1B2M2Y8AsgTpgAmY7PhCfg==	1B2M2Y8AsgTpgAmY7PhCfg==																				1B2M2Y8AsgTpgAmY7PhCfg==																		1B2M2Y8AsgTpgAmY7PhCfg==
	iMfcO/ANSdUCs4EA/MwQsQ==	5gbW7NeBP8vnubZiv1kGAg==	1	11	1B2M2Y8AsgTpgAmY7PhCfg==	1B2M2Y8AsgTpgAmY7PhCfg==	1B2M2Y8AsgTpgAmY7PhCfg==																				1B2M2Y8AsgTpgAmY7PhCfg==																		1B2M2Y8AsgTpgAmY7PhCfg==
	iewN7mAs6oQQv7HA8+XYow==	R5ekeYjqLE1fsE/FW7TuMQ==	0	8	1B2M2Y8AsgTpgAmY7PhCfg==	1B2M2Y8AsgTpgAmY7PhCfg==	1B2M2Y8AsgTpgAmY7PhCfg==																				1B2M2Y8AsgTpgAmY7PhCfg==																		1B2M2Y8AsgTpgAmY7PhCfg==
	HWqSJ9DKfHvxth6Wc7xQyQ==	dbgkHtKdcdMBGuFnEW5yLA==	1	18	1B2M2Y8AsgTpgAmY7PhCfg==	1B2M2Y8AsgTpgAmY7PhCfg==	1B2M2Y8AsgTpgAmY7PhCfg==																				1B2M2Y8AsgTpgAmY7PhCfg==																		1B2M2Y8AsgTpgAmY7PhCfg==
	96kWaZDTm9sXsTpCl+eLpw==	8FJjyrMaSXsCRfNpFZbBCg==	0	16	1B2M2Y8AsgTpgAmY7PhCfg==	1B2M2Y8AsgTpgAmY7PhCfg==	1B2M2Y8AsgTpgAmY7PhCfg==																				1B2M2Y8AsgTpgAmY7PhCfg==																		1B2M2Y8AsgTpgAmY7PhCfg==
	+bLBFK0ATjQawGvbB8Yv2g==	XVwY5M0HijS02yrIX7we0A==	1	6	1B2M2Y8AsgTpgAmY7PhCfg==	1B2M2Y8AsgTpgAmY7PhCfg==	1B2M2Y8AsgTpgAmY7PhCfg==																				1B2M2Y8AsgTpgAmY7PhCfg==																		1B2M2Y8AsgTpgAmY7PhCfg==
	PXkYN4wrAFzg3RVgK/OIhA==	aVgERu1M2n8Vtn4oFvcgOg==	1	2	1B2M2Y8AsgTpgAmY7PhCfg==	1B2M2Y8AsgTpgAmY7PhCfg==	1B2M2Y8AsgTpgAmY7PhCfg==																				1B2M2Y8AsgTpgAmY7PhCfg==																		1B2M2Y8AsgTpgAmY7PhCfg==
	rn4EBcdJJilbyg+dKqCfoQ==	KR7UfR4G9ulM/+mruJutWQ==	0	33	1B2M2Y8AsgTpgAmY7PhCfg==	1B2M2Y8AsgTpgAmY7PhCfg==	1B2M2Y8AsgTpgAmY7PhCfg==																				1B2M2Y8AsgTpgAmY7PhCfg==																		1B2M2Y8AsgTpgAmY7PhCfg==
	zc6dcNsGrYVj3QYuiMIapg==	bvx6YzwQiyr5FIOVKSAq2A==	1	2	1B2M2Y8AsgTpgAmY7PhCfg==	1B2M2Y8AsgTpgAmY7PhCfg==	1B2M2Y8AsgTpgAmY7PhCfg==																				1B2M2Y8AsgTpgAmY7PhCfg==																		1B2M2Y8AsgTpgAmY7PhCfg==
	IMGm4cRVLKmZx41yXmtKGw==	5UDOjFaMSL0e7uE4BITE3w==	0	26	1B2M2Y8AsgTpgAmY7PhCfg==	1B2M2Y8AsgTpgAmY7PhCfg==	1B2M2Y8AsgTpgAmY7PhCfg==																				1B2M2Y8AsgTpgAmY7PhCfg==																		1B2M2Y8AsgTpgAmY7PhCfg==
	bc175OGp3zWOTBazVhdjCA==	YWDcx/yE+BEdpu6fFYRQ3A==	0	4	1B2M2Y8AsgTpgAmY7PhCfg==	1B2M2Y8AsgTpgAmY7PhCfg==	1B2M2Y8AsgTpgAmY7PhCfg==																				1B2M2Y8AsgTpgAmY7PhCfg==																		1B2M2Y8AsgTpgAmY7PhCfg==
	8vQ7yvWIvhrBLgJOGrqMeg==	lPnmGpINNBUwaXYczCv3uw==	0	9	1B2M2Y8AsgTpgAmY7PhCfg==	1B2M2Y8AsgTpgAmY7PhCfg==	1B2M2Y8AsgTpgAmY7PhCfg==																				1B2M2Y8AsgTpgAmY7PhCfg==																		1B2M2Y8AsgTpgAmY7PhCfg==
	uC2UnPSjjxWxKX+XuC0Kdw==	M5UpIr+6HqMNA8/hjl2IYg==	0	15	1B2M2Y8AsgTpgAmY7PhCfg==	1B2M2Y8AsgTpgAmY7PhCfg==	1B2M2Y8AsgTpgAmY7PhCfg==																				1B2M2Y8AsgTpgAmY7PhCfg==																		1B2M2Y8AsgTpgAmY7PhCfg==
	cpoghapPp6xzoXgdJfy6uQ==	HRwNp2/uwBwofWWAl0Y88g==	1	39	1B2M2Y8AsgTpgAmY7PhCfg==	1B2M2Y8AsgTpgAmY7PhCfg==	1B2M2Y8AsgTpgAmY7PhCfg==																				1B2M2Y8AsgTpgAmY7PhCfg==																		1B2M2Y8AsgTpgAmY7PhCfg==
	DdsMoawP6amJmhTI2lBdAg==	1goLSNba3+Z6cDloIsNoPQ==	0	5	1B2M2Y8AsgTpgAmY7PhCfg==	1B2M2Y8AsgTpgAmY7PhCfg==	1B2M2Y8AsgTpgAmY7PhCfg==																				1B2M2Y8AsgTpgAmY7PhCfg==																		1B2M2Y8AsgTpgAmY7PhCfg==
	Ek8fs+KHUujr1U+1sDthyw==	vFn9g01M2LTKuFQBmt5iCQ==	0	25	1B2M2Y8AsgTpgAmY7PhCfg==	1B2M2Y8AsgTpgAmY7PhCfg==	1B2M2Y8AsgTpgAmY7PhCfg==																				1B2M2Y8AsgTpgAmY7PhCfg==																		1B2M2Y8AsgTpgAmY7PhCfg==
	qeO5XorkD+50B7y8RY83cA==	/A0R+GwB9AcrHUvZ+P3HIA==	1	25	1B2M2Y8AsgTpgAmY7PhCfg==	1B2M2Y8AsgTpgAmY7PhCfg==	1B2M2Y8AsgTpgAmY7PhCfg==																				1B2M2Y8AsgTpgAmY7PhCfg==																		1B2M2Y8AsgTpgAmY7PhCfg==
	vLBpy2/ygoIVyOjScF8r0w==	epBE9YuiVWTSpWtgB8RxZQ==	0	2	1B2M2Y8AsgTpgAmY7PhCfg==	1B2M2Y8AsgTpgAmY7PhCfg==	1B2M2Y8AsgTpgAmY7PhCfg==																				1B2M2Y8AsgTpgAmY7PhCfg==																		1B2M2Y8AsgTpgAmY7PhCfg==
	c7o155OCV27pB0bao/qA0g==	epBE9YuiVWTSpWtgB8RxZQ==	1	1	1B2M2Y8AsgTpgAmY7PhCfg==	1B2M2Y8AsgTpgAmY7PhCfg==	1B2M2Y8AsgTpgAmY7PhCfg==																				1B2M2Y8AsgTpgAmY7PhCfg==																		1B2M2Y8AsgTpgAmY7PhCfg==
	aFYb2DUGC0yFNSYakvZdrg==	e06Cy4VYAdcJhTSDXiyiYA==	1	1	1B2M2Y8AsgTpgAmY7PhCfg==	1B2M2Y8AsgTpgAmY7PhCfg==	1B2M2Y8AsgTpgAmY7PhCfg==																				1B2M2Y8AsgTpgAmY7PhCfg==																		1B2M2Y8AsgTpgAmY7PhCfg==
	TSMLaDv5hAVTrlf0rMlugQ==	oHza8fE0v2U5OB91+Giprg==	0	24	1B2M2Y8AsgTpgAmY7PhCfg==	1B2M2Y8AsgTpgAmY7PhCfg==	1B2M2Y8AsgTpgAmY7PhCfg==																				1B2M2Y8AsgTpgAmY7PhCfg==																		1B2M2Y8AsgTpgAmY7PhCfg==
	TNnYlRaSZmeZgnYlPBvMZA==	MlgbcGJp+mrM78DGKIKdcQ==	0	31	1B2M2Y8AsgTpgAmY7PhCfg==	1B2M2Y8AsgTpgAmY7PhCfg==	1B2M2Y8AsgTpgAmY7PhCfg==																				1B2M2Y8AsgTpgAmY7PhCfg==																		1B2M2Y8AsgTpgAmY7PhCfg==
	/JrIGsfUH7KRnXsvytujKA==	zWtl9TH2rhdlNrCV7mzhpQ==	0	0	1B2M2Y8AsgTpgAmY7PhCfg==	1B2M2Y8AsgTpgAmY7PhCfg==	1B2M2Y8AsgTpgAmY7PhCfg==																				1B2M2Y8AsgTpgAmY7PhCfg==																		1B2M2Y8AsgTpgAmY7PhCfg==
	qCqsIWnJp243Sy9Mlr+goA==	LRvO3Se1htKpVioPjgdrQQ==	1	11	1B2M2Y8AsgTpgAmY7PhCfg==	1B2M2Y8AsgTpgAmY7PhCfg==	1B2M2Y8AsgTpgAmY7PhCfg==																				1B2M2Y8AsgTpgAmY7PhCfg==																		1B2M2Y8AsgTpgAmY7PhCfg==
	mg6ZHT3zt/Dk3Y5o9xGbXA==	liOAtyd98OWQN5LBQjjAWQ==	1	5	1B2M2Y8AsgTpgAmY7PhCfg==	1B2M2Y8AsgTpgAmY7PhCfg==	1B2M2Y8AsgTpgAmY7PhCfg==																				1B2M2Y8AsgTpgAmY7PhCfg==																		1B2M2Y8AsgTpgAmY7PhCfg==
	chWAx0FVYvTswZiIH4BLkg==	xQLcW9z6tnwpvpueXFizOw==	0	43	1B2M2Y8AsgTpgAmY7PhCfg==	1B2M2Y8AsgTpgAmY7PhCfg==	1B2M2Y8AsgTpgAmY7PhCfg==																				1B2M2Y8AsgTpgAmY7PhCfg==																		1B2M2Y8AsgTpgAmY7PhCfg==
	ILNpYOa1DR4NdktEamSwQA==	IlEcoj326fHEMDPnSXGfKw==	1	15	1B2M2Y8AsgTpgAmY7PhCfg==	1B2M2Y8AsgTpgAmY7PhCfg==	1B2M2Y8AsgTpgAmY7PhCfg==																				1B2M2Y8AsgTpgAmY7PhCfg==																		1B2M2Y8AsgTpgAmY7PhCfg==
	/Xf4K82Rp1Gg0MiUHwsqsQ==	rPJRSboyvaP8iMKr1us+lw==	0	9	1B2M2Y8AsgTpgAmY7PhCfg==	1B2M2Y8AsgTpgAmY7PhCfg==	1B2M2Y8AsgTpgAmY7PhCfg==																				1B2M2Y8AsgTpgAmY7PhCfg==																		1B2M2Y8AsgTpgAmY7PhCfg==
	VKr0iRVq1nKtjDlqj0rUIA==	2ch6ZksPe5DdS+LY0wfEhA==	0	47	1B2M2Y8AsgTpgAmY7PhCfg==	1B2M2Y8AsgTpgAmY7PhCfg==	1B2M2Y8AsgTpgAmY7PhCfg==																				1B2M2Y8AsgTpgAmY7PhCfg==																		1B2M2Y8AsgTpgAmY7PhCfg==
	NecIk/7FTCe8RqFH5zqlUg==	rX009MKlTkziskPL8eW4XQ==	0	24	1B2M2Y8AsgTpgAmY7PhCfg==	1B2M2Y8AsgTpgAmY7PhCfg==	1B2M2Y8AsgTpgAmY7PhCfg==																				1B2M2Y8AsgTpgAmY7PhCfg==																		1B2M2Y8AsgTpgAmY7PhCfg==
	f6K/dUx0jZMeNOA+Ay9Ocg==	FyGIwNrLSHB1vcDJr9dXsg==	1	13	1B2M2Y8AsgTpgAmY7PhCfg==	1B2M2Y8AsgTpgAmY7PhCfg==	1B2M2Y8AsgTpgAmY7PhCfg==																				1B2M2Y8AsgTpgAmY7PhCfg==																		1B2M2Y8AsgTpgAmY7PhCfg==
	ijKXmdszgA68sYgH2TbuRg==	xmvM3YmQsi6DPMNuDZs6vQ==	1	8	1B2M2Y8AsgTpgAmY7PhCfg==	1B2M2Y8AsgTpgAmY7PhCfg==	1B2M2Y8AsgTpgAmY7PhCfg==																				1B2M2Y8AsgTpgAmY7PhCfg==																		1B2M2Y8AsgTpgAmY7PhCfg==
	JIjfOOgwI7D/gpO1/vhzQA==	enKT/zKyrZi9TdAfz1zSLg==	1	9	1B2M2Y8AsgTpgAmY7PhCfg==	1B2M2Y8AsgTpgAmY7PhCfg==	1B2M2Y8AsgTpgAmY7PhCfg==																				1B2M2Y8AsgTpgAmY7PhCfg==																		1B2M2Y8AsgTpgAmY7PhCfg==
	0AYiPb670Lex3RPMfEMDiA==	8CsxU7fNlMY9BqylTLHm5g==	0	25	1B2M2Y8AsgTpgAmY7PhCfg==	1B2M2Y8AsgTpgAmY7PhCfg==	1B2M2Y8AsgTpgAmY7PhCfg==																				1B2M2Y8AsgTpgAmY7PhCfg==																		1B2M2Y8AsgTpgAmY7PhCfg==
	E+6L3l7GpiCLfIRnJSOu6g==	+ATzivdMYFUrSO3DCI4VwA==	1	4	1B2M2Y8AsgTpgAmY7PhCfg==	1B2M2Y8AsgTpgAmY7PhCfg==	1B2M2Y8AsgTpgAmY7PhCfg==																				1B2M2Y8AsgTpgAmY7PhCfg==																		1B2M2Y8AsgTpgAmY7PhCfg==
	zmvqa+3GiyzJOBegct3a/Q==	9l5Lc7x98oN9cVvyg/avpw==	0	11	1B2M2Y8AsgTpgAmY7PhCfg==	1B2M2Y8AsgTpgAmY7PhCfg==	1B2M2Y8AsgTpgAmY7PhCfg==																				1B2M2Y8AsgTpgAmY7PhCfg==																		1B2M2Y8AsgTpgAmY7PhCfg==
	5iP/TzlNVUxaHQlZh5lDdw==	wC2A0ez4guvBwFvusRrbyg==	0	0	1B2M2Y8AsgTpgAmY7PhCfg==	1B2M2Y8AsgTpgAmY7PhCfg==	1B2M2Y8AsgTpgAmY7PhCfg==																				1B2M2Y8AsgTpgAmY7PhCfg==																		1B2M2Y8AsgTpgAmY7PhCfg==
	kCVtXGEZSYrl4RlEIk7kFw==	RBuouSSjU9bsGsS/8w34AQ==	1	7	1B2M2Y8AsgTpgAmY7PhCfg==	1B2M2Y8AsgTpgAmY7PhCfg==	1B2M2Y8AsgTpgAmY7PhCfg==																				1B2M2Y8AsgTpgAmY7PhCfg==																		1B2M2Y8AsgTpgAmY7PhCfg==
	uW+UV0KY/xcLP+G/wlE/VQ==	5eV6XsPgHMowmjRNJiB2SQ==	1	44	1B2M2Y8AsgTpgAmY7PhCfg==	1B2M2Y8AsgTpgAmY7PhCfg==	1B2M2Y8AsgTpgAmY7PhCfg==																				1B2M2Y8AsgTpgAmY7PhCfg==																		1B2M2Y8AsgTpgAmY7PhCfg==
	54DycwbXn5oED5Cp8EKwRg==	FoXCeXpVDzgxL2A34YCcfg==	1	7	1B2M2Y8AsgTpgAmY7PhCfg==	1B2M2Y8AsgTpgAmY7PhCfg==	1B2M2Y8AsgTpgAmY7PhCfg==																				1B2M2Y8AsgTpgAmY7PhCfg==																		1B2M2Y8AsgTpgAmY7PhCfg==
	ykncq3Z3/V0xCPmpslDWBA==	P3VsYaUgUHQo4zPZm1jBaQ==	0	32	1B2M2Y8AsgTpgAmY7PhCfg==	1B2M2Y8AsgTpgAmY7PhCfg==	1B2M2Y8AsgTpgAmY7PhCfg==																				1B2M2Y8AsgTpgAmY7PhCfg==																		1B2M2Y8AsgTpgAmY7PhCfg==
	blO6Vxpe1iI7d+63yiwuRA==	mpx1mjvAf+9euvnS7qM9wQ==	0	58	1B2M2Y8AsgTpgAmY7PhCfg==	1B2M2Y8AsgTpgAmY7PhCfg==	1B2M2Y8AsgTpgAmY7PhCfg==																				1B2M2Y8AsgTpgAmY7PhCfg==																		1B2M2Y8AsgTpgAmY7PhCfg==
	0lI3TO98nGh7CVzI9/rHIQ==	vQOA7TX7Ij6ZFgM/w7r32g==	1	53	1B2M2Y8AsgTpgAmY7PhCfg==	1B2M2Y8AsgTpgAmY7PhCfg==	1B2M2Y8AsgTpgAmY7PhCfg==																				1B2M2Y8AsgTpgAmY7PhCfg==																		1B2M2Y8AsgTpgAmY7PhCfg==
	kmqx+0FNan0V8FQAN3JIXg==	iRT/1NBKiqvBBmcpKfChaw==	0	10	1B2M2Y8AsgTpgAmY7PhCfg==	1B2M2Y8AsgTpgAmY7PhCfg==	1B2M2Y8AsgTpgAmY7PhCfg==																				1B2M2Y8AsgTpgAmY7PhCfg==																		1B2M2Y8AsgTpgAmY7PhCfg==
	22g2skNR0D43iVbFGT5D+g==	4wkhjsisPNgy9+cet7MbUw==	0	11	1B2M2Y8AsgTpgAmY7PhCfg==	1B2M2Y8AsgTpgAmY7PhCfg==	1B2M2Y8AsgTpgAmY7PhCfg==																				1B2M2Y8AsgTpgAmY7PhCfg==																		1B2M2Y8AsgTpgAmY7PhCfg==
	Lm1LkiRmlpV/ctkRx/khaQ==	FvtQ1Uo9AHvzFfKE1UiVTg==	0	66	1B2M2Y8AsgTpgAmY7PhCfg==	1B2M2Y8AsgTpgAmY7PhCfg==	1B2M2Y8AsgTpgAmY7PhCfg==																				1B2M2Y8AsgTpgAmY7PhCfg==																		1B2M2Y8AsgTpgAmY7PhCfg==
	ksOHD4PYq9I8ZD8xIQhSoQ==	midtrfceiAi0e7UTAOE2aQ==	0	34	1B2M2Y8AsgTpgAmY7PhCfg==	1B2M2Y8AsgTpgAmY7PhCfg==	1B2M2Y8AsgTpgAmY7PhCfg==																				1B2M2Y8AsgTpgAmY7PhCfg==																		1B2M2Y8AsgTpgAmY7PhCfg==
	e2cNVTRxrQ/XSRx1utWH/w==	YlHsOmCc/Vyphr2ZctILeg==	0		1B2M2Y8AsgTpgAmY7PhCfg==	1B2M2Y8AsgTpgAmY7PhCfg==	1B2M2Y8AsgTpgAmY7PhCfg==																				1B2M2Y8AsgTpgAmY7PhCfg==																		1B2M2Y8AsgTpgAmY7PhCfg==
	WPFww2b1gtuncLlBGfYJmg==	UAc5hozp9/CFcmBATqtNQQ==	0	32	1B2M2Y8AsgTpgAmY7PhCfg==	1B2M2Y8AsgTpgAmY7PhCfg==	1B2M2Y8AsgTpgAmY7PhCfg==																				1B2M2Y8AsgTpgAmY7PhCfg==																		1B2M2Y8AsgTpgAmY7PhCfg==
	Sqjdmgj9wy1T6sIc9G55wA==	hq0qvpqofvoDxLvuP7AFsg==	1	9	1B2M2Y8AsgTpgAmY7PhCfg==	1B2M2Y8AsgTpgAmY7PhCfg==	1B2M2Y8AsgTpgAmY7PhCfg==																				1B2M2Y8AsgTpgAmY7PhCfg==																		1B2M2Y8AsgTpgAmY7PhCfg==
	8L7SY4cusH90ZgpjWUcTNg==	X8kTCPck1sAF6Ce5ubXO0Q==	0	33	1B2M2Y8AsgTpgAmY7PhCfg==	1B2M2Y8AsgTpgAmY7PhCfg==	1B2M2Y8AsgTpgAmY7PhCfg==																				1B2M2Y8AsgTpgAmY7PhCfg==																		1B2M2Y8AsgTpgAmY7PhCfg==
	1O4r18nU/bCjNJfirFxN+w==	aqlxaw9xjyNHDnvhZEDucQ==	0	11	1B2M2Y8AsgTpgAmY7PhCfg==	1B2M2Y8AsgTpgAmY7PhCfg==	1B2M2Y8AsgTpgAmY7PhCfg==																				1B2M2Y8AsgTpgAmY7PhCfg==																		1B2M2Y8AsgTpgAmY7PhCfg==
	DvxP+Ya4BxnkQ5dyuLpShA==	tDfHC+tp2FdiJk2LnKeszQ==	0	43	1B2M2Y8AsgTpgAmY7PhCfg==	1B2M2Y8AsgTpgAmY7PhCfg==	1B2M2Y8AsgTpgAmY7PhCfg==																				1B2M2Y8AsgTpgAmY7PhCfg==																		1B2M2Y8AsgTpgAmY7PhCfg==
	3i5lRLS6/6PsIg3YudOicw==	g9EFOTs6S3RgBoDeyjBOlw==	1	6	1B2M2Y8AsgTpgAmY7PhCfg==	1B2M2Y8AsgTpgAmY7PhCfg==	1B2M2Y8AsgTpgAmY7PhCfg==																				1B2M2Y8AsgTpgAmY7PhCfg==																		1B2M2Y8AsgTpgAmY7PhCfg==
	YNJfeSEk15DU5zUR8dYF5g==	FC6z9lWUt/YQdVk9DrWndA==	1	38	1B2M2Y8AsgTpgAmY7PhCfg==	1B2M2Y8AsgTpgAmY7PhCfg==	1B2M2Y8AsgTpgAmY7PhCfg==																				1B2M2Y8AsgTpgAmY7PhCfg==																		1B2M2Y8AsgTpgAmY7PhCfg==
	+9DoiZqcOXGtuar/lFHaOQ==	2v9xkdmKWo3Gs2Ikd4A66Q==	1	0	1B2M2Y8AsgTpgAmY7PhCfg==	1B2M2Y8AsgTpgAmY7PhCfg==	1B2M2Y8AsgTpgAmY7PhCfg==																				1B2M2Y8AsgTpgAmY7PhCfg==																		1B2M2Y8AsgTpgAmY7PhCfg==
	zFzqxoy2W1rQ+VR4SD1q6w==	IuSXPeNLX6JCqXvcC5T2gA==	0	16	1B2M2Y8AsgTpgAmY7PhCfg==	1B2M2Y8AsgTpgAmY7PhCfg==	1B2M2Y8AsgTpgAmY7PhCfg==																				1B2M2Y8AsgTpgAmY7PhCfg==																		1B2M2Y8AsgTpgAmY7PhCfg==
	q2nhzFVy5Ld/W73hqViZpA==	r1YEERvs0oIRsrwnHIybVw==	0	7	1B2M2Y8AsgTpgAmY7PhCfg==	1B2M2Y8AsgTpgAmY7PhCfg==	1B2M2Y8AsgTpgAmY7PhCfg==																				1B2M2Y8AsgTpgAmY7PhCfg==																		1B2M2Y8AsgTpgAmY7PhCfg==
	+knJO2hDu6/KFRTLX+i6Dw==	knVaZz1XqH2h8DdwpeP2xg==	1	16	1B2M2Y8AsgTpgAmY7PhCfg==	1B2M2Y8AsgTpgAmY7PhCfg==	1B2M2Y8AsgTpgAmY7PhCfg==																				1B2M2Y8AsgTpgAmY7PhCfg==																		1B2M2Y8AsgTpgAmY7PhCfg==
	l9wvAXlcEAA+gcvJg+oTqQ==	shwRpqyTlBgO5xH8P5VYiA==	0	6	1B2M2Y8AsgTpgAmY7PhCfg==	1B2M2Y8AsgTpgAmY7PhCfg==	1B2M2Y8AsgTpgAmY7PhCfg==																				1B2M2Y8AsgTpgAmY7PhCfg==																		1B2M2Y8AsgTpgAmY7PhCfg==
	f7FQGRA4CdcxHSbS6LtH7Q==	bvEXOwlqogAVi/vIrzro4w==	0	17	1B2M2Y8AsgTpgAmY7PhCfg==	1B2M2Y8AsgTpgAmY7PhCfg==	1B2M2Y8AsgTpgAmY7PhCfg==																				1B2M2Y8AsgTpgAmY7PhCfg==																		1B2M2Y8AsgTpgAmY7PhCfg==
	AlGhVSh2hSbFnBOPhVJaqA==	5SyVmeqC4Ah0WJYRC6KASg==	1	5	1B2M2Y8AsgTpgAmY7PhCfg==	1B2M2Y8AsgTpgAmY7PhCfg==	1B2M2Y8AsgTpgAmY7PhCfg==																				1B2M2Y8AsgTpgAmY7PhCfg==																		1B2M2Y8AsgTpgAmY7PhCfg==
	VJPIp/O/ZUMbjxcSHxkztw==	G+SuUlbad7o0B3BZqPdESw==	1	33	1B2M2Y8AsgTpgAmY7PhCfg==	1B2M2Y8AsgTpgAmY7PhCfg==	1B2M2Y8AsgTpgAmY7PhCfg==																				1B2M2Y8AsgTpgAmY7PhCfg==																		1B2M2Y8AsgTpgAmY7PhCfg==
	C+w3DZPkVNmgzX3uPg70Vg==	c3AUtqlA42U0G6+2cTd1FA==	0	11	1B2M2Y8AsgTpgAmY7PhCfg==	1B2M2Y8AsgTpgAmY7PhCfg==	1B2M2Y8AsgTpgAmY7PhCfg==																				1B2M2Y8AsgTpgAmY7PhCfg==																		1B2M2Y8AsgTpgAmY7PhCfg==
	uOE/stZms+9FaDnqh4oKuA==	KAjjOw7ya6wkixeTbw8ZOA==	1	32	1B2M2Y8AsgTpgAmY7PhCfg==	1B2M2Y8AsgTpgAmY7PhCfg==	1B2M2Y8AsgTpgAmY7PhCfg==																				1B2M2Y8AsgTpgAmY7PhCfg==																		1B2M2Y8AsgTpgAmY7PhCfg==
	LycoIK7is09+YL/yOIfE6Q==	6OWt3UToa+GV585KiPdrLg==	0	22	1B2M2Y8AsgTpgAmY7PhCfg==	1B2M2Y8AsgTpgAmY7PhCfg==	1B2M2Y8AsgTpgAmY7PhCfg==																				1B2M2Y8AsgTpgAmY7PhCfg==																		1B2M2Y8AsgTpgAmY7PhCfg==
	8qSiFFb+Wkv9MFn6NnakaQ==	gunnoSZlJA0T0LkovijyMA==	0	52	1B2M2Y8AsgTpgAmY7PhCfg==	1B2M2Y8AsgTpgAmY7PhCfg==	1B2M2Y8AsgTpgAmY7PhCfg==																				1B2M2Y8AsgTpgAmY7PhCfg==																		1B2M2Y8AsgTpgAmY7PhCfg==
	He8X2SR9fI+ztU8f6fyPwg==	HfsVqO8GoCCQ3bEcXQoLWg==	0	9	1B2M2Y8AsgTpgAmY7PhCfg==	1B2M2Y8AsgTpgAmY7PhCfg==	1B2M2Y8AsgTpgAmY7PhCfg==																				1B2M2Y8AsgTpgAmY7PhCfg==																		1B2M2Y8AsgTpgAmY7PhCfg==
	kI6lbp8VJesk+ZILxNIzPA==	KihMJorU1enfZsXIwa4E1Q==	1	6	1B2M2Y8AsgTpgAmY7PhCfg==	1B2M2Y8AsgTpgAmY7PhCfg==	1B2M2Y8AsgTpgAmY7PhCfg==																				1B2M2Y8AsgTpgAmY7PhCfg==																		1B2M2Y8AsgTpgAmY7PhCfg==
	j+ixonH+uirJrzWEyt2/iQ==	5SyVmeqC4Ah0WJYRC6KASg==	0	30	1B2M2Y8AsgTpgAmY7PhCfg==	1B2M2Y8AsgTpgAmY7PhCfg==	1B2M2Y8AsgTpgAmY7PhCfg==																				1B2M2Y8AsgTpgAmY7PhCfg==																		1B2M2Y8AsgTpgAmY7PhCfg==
	oJtBqqxEZpdD+cy3pJPFqQ==	xg4KBnT5tGmpy/0mxUnyMw==	0	38	1B2M2Y8AsgTpgAmY7PhCfg==	1B2M2Y8AsgTpgAmY7PhCfg==	1B2M2Y8AsgTpgAmY7PhCfg==																				1B2M2Y8AsgTpgAmY7PhCfg==																		1B2M2Y8AsgTpgAmY7PhCfg==
	5HYWMQH/fMYWcK7F3OOZHA==	Iajh9IHnPH59m48VSTCwEA==	0	30	1B2M2Y8AsgTpgAmY7PhCfg==	1B2M2Y8AsgTpgAmY7PhCfg==	1B2M2Y8AsgTpgAmY7PhCfg==																				1B2M2Y8AsgTpgAmY7PhCfg==																		1B2M2Y8AsgTpgAmY7PhCfg==
	V23uL70ZFxXe4xWJAR0ZPw==	k9WCY2KZHqNgz9PdBCZcpg==	1	3	1B2M2Y8AsgTpgAmY7PhCfg==	1B2M2Y8AsgTpgAmY7PhCfg==	1B2M2Y8AsgTpgAmY7PhCfg==																				1B2M2Y8AsgTpgAmY7PhCfg==																		1B2M2Y8AsgTpgAmY7PhCfg==
	D1p6TjfdfsQX1YJAvsxssA==	jJgvUmyXWM677NQ/q8LFiQ==	0	2	1B2M2Y8AsgTpgAmY7PhCfg==	1B2M2Y8AsgTpgAmY7PhCfg==	1B2M2Y8AsgTpgAmY7PhCfg==																				1B2M2Y8AsgTpgAmY7PhCfg==																		1B2M2Y8AsgTpgAmY7PhCfg==
	fP+ihKDT1AVGCAMXkGxF6w==	6930Wc3MJrqKb7TZEOJ+/w==	0	30	1B2M2Y8AsgTpgAmY7PhCfg==	1B2M2Y8AsgTpgAmY7PhCfg==	1B2M2Y8AsgTpgAmY7PhCfg==																				1B2M2Y8AsgTpgAmY7PhCfg==																		1B2M2Y8AsgTpgAmY7PhCfg==
	6qKar0KAXzEI0unPn9/FYg==	IveR2gew2KJQTCU3xWAAHA==	1	2	1B2M2Y8AsgTpgAmY7PhCfg==	1B2M2Y8AsgTpgAmY7PhCfg==	1B2M2Y8AsgTpgAmY7PhCfg==																				1B2M2Y8AsgTpgAmY7PhCfg==																		1B2M2Y8AsgTpgAmY7PhCfg==
	huUNaSzx3iVZLerLJQXXjA==	EevTncaCaiT1sChOvuzW5w==	1	16	1B2M2Y8AsgTpgAmY7PhCfg==	1B2M2Y8AsgTpgAmY7PhCfg==	1B2M2Y8AsgTpgAmY7PhCfg==																				1B2M2Y8AsgTpgAmY7PhCfg==																		1B2M2Y8AsgTpgAmY7PhCfg==
	Wy9aVepILaTZqg+5xS1k0Q==	lLFytw1ukM5bpwN81qtJIw==	0	24	1B2M2Y8AsgTpgAmY7PhCfg==	1B2M2Y8AsgTpgAmY7PhCfg==	1B2M2Y8AsgTpgAmY7PhCfg==																				1B2M2Y8AsgTpgAmY7PhCfg==																		1B2M2Y8AsgTpgAmY7PhCfg==
	y6qRJ+z1z2s4x+WkG3/mQQ==	ubMKUJJQB57VsrF3PoKdsA==	1	3	1B2M2Y8AsgTpgAmY7PhCfg==	1B2M2Y8AsgTpgAmY7PhCfg==	1B2M2Y8AsgTpgAmY7PhCfg==																				1B2M2Y8AsgTpgAmY7PhCfg==																		1B2M2Y8AsgTpgAmY7PhCfg==
	Zuy2tcAq580tFNTaguVP6w==	NvnUkBFDA8196/IFSPxoiA==	0	29	1B2M2Y8AsgTpgAmY7PhCfg==	1B2M2Y8AsgTpgAmY7PhCfg==	1B2M2Y8AsgTpgAmY7PhCfg==																				1B2M2Y8AsgTpgAmY7PhCfg==																		1B2M2Y8AsgTpgAmY7PhCfg==
	hOjQJE1icF0qrf0m9IqaOQ==	SMKfKBCZY4rb5c8E4+yxvg==	0	5	1B2M2Y8AsgTpgAmY7PhCfg==	1B2M2Y8AsgTpgAmY7PhCfg==	1B2M2Y8AsgTpgAmY7PhCfg==																				1B2M2Y8AsgTpgAmY7PhCfg==																		1B2M2Y8AsgTpgAmY7PhCfg==
	qZho9b+wCogSlQgwmeVaLQ==	XcJZbmvY2aURpK9+bR/vgQ==	1	1	1B2M2Y8AsgTpgAmY7PhCfg==	1B2M2Y8AsgTpgAmY7PhCfg==	1B2M2Y8AsgTpgAmY7PhCfg==																				1B2M2Y8AsgTpgAmY7PhCfg==																		1B2M2Y8AsgTpgAmY7PhCfg==
	dLkHSgOBrRZuokZUnKGeAw==	fow7NnhMVy6k1WBXjuyVSw==	0	36	1B2M2Y8AsgTpgAmY7PhCfg==	1B2M2Y8AsgTpgAmY7PhCfg==	1B2M2Y8AsgTpgAmY7PhCfg==																				1B2M2Y8AsgTpgAmY7PhCfg==																		1B2M2Y8AsgTpgAmY7PhCfg==
	hxVeXJRUHEqZD0sVJ2PepQ==	Ni8njZFQqveJT1hrVoLeBg==	1	17	1B2M2Y8AsgTpgAmY7PhCfg==	1B2M2Y8AsgTpgAmY7PhCfg==	1B2M2Y8AsgTpgAmY7PhCfg==																				1B2M2Y8AsgTpgAmY7PhCfg==																		1B2M2Y8AsgTpgAmY7PhCfg==
	oPkut5ZGOe/07/znkBcUvA==	VZtMKf+FloNk+QFB9GYWuQ==	0	19	1B2M2Y8AsgTpgAmY7PhCfg==	1B2M2Y8AsgTpgAmY7PhCfg==	1B2M2Y8AsgTpgAmY7PhCfg==																				1B2M2Y8AsgTpgAmY7PhCfg==																		1B2M2Y8AsgTpgAmY7PhCfg==
	zrU9NHnh/JMzoBSc09MhMQ==	YgECxHFhRXdsNUBOlDG+OA==	0	24	1B2M2Y8AsgTpgAmY7PhCfg==	1B2M2Y8AsgTpgAmY7PhCfg==	1B2M2Y8AsgTpgAmY7PhCfg==																				1B2M2Y8AsgTpgAmY7PhCfg==																		1B2M2Y8AsgTpgAmY7PhCfg==
	m9YMVNJJ2YprT4C2Shz2zA==	ZRcbilfxTbeBNYB8iR0h6A==	0	4	1B2M2Y8AsgTpgAmY7PhCfg==	1B2M2Y8AsgTpgAmY7PhCfg==	1B2M2Y8AsgTpgAmY7PhCfg==																				1B2M2Y8AsgTpgAmY7PhCfg==																		1B2M2Y8AsgTpgAmY7PhCfg==
	dwBO9j8u99q0gaFhUvYMQw==	USWtK1hAW7h3ZJu+oQT4Zg==	1	41	1B2M2Y8AsgTpgAmY7PhCfg==	1B2M2Y8AsgTpgAmY7PhCfg==	1B2M2Y8AsgTpgAmY7PhCfg==																				1B2M2Y8AsgTpgAmY7PhCfg==																		1B2M2Y8AsgTpgAmY7PhCfg==
	S+qeB/RH/QiIEcyBaXpNTg==	NLnocq4EVxLkNmd5QL78/w==	0	9	1B2M2Y8AsgTpgAmY7PhCfg==	1B2M2Y8AsgTpgAmY7PhCfg==	1B2M2Y8AsgTpgAmY7PhCfg==																				1B2M2Y8AsgTpgAmY7PhCfg==																		1B2M2Y8AsgTpgAmY7PhCfg==
	U+2b9T0slrDLJYAvnFme0g==	+z/aiCt7emeiruopoGW5rA==	0	2	1B2M2Y8AsgTpgAmY7PhCfg==	1B2M2Y8AsgTpgAmY7PhCfg==	1B2M2Y8AsgTpgAmY7PhCfg==																				1B2M2Y8AsgTpgAmY7PhCfg==																		1B2M2Y8AsgTpgAmY7PhCfg==
	kVRRMzOYIylWLP79+aRSxQ==	9wTFG2iAWxS56yIwJtMzyg==	1	8	1B2M2Y8AsgTpgAmY7PhCfg==	1B2M2Y8AsgTpgAmY7PhCfg==	1B2M2Y8AsgTpgAmY7PhCfg==																				1B2M2Y8AsgTpgAmY7PhCfg==																		1B2M2Y8AsgTpgAmY7PhCfg==
	mRtJm8RTlMd+ANqpRb+TUw==	YIxSiUpHoubjW5xVVQCx6A==	0	30	1B2M2Y8AsgTpgAmY7PhCfg==	1B2M2Y8AsgTpgAmY7PhCfg==	1B2M2Y8AsgTpgAmY7PhCfg==																				1B2M2Y8AsgTpgAmY7PhCfg==																		1B2M2Y8AsgTpgAmY7PhCfg==
	bpDCXLsL/mtk/7418s5XHA==	9et+JsgVbg2mk7f/9AMVyA==	0	38	1B2M2Y8AsgTpgAmY7PhCfg==	1B2M2Y8AsgTpgAmY7PhCfg==	1B2M2Y8AsgTpgAmY7PhCfg==																				1B2M2Y8AsgTpgAmY7PhCfg==																		1B2M2Y8AsgTpgAmY7PhCfg==
	rQlHEzs263TbZCer3X9USQ==	IiwuZtVDRluFEzfjeehJTQ==	0	26	1B2M2Y8AsgTpgAmY7PhCfg==	1B2M2Y8AsgTpgAmY7PhCfg==	1B2M2Y8AsgTpgAmY7PhCfg==																				1B2M2Y8AsgTpgAmY7PhCfg==																		1B2M2Y8AsgTpgAmY7PhCfg==
	xry3TFPzsfu3zJUfB5IwAw==	tjWHVaXAqgEDTJhw+EKkZw==	1	29	1B2M2Y8AsgTpgAmY7PhCfg==	1B2M2Y8AsgTpgAmY7PhCfg==	1B2M2Y8AsgTpgAmY7PhCfg==																				1B2M2Y8AsgTpgAmY7PhCfg==																		1B2M2Y8AsgTpgAmY7PhCfg==
	//6ihUP4kdBLKmdgm4JenQ==	s8inhhgHICk7PiLS+3GuGw==	0	28	1B2M2Y8AsgTpgAmY7PhCfg==	1B2M2Y8AsgTpgAmY7PhCfg==	1B2M2Y8AsgTpgAmY7PhCfg==																				1B2M2Y8AsgTpgAmY7PhCfg==																		1B2M2Y8AsgTpgAmY7PhCfg==
	4JPhUwCtMcBM50bgMZVFeQ==	jUeuvbhOTn6vJ5eKj9AP6A==	1	27	1B2M2Y8AsgTpgAmY7PhCfg==	1B2M2Y8AsgTpgAmY7PhCfg==	1B2M2Y8AsgTpgAmY7PhCfg==																				1B2M2Y8AsgTpgAmY7PhCfg==																		1B2M2Y8AsgTpgAmY7PhCfg==
	sVl06Dsk6MBvb6d/l0MNiQ==	9DgP0prDTyYQAU6DYdCI+w==	0	52	1B2M2Y8AsgTpgAmY7PhCfg==	1B2M2Y8AsgTpgAmY7PhCfg==	1B2M2Y8AsgTpgAmY7PhCfg==																				1B2M2Y8AsgTpgAmY7PhCfg==																		1B2M2Y8AsgTpgAmY7PhCfg==
	fdIG+eKoRqVUzOR4sSZCTA==	LsZFNY4Ign8wybjP+jm9Ug==	0	57	1B2M2Y8AsgTpgAmY7PhCfg==	1B2M2Y8AsgTpgAmY7PhCfg==	1B2M2Y8AsgTpgAmY7PhCfg==																				1B2M2Y8AsgTpgAmY7PhCfg==																		1B2M2Y8AsgTpgAmY7PhCfg==
	C2aNlzaIrrE74FqrBpAgZg==	Ztg6LSptK9YmXJWqgzsSGw==	0	8	1B2M2Y8AsgTpgAmY7PhCfg==	1B2M2Y8AsgTpgAmY7PhCfg==	1B2M2Y8AsgTpgAmY7PhCfg==																				1B2M2Y8AsgTpgAmY7PhCfg==																		1B2M2Y8AsgTpgAmY7PhCfg==
	QQ4yjrpkyFjaJ90H2HY5RA==	OQWbo+gZm013SIrXL7pKlg==	0	12	1B2M2Y8AsgTpgAmY7PhCfg==	1B2M2Y8AsgTpgAmY7PhCfg==	1B2M2Y8AsgTpgAmY7PhCfg==																				1B2M2Y8AsgTpgAmY7PhCfg==																		1B2M2Y8AsgTpgAmY7PhCfg==
	ZYSTxBGCaamJMae6Juv7hg==	BuvmDPxV+ySaAICUMlwMnA==	1	42	1B2M2Y8AsgTpgAmY7PhCfg==	1B2M2Y8AsgTpgAmY7PhCfg==	1B2M2Y8AsgTpgAmY7PhCfg==																				1B2M2Y8AsgTpgAmY7PhCfg==																		1B2M2Y8AsgTpgAmY7PhCfg==
	eQfqcDYjwBmOvRIcfuvGag==	zkpvLXRYRRy1m8bSyZZnzg==	1	8	1B2M2Y8AsgTpgAmY7PhCfg==	1B2M2Y8AsgTpgAmY7PhCfg==	1B2M2Y8AsgTpgAmY7PhCfg==																				1B2M2Y8AsgTpgAmY7PhCfg==																		1B2M2Y8AsgTpgAmY7PhCfg==
	fhO+kfaBGPRR8oL0QjvmIw==	0fFXqN5clQquDaPiZ50rGA==	0	11	1B2M2Y8AsgTpgAmY7PhCfg==	1B2M2Y8AsgTpgAmY7PhCfg==	1B2M2Y8AsgTpgAmY7PhCfg==																				1B2M2Y8AsgTpgAmY7PhCfg==																		1B2M2Y8AsgTpgAmY7PhCfg==
	Eq4/gmuxuYc8ccNT899JTA==	07jPi5x5eUL+aFZeTtLYww==	1	1	1B2M2Y8AsgTpgAmY7PhCfg==	1B2M2Y8AsgTpgAmY7PhCfg==	1B2M2Y8AsgTpgAmY7PhCfg==																				1B2M2Y8AsgTpgAmY7PhCfg==																		1B2M2Y8AsgTpgAmY7PhCfg==
	REpYcTvFV0t4bXBlHtH/Dg==	jKzW9VEnpRipB4VeZROBQQ==	1	4	1B2M2Y8AsgTpgAmY7PhCfg==	1B2M2Y8AsgTpgAmY7PhCfg==	1B2M2Y8AsgTpgAmY7PhCfg==																				1B2M2Y8AsgTpgAmY7PhCfg==																		1B2M2Y8AsgTpgAmY7PhCfg==
	PgIm8JdyP5hbcE/V6J5v1Q==	fjC4VrXRBFJOA9Oc8vIhfA==	0	4	1B2M2Y8AsgTpgAmY7PhCfg==	1B2M2Y8AsgTpgAmY7PhCfg==	1B2M2Y8AsgTpgAmY7PhCfg==																				1B2M2Y8AsgTpgAmY7PhCfg==																		1B2M2Y8AsgTpgAmY7PhCfg==
	lKB9z7hcYKy0E7R+KK9VCw==	OUUEOJfDX3/brSSWS5nXOg==	0	3	1B2M2Y8AsgTpgAmY7PhCfg==	1B2M2Y8AsgTpgAmY7PhCfg==	1B2M2Y8AsgTpgAmY7PhCfg==																				1B2M2Y8AsgTpgAmY7PhCfg==																		1B2M2Y8AsgTpgAmY7PhCfg==
	O1KMDuX8IaE8nVcCiIgp9Q==	07ck4U3+QvClPIbcWq/SDw==	0	32	1B2M2Y8AsgTpgAmY7PhCfg==	1B2M2Y8AsgTpgAmY7PhCfg==	1B2M2Y8AsgTpgAmY7PhCfg==																				1B2M2Y8AsgTpgAmY7PhCfg==																		1B2M2Y8AsgTpgAmY7PhCfg==
	MGy0XyQPQQc4rUCE6nZhUg==	Zg3xF0f6oDtGSr4wLDpp+A==	0	6	1B2M2Y8AsgTpgAmY7PhCfg==	1B2M2Y8AsgTpgAmY7PhCfg==	1B2M2Y8AsgTpgAmY7PhCfg==																				1B2M2Y8AsgTpgAmY7PhCfg==																		1B2M2Y8AsgTpgAmY7PhCfg==
	+UI+aLbQp79GrKawfU0vMg==	Ic8eLHYFrnfs7O7Rin4slg==	1	7	1B2M2Y8AsgTpgAmY7PhCfg==	1B2M2Y8AsgTpgAmY7PhCfg==	1B2M2Y8AsgTpgAmY7PhCfg==																				1B2M2Y8AsgTpgAmY7PhCfg==																		1B2M2Y8AsgTpgAmY7PhCfg==
	puvzh7lZZs6jeu+gsp/zPA==	5WpDKHlBMhdtXjMpCu9Z8g==	0	14	1B2M2Y8AsgTpgAmY7PhCfg==	1B2M2Y8AsgTpgAmY7PhCfg==	1B2M2Y8AsgTpgAmY7PhCfg==																				1B2M2Y8AsgTpgAmY7PhCfg==																		1B2M2Y8AsgTpgAmY7PhCfg==
	eMq76Xwcl6BCckt3n81eFA==	GAkeyRrsTzqaXyqnPAoYyg==	0	13	1B2M2Y8AsgTpgAmY7PhCfg==	1B2M2Y8AsgTpgAmY7PhCfg==	1B2M2Y8AsgTpgAmY7PhCfg==																				1B2M2Y8AsgTpgAmY7PhCfg==																		1B2M2Y8AsgTpgAmY7PhCfg==
	YL4h8+vyj/e4ppKnUtks+A==	DS8o+/s8hFkwocugZylQsQ==	0	35	1B2M2Y8AsgTpgAmY7PhCfg==	1B2M2Y8AsgTpgAmY7PhCfg==	1B2M2Y8AsgTpgAmY7PhCfg==																				1B2M2Y8AsgTpgAmY7PhCfg==																		1B2M2Y8AsgTpgAmY7PhCfg==
	eFRS92FP4cL5nChroKLCBg==	u0rPw/GHQ7/QDgnBi2XkdA==	1	11	1B2M2Y8AsgTpgAmY7PhCfg==	1B2M2Y8AsgTpgAmY7PhCfg==	1B2M2Y8AsgTpgAmY7PhCfg==																				1B2M2Y8AsgTpgAmY7PhCfg==																		1B2M2Y8AsgTpgAmY7PhCfg==
	0z2cAm9xjlFKYval6OrAqw==	XeMQ/ZNlzREdd4eRCFsesw==	1	12	1B2M2Y8AsgTpgAmY7PhCfg==	1B2M2Y8AsgTpgAmY7PhCfg==	1B2M2Y8AsgTpgAmY7PhCfg==																				1B2M2Y8AsgTpgAmY7PhCfg==																		1B2M2Y8AsgTpgAmY7PhCfg==
	KT1zbBISx8NOO7J2+28n5A==	bz6+QlEg5+5iGWaCS6/uIw==	0	33	1B2M2Y8AsgTpgAmY7PhCfg==	1B2M2Y8AsgTpgAmY7PhCfg==	1B2M2Y8AsgTpgAmY7PhCfg==																				1B2M2Y8AsgTpgAmY7PhCfg==																		1B2M2Y8AsgTpgAmY7PhCfg==
	WdnKKrbf5nWXBbvaTCMuxQ==	YLuunDdCRCgGVcZwI5S7mg==	0	16	1B2M2Y8AsgTpgAmY7PhCfg==	1B2M2Y8AsgTpgAmY7PhCfg==	1B2M2Y8AsgTpgAmY7PhCfg==																				1B2M2Y8AsgTpgAmY7PhCfg==																		1B2M2Y8AsgTpgAmY7PhCfg==
	CrWUrP69+dJ1CSpJFyJFDQ==	TT0ydPeNWWeL97/wgANGEQ==	1	37	1B2M2Y8AsgTpgAmY7PhCfg==	1B2M2Y8AsgTpgAmY7PhCfg==	1B2M2Y8AsgTpgAmY7PhCfg==																				1B2M2Y8AsgTpgAmY7PhCfg==																		1B2M2Y8AsgTpgAmY7PhCfg==
	7q/J+4PvLlk64jGYdUXOXw==	eHdWVMafHLc9l9lsHGU1Tg==	0	2	1B2M2Y8AsgTpgAmY7PhCfg==	1B2M2Y8AsgTpgAmY7PhCfg==	1B2M2Y8AsgTpgAmY7PhCfg==																				1B2M2Y8AsgTpgAmY7PhCfg==																		1B2M2Y8AsgTpgAmY7PhCfg==
	uEoN1MTsHq37ttmOZRvToQ==	ncuoZkHfPE7i7FFe7PcrRg==	0	8	1B2M2Y8AsgTpgAmY7PhCfg==	1B2M2Y8AsgTpgAmY7PhCfg==	1B2M2Y8AsgTpgAmY7PhCfg==																				1B2M2Y8AsgTpgAmY7PhCfg==																		1B2M2Y8AsgTpgAmY7PhCfg==
	56qAPLIvWuqZyqjJH8+U5Q==	9UL5gQCqsuAbz08lP4jBBw==	1	44	1B2M2Y8AsgTpgAmY7PhCfg==	1B2M2Y8AsgTpgAmY7PhCfg==	1B2M2Y8AsgTpgAmY7PhCfg==																				1B2M2Y8AsgTpgAmY7PhCfg==																		1B2M2Y8AsgTpgAmY7PhCfg==
	UabOAlLY+m6RNSS9zo20kA==	ylUgtWcuoSCyO951xG52xg==	0	41	1B2M2Y8AsgTpgAmY7PhCfg==	1B2M2Y8AsgTpgAmY7PhCfg==	1B2M2Y8AsgTpgAmY7PhCfg==																				1B2M2Y8AsgTpgAmY7PhCfg==																		1B2M2Y8AsgTpgAmY7PhCfg==
	NN8L8Td3+svEW3dKRMNrGA==	jZU40WP2AJzsJ7jmHL3ZgQ==	0	14	1B2M2Y8AsgTpgAmY7PhCfg==	1B2M2Y8AsgTpgAmY7PhCfg==	1B2M2Y8AsgTpgAmY7PhCfg==																				1B2M2Y8AsgTpgAmY7PhCfg==																		1B2M2Y8AsgTpgAmY7PhCfg==
	odi/4/uXB7n1x2AYJ7febA==	vZ8+YaiSzcfSyWyHehKrfQ==	0	16	1B2M2Y8AsgTpgAmY7PhCfg==	1B2M2Y8AsgTpgAmY7PhCfg==	1B2M2Y8AsgTpgAmY7PhCfg==																				1B2M2Y8AsgTpgAmY7PhCfg==																		1B2M2Y8AsgTpgAmY7PhCfg==
	A/J4Q9kVVUkWzIAyPOX3hw==	bRvjov7oAhKXq95/MQovqw==	1	3	1B2M2Y8AsgTpgAmY7PhCfg==	1B2M2Y8AsgTpgAmY7PhCfg==	1B2M2Y8AsgTpgAmY7PhCfg==																				1B2M2Y8AsgTpgAmY7PhCfg==																		1B2M2Y8AsgTpgAmY7PhCfg==
	n5tvMWQRgKyf6BOARCLjsQ==	8PBvJ0DE6KHxra2cDXu2oQ==	1	9	1B2M2Y8AsgTpgAmY7PhCfg==	1B2M2Y8AsgTpgAmY7PhCfg==	1B2M2Y8AsgTpgAmY7PhCfg==																				1B2M2Y8AsgTpgAmY7PhCfg==																		1B2M2Y8AsgTpgAmY7PhCfg==
	9ryosWUfd4h60g9oB7jOhA==	pP7mnrSzrkCXx+1vsvp0Vg==	1	23	1B2M2Y8AsgTpgAmY7PhCfg==	1B2M2Y8AsgTpgAmY7PhCfg==	1B2M2Y8AsgTpgAmY7PhCfg==																				1B2M2Y8AsgTpgAmY7PhCfg==																		1B2M2Y8AsgTpgAmY7PhCfg==
	TNfSv6D6MSV09qCL3sgjEg==	Wh4NJFqSVxuX6SETltJiqw==	0	59	1B2M2Y8AsgTpgAmY7PhCfg==	1B2M2Y8AsgTpgAmY7PhCfg==	1B2M2Y8AsgTpgAmY7PhCfg==																				1B2M2Y8AsgTpgAmY7PhCfg==																		1B2M2Y8AsgTpgAmY7PhCfg==
	pU41SPo7S1OFemF3ubc+ig==	cnJGL7eOW+KY5sh87mtyHg==	0	27	1B2M2Y8AsgTpgAmY7PhCfg==	1B2M2Y8AsgTpgAmY7PhCfg==	1B2M2Y8AsgTpgAmY7PhCfg==																				1B2M2Y8AsgTpgAmY7PhCfg==																		1B2M2Y8AsgTpgAmY7PhCfg==
	8bJ/oUr44gHKwX3cJ2hYIA==	TctI+fHS/+PomW+A0QUHuw==	0	35	1B2M2Y8AsgTpgAmY7PhCfg==	1B2M2Y8AsgTpgAmY7PhCfg==	1B2M2Y8AsgTpgAmY7PhCfg==																				1B2M2Y8AsgTpgAmY7PhCfg==																		1B2M2Y8AsgTpgAmY7PhCfg==
	GKxWjJtdXOLjUanc8GcT4Q==	7HqeJWgvuvj5ME0Eh3ADUw==	1	35	1B2M2Y8AsgTpgAmY7PhCfg==	1B2M2Y8AsgTpgAmY7PhCfg==	1B2M2Y8AsgTpgAmY7PhCfg==																				1B2M2Y8AsgTpgAmY7PhCfg==																		1B2M2Y8AsgTpgAmY7PhCfg==
	IgLu7DrrXmx7mTJwNQdqgA==	lFRsbFaP1imuB5myI5IcqQ==	1	8	1B2M2Y8AsgTpgAmY7PhCfg==	1B2M2Y8AsgTpgAmY7PhCfg==	1B2M2Y8AsgTpgAmY7PhCfg==																				1B2M2Y8AsgTpgAmY7PhCfg==																		1B2M2Y8AsgTpgAmY7PhCfg==
	jlxeybzcsXB11Lpm2kAI9Q==	0CMc0+wSdopzxABiyo7aeQ==	1	8	1B2M2Y8AsgTpgAmY7PhCfg==	1B2M2Y8AsgTpgAmY7PhCfg==	1B2M2Y8AsgTpgAmY7PhCfg==																				1B2M2Y8AsgTpgAmY7PhCfg==																		1B2M2Y8AsgTpgAmY7PhCfg==
	sFRF1p7pS/cQkI38sxZcvw==	kRPFLF8mrxeC5r98Vpc+9A==	1	16	1B2M2Y8AsgTpgAmY7PhCfg==	1B2M2Y8AsgTpgAmY7PhCfg==	1B2M2Y8AsgTpgAmY7PhCfg==																				1B2M2Y8AsgTpgAmY7PhCfg==																		1B2M2Y8AsgTpgAmY7PhCfg==
	JbOj1PI+7EJj5JX1GB4gfw==	PeZEKGqvt+Wyb1jsV9BdLQ==	0	42	1B2M2Y8AsgTpgAmY7PhCfg==	1B2M2Y8AsgTpgAmY7PhCfg==	1B2M2Y8AsgTpgAmY7PhCfg==																				1B2M2Y8AsgTpgAmY7PhCfg==																		1B2M2Y8AsgTpgAmY7PhCfg==
	CUPBoje2BfhK+TUpIo3Onw==	kk7jSovwprL7qXVhf2/D/A==	1	43	1B2M2Y8AsgTpgAmY7PhCfg==	1B2M2Y8AsgTpgAmY7PhCfg==	1B2M2Y8AsgTpgAmY7PhCfg==																				1B2M2Y8AsgTpgAmY7PhCfg==																		1B2M2Y8AsgTpgAmY7PhCfg==
	uv1CFe9SfPDgsvhDzi7nYw==	azr6nvW+Gf+OFkiJTxBbcA==	1	15	1B2M2Y8AsgTpgAmY7PhCfg==	1B2M2Y8AsgTpgAmY7PhCfg==	1B2M2Y8AsgTpgAmY7PhCfg==																				1B2M2Y8AsgTpgAmY7PhCfg==																		1B2M2Y8AsgTpgAmY7PhCfg==
	ktjwiCPGAsXoFB6bJ6juQA==	Jd5RDGv4Kh2TvAdUyvTJsQ==	0	41	1B2M2Y8AsgTpgAmY7PhCfg==	1B2M2Y8AsgTpgAmY7PhCfg==	1B2M2Y8AsgTpgAmY7PhCfg==																				1B2M2Y8AsgTpgAmY7PhCfg==																		1B2M2Y8AsgTpgAmY7PhCfg==
	92kmVeCM36LcVbGUleNP1w==	xEG3eY/CkKjdMH75zGmKqQ==	1	6	1B2M2Y8AsgTpgAmY7PhCfg==	1B2M2Y8AsgTpgAmY7PhCfg==	1B2M2Y8AsgTpgAmY7PhCfg==																				1B2M2Y8AsgTpgAmY7PhCfg==																		1B2M2Y8AsgTpgAmY7PhCfg==
	Tsoa6AKSR2jshimugN58QQ==	gNW38ee6Db5h1QdIxOtX3w==	0	0	1B2M2Y8AsgTpgAmY7PhCfg==	1B2M2Y8AsgTpgAmY7PhCfg==	1B2M2Y8AsgTpgAmY7PhCfg==																				1B2M2Y8AsgTpgAmY7PhCfg==																		1B2M2Y8AsgTpgAmY7PhCfg==
	+hKnFDwkIAV3vlPnTDP59g==	lWBYQiUA3oBlShTYnKmgEA==	1	16	1B2M2Y8AsgTpgAmY7PhCfg==	1B2M2Y8AsgTpgAmY7PhCfg==	1B2M2Y8AsgTpgAmY7PhCfg==																				1B2M2Y8AsgTpgAmY7PhCfg==																		1B2M2Y8AsgTpgAmY7PhCfg==
	jFzWfW52vnRHc4EmO13A/Q==	uuNXbQrms5Cy7Hvp9cXX+g==	0	17	1B2M2Y8AsgTpgAmY7PhCfg==	1B2M2Y8AsgTpgAmY7PhCfg==	1B2M2Y8AsgTpgAmY7PhCfg==																				1B2M2Y8AsgTpgAmY7PhCfg==																		1B2M2Y8AsgTpgAmY7PhCfg==
	0Z0yQmAeOl3muOVmuSu8jg==	HJPFQJn+Q3bGtRdJpUb0+A==	0	14	1B2M2Y8AsgTpgAmY7PhCfg==	1B2M2Y8AsgTpgAmY7PhCfg==	1B2M2Y8AsgTpgAmY7PhCfg==																				1B2M2Y8AsgTpgAmY7PhCfg==																		1B2M2Y8AsgTpgAmY7PhCfg==
	504EUWpp/YP9zozl61jKuw==	C4lrVflqy8RsakQ6zV2oeQ==	1	30	1B2M2Y8AsgTpgAmY7PhCfg==	1B2M2Y8AsgTpgAmY7PhCfg==	1B2M2Y8AsgTpgAmY7PhCfg==																				1B2M2Y8AsgTpgAmY7PhCfg==																		1B2M2Y8AsgTpgAmY7PhCfg==
	d7iYIeACW7YRr+E6spxsrQ==	PpQrqq1oEB4QLm+RNV9WAA==	0	1	1B2M2Y8AsgTpgAmY7PhCfg==	1B2M2Y8AsgTpgAmY7PhCfg==	1B2M2Y8AsgTpgAmY7PhCfg==																				1B2M2Y8AsgTpgAmY7PhCfg==																		1B2M2Y8AsgTpgAmY7PhCfg==
	aHI+l4vbxV5+tPyziTFRmg==	P0qm7vWRdJYFOgvs941yAg==	0	80	1B2M2Y8AsgTpgAmY7PhCfg==	1B2M2Y8AsgTpgAmY7PhCfg==	1B2M2Y8AsgTpgAmY7PhCfg==																				1B2M2Y8AsgTpgAmY7PhCfg==																		1B2M2Y8AsgTpgAmY7PhCfg==
	+egXZQ9QW3w48pQW39C6aQ==	b0bdF2NkzOwwjCdgGJpGBQ==	0	29	1B2M2Y8AsgTpgAmY7PhCfg==	1B2M2Y8AsgTpgAmY7PhCfg==	1B2M2Y8AsgTpgAmY7PhCfg==																				1B2M2Y8AsgTpgAmY7PhCfg==																		1B2M2Y8AsgTpgAmY7PhCfg==
	0TdW8Let/rbAi5mj64693A==	W/Pkh+0QKscPOcUGdTx+iQ==	0	26	1B2M2Y8AsgTpgAmY7PhCfg==	1B2M2Y8AsgTpgAmY7PhCfg==	1B2M2Y8AsgTpgAmY7PhCfg==																				1B2M2Y8AsgTpgAmY7PhCfg==																		1B2M2Y8AsgTpgAmY7PhCfg==
	WmKPToNQ6N64h9tC60Cd1g==	4W/vRMBNF3IfQipkolDa1Q==	0	27	1B2M2Y8AsgTpgAmY7PhCfg==	1B2M2Y8AsgTpgAmY7PhCfg==	1B2M2Y8AsgTpgAmY7PhCfg==																				1B2M2Y8AsgTpgAmY7PhCfg==																		1B2M2Y8AsgTpgAmY7PhCfg==
	sX6pl2QMQowFZyq+hZz3yA==	cYbflV7k1HTOUdbJb7JtsQ==	0	9	1B2M2Y8AsgTpgAmY7PhCfg==	1B2M2Y8AsgTpgAmY7PhCfg==	1B2M2Y8AsgTpgAmY7PhCfg==																				1B2M2Y8AsgTpgAmY7PhCfg==																		1B2M2Y8AsgTpgAmY7PhCfg==
	/iJvHHudxFrUBKw1YQMz5g==	SrftFpRIpXT+yf/Y0EHG2w==	1	24	1B2M2Y8AsgTpgAmY7PhCfg==	1B2M2Y8AsgTpgAmY7PhCfg==	1B2M2Y8AsgTpgAmY7PhCfg==																				1B2M2Y8AsgTpgAmY7PhCfg==																		1B2M2Y8AsgTpgAmY7PhCfg==
	bbdxeUeBh8agR5qHivpJkA==	HebHTjRwUtbxRa1DSs3Ibw==	1	13	1B2M2Y8AsgTpgAmY7PhCfg==	1B2M2Y8AsgTpgAmY7PhCfg==	1B2M2Y8AsgTpgAmY7PhCfg==																				1B2M2Y8AsgTpgAmY7PhCfg==																		1B2M2Y8AsgTpgAmY7PhCfg==
	WbslbJ+52Dn13IvAeR0xJA==	/RfHWjXwwu/kAdX0HQxmOw==	1	0	1B2M2Y8AsgTpgAmY7PhCfg==	1B2M2Y8AsgTpgAmY7PhCfg==	1B2M2Y8AsgTpgAmY7PhCfg==																				1B2M2Y8AsgTpgAmY7PhCfg==																		1B2M2Y8AsgTpgAmY7PhCfg==
	V8jml/2UZwt181eC4zCmqA==	XgSSvXsHLFj4Z6iYHNAzgA==	0	13	1B2M2Y8AsgTpgAmY7PhCfg==	1B2M2Y8AsgTpgAmY7PhCfg==	1B2M2Y8AsgTpgAmY7PhCfg==																				1B2M2Y8AsgTpgAmY7PhCfg==																		1B2M2Y8AsgTpgAmY7PhCfg==
	GyXqTj7eb8BHwBjLm13ciw==	fPaLIQJ070bTiwzXbgWa9g==	1	13	1B2M2Y8AsgTpgAmY7PhCfg==	1B2M2Y8AsgTpgAmY7PhCfg==	1B2M2Y8AsgTpgAmY7PhCfg==																				1B2M2Y8AsgTpgAmY7PhCfg==																		1B2M2Y8AsgTpgAmY7PhCfg==
	0HqXFxBl7LHNQfKYwEU6qw==	mAKeYCBCQ381197ywIRy+g==	0	26	1B2M2Y8AsgTpgAmY7PhCfg==	1B2M2Y8AsgTpgAmY7PhCfg==	1B2M2Y8AsgTpgAmY7PhCfg==																				1B2M2Y8AsgTpgAmY7PhCfg==																		1B2M2Y8AsgTpgAmY7PhCfg==
	L17nVbdCdmG1zfI5zLNx2Q==	ncXmnK43juBQV+RImti3KA==	1	7	1B2M2Y8AsgTpgAmY7PhCfg==	1B2M2Y8AsgTpgAmY7PhCfg==	1B2M2Y8AsgTpgAmY7PhCfg==																				1B2M2Y8AsgTpgAmY7PhCfg==																		1B2M2Y8AsgTpgAmY7PhCfg==
	ymv/YvTkbLsZIVLshD69vw==	NvgzEcNYKTLe/a56c+VzCw==	1	6	1B2M2Y8AsgTpgAmY7PhCfg==	1B2M2Y8AsgTpgAmY7PhCfg==	1B2M2Y8AsgTpgAmY7PhCfg==																				1B2M2Y8AsgTpgAmY7PhCfg==																		1B2M2Y8AsgTpgAmY7PhCfg==
	CuP3mjAjS2xFpvfSmLoTEA==	qLQo5ldYQGJZVdsYQjYXUQ==	0	30	1B2M2Y8AsgTpgAmY7PhCfg==	1B2M2Y8AsgTpgAmY7PhCfg==	1B2M2Y8AsgTpgAmY7PhCfg==																				1B2M2Y8AsgTpgAmY7PhCfg==																		1B2M2Y8AsgTpgAmY7PhCfg==
	mHhcqJz7vpM5Ib/mipRVOw==	pW7kjlwULCbPZFsswj14/A==	0	54	1B2M2Y8AsgTpgAmY7PhCfg==	1B2M2Y8AsgTpgAmY7PhCfg==	1B2M2Y8AsgTpgAmY7PhCfg==																				1B2M2Y8AsgTpgAmY7PhCfg==																		1B2M2Y8AsgTpgAmY7PhCfg==
	PhyLDdKS+IkkvHkW0Jtm3g==	VhXiEHWg1boa8Fn69Z5MiA==	0	28	1B2M2Y8AsgTpgAmY7PhCfg==	1B2M2Y8AsgTpgAmY7PhCfg==	1B2M2Y8AsgTpgAmY7PhCfg==																				1B2M2Y8AsgTpgAmY7PhCfg==																		1B2M2Y8AsgTpgAmY7PhCfg==
	SmaRxgnk0EdpyRtLby1TWA==	oZWZ1jfAi9wOO/vCCq8g6g==	0	18	1B2M2Y8AsgTpgAmY7PhCfg==	1B2M2Y8AsgTpgAmY7PhCfg==	1B2M2Y8AsgTpgAmY7PhCfg==																				1B2M2Y8AsgTpgAmY7PhCfg==																		1B2M2Y8AsgTpgAmY7PhCfg==
	ICez2NOiqH74ea8P6q2BAA==	qdSgolb15q4EUgOeNJPyLA==	1	9	1B2M2Y8AsgTpgAmY7PhCfg==	1B2M2Y8AsgTpgAmY7PhCfg==	1B2M2Y8AsgTpgAmY7PhCfg==																				1B2M2Y8AsgTpgAmY7PhCfg==																		1B2M2Y8AsgTpgAmY7PhCfg==
	P1ZCK40yQ1wP0xoeDcCI7w==	kgbeZp43jAXx5AzH0tUFZA==	0	23	1B2M2Y8AsgTpgAmY7PhCfg==	1B2M2Y8AsgTpgAmY7PhCfg==	1B2M2Y8AsgTpgAmY7PhCfg==																				1B2M2Y8AsgTpgAmY7PhCfg==																		1B2M2Y8AsgTpgAmY7PhCfg==
	Irg3KjeygY5JT9mxjCUpDQ==	XvGfVMrBNPbWud2WFCwr+g==	0	39	1B2M2Y8AsgTpgAmY7PhCfg==	1B2M2Y8AsgTpgAmY7PhCfg==	1B2M2Y8AsgTpgAmY7PhCfg==																				1B2M2Y8AsgTpgAmY7PhCfg==																		1B2M2Y8AsgTpgAmY7PhCfg==
	9RTQOHh29vy6eaIb29GySg==	RmT+N3jUhdMD9eyGV3uP3w==	0	15	1B2M2Y8AsgTpgAmY7PhCfg==	1B2M2Y8AsgTpgAmY7PhCfg==	1B2M2Y8AsgTpgAmY7PhCfg==																				1B2M2Y8AsgTpgAmY7PhCfg==																		1B2M2Y8AsgTpgAmY7PhCfg==
	uZ9CQpIs0QMTYwsOzM2h3A==	NVadTC2EC7MPLukoOLbxdw==	0	6	1B2M2Y8AsgTpgAmY7PhCfg==	1B2M2Y8AsgTpgAmY7PhCfg==	1B2M2Y8AsgTpgAmY7PhCfg==																				1B2M2Y8AsgTpgAmY7PhCfg==																		1B2M2Y8AsgTpgAmY7PhCfg==
	OHY0ocnm2tICaWfwoPhE9g==	So9I23ncvdkZk2Rj/WCGzA==	0	32	1B2M2Y8AsgTpgAmY7PhCfg==	1B2M2Y8AsgTpgAmY7PhCfg==	1B2M2Y8AsgTpgAmY7PhCfg==																				1B2M2Y8AsgTpgAmY7PhCfg==																		1B2M2Y8AsgTpgAmY7PhCfg==
	Sp9XxdrfW8ZVWi51TKPPpw==	EZz92njW6xDLM/oynHNetA==	0	34	1B2M2Y8AsgTpgAmY7PhCfg==	1B2M2Y8AsgTpgAmY7PhCfg==	1B2M2Y8AsgTpgAmY7PhCfg==																				1B2M2Y8AsgTpgAmY7PhCfg==																		1B2M2Y8AsgTpgAmY7PhCfg==
	EFo4I+B9fMzX4Ce+xCjg6A==	+G6A4gxQT1MrZmT8slx9uw==	1	24	1B2M2Y8AsgTpgAmY7PhCfg==	1B2M2Y8AsgTpgAmY7PhCfg==	1B2M2Y8AsgTpgAmY7PhCfg==																				1B2M2Y8AsgTpgAmY7PhCfg==																		1B2M2Y8AsgTpgAmY7PhCfg==
	iNzFpL1g+s8Bgp3EgcZcjg==	OgGc2MehNGpBVHDocX8Nog==	0	26	1B2M2Y8AsgTpgAmY7PhCfg==	1B2M2Y8AsgTpgAmY7PhCfg==	1B2M2Y8AsgTpgAmY7PhCfg==																				1B2M2Y8AsgTpgAmY7PhCfg==																		1B2M2Y8AsgTpgAmY7PhCfg==
	Cn281j7tSDIX+p/lXq07mg==	a3Pl9FvTZj8eqybM1k79Ag==	0	8	1B2M2Y8AsgTpgAmY7PhCfg==	1B2M2Y8AsgTpgAmY7PhCfg==	1B2M2Y8AsgTpgAmY7PhCfg==																				1B2M2Y8AsgTpgAmY7PhCfg==																		1B2M2Y8AsgTpgAmY7PhCfg==
	XKFbVrIHzqWQM5Vxi3lP7A==	5P5tgOeAMBlvZ0cY8ylzAg==	0	7	1B2M2Y8AsgTpgAmY7PhCfg==	1B2M2Y8AsgTpgAmY7PhCfg==	1B2M2Y8AsgTpgAmY7PhCfg==																				1B2M2Y8AsgTpgAmY7PhCfg==																		1B2M2Y8AsgTpgAmY7PhCfg==
	iXjz+hYBI3fRY7nvPiBxPQ==	iZxhcBL9MiXDlpWPkbIfhA==	0	23	1B2M2Y8AsgTpgAmY7PhCfg==	1B2M2Y8AsgTpgAmY7PhCfg==	1B2M2Y8AsgTpgAmY7PhCfg==																				1B2M2Y8AsgTpgAmY7PhCfg==																		1B2M2Y8AsgTpgAmY7PhCfg==
	2nlZ5vKBfUpVfDrplSZe6g==	qA/wL4InkE5lQT+J7hcZ5g==	0	17	1B2M2Y8AsgTpgAmY7PhCfg==	1B2M2Y8AsgTpgAmY7PhCfg==	1B2M2Y8AsgTpgAmY7PhCfg==																				1B2M2Y8AsgTpgAmY7PhCfg==																		1B2M2Y8AsgTpgAmY7PhCfg==
	Od4nf8nohMfU0+5YNraerA==	TEpJdwkF7DJMDsujhU+12A==	1	2	1B2M2Y8AsgTpgAmY7PhCfg==	1B2M2Y8AsgTpgAmY7PhCfg==	1B2M2Y8AsgTpgAmY7PhCfg==																				1B2M2Y8AsgTpgAmY7PhCfg==																		1B2M2Y8AsgTpgAmY7PhCfg==
	YRYdTJUlXpSNfJ7ysimMZw==	b+XUeijWhwg80ykTyChimw==	0	8	1B2M2Y8AsgTpgAmY7PhCfg==	1B2M2Y8AsgTpgAmY7PhCfg==	1B2M2Y8AsgTpgAmY7PhCfg==																				1B2M2Y8AsgTpgAmY7PhCfg==																		1B2M2Y8AsgTpgAmY7PhCfg==
	WJnO1aVjXJbkZGmHFacEmQ==	C+09Hfd2cOUsIR2/l4Wqcw==	0	32	1B2M2Y8AsgTpgAmY7PhCfg==	1B2M2Y8AsgTpgAmY7PhCfg==	1B2M2Y8AsgTpgAmY7PhCfg==																				1B2M2Y8AsgTpgAmY7PhCfg==																		1B2M2Y8AsgTpgAmY7PhCfg==
	pdMcGqNfTda76mXuc2aJyw==	+V/+KJyH435Eg0KDYSC3Mw==	0	10	1B2M2Y8AsgTpgAmY7PhCfg==	1B2M2Y8AsgTpgAmY7PhCfg==	1B2M2Y8AsgTpgAmY7PhCfg==																				1B2M2Y8AsgTpgAmY7PhCfg==																		1B2M2Y8AsgTpgAmY7PhCfg==
	+RbHIggkujyhJgp4cCI/Ag==	SORY4OyjGGAJlTzX+Metog==	1	30	1B2M2Y8AsgTpgAmY7PhCfg==	1B2M2Y8AsgTpgAmY7PhCfg==	1B2M2Y8AsgTpgAmY7PhCfg==																				1B2M2Y8AsgTpgAmY7PhCfg==																		1B2M2Y8AsgTpgAmY7PhCfg==
	CEbjfXyZTIeqi0z88yfDuA==	LJgAWBW4ZS8jbRvhEDnEvA==	1	48	1B2M2Y8AsgTpgAmY7PhCfg==	1B2M2Y8AsgTpgAmY7PhCfg==	1B2M2Y8AsgTpgAmY7PhCfg==																				1B2M2Y8AsgTpgAmY7PhCfg==																		1B2M2Y8AsgTpgAmY7PhCfg==
	fBWjkUUTSAtrFSC9tX3L/A==	iWm+ykcKcK6Kjh03WEf5TQ==	1	5	1B2M2Y8AsgTpgAmY7PhCfg==	1B2M2Y8AsgTpgAmY7PhCfg==	1B2M2Y8AsgTpgAmY7PhCfg==																				1B2M2Y8AsgTpgAmY7PhCfg==																		1B2M2Y8AsgTpgAmY7PhCfg==
	AbDRtaOBLt7WIt9lPTzUgg==	tB+hG63uLXnU++ClP416FQ==	1	18	1B2M2Y8AsgTpgAmY7PhCfg==	1B2M2Y8AsgTpgAmY7PhCfg==	1B2M2Y8AsgTpgAmY7PhCfg==																				1B2M2Y8AsgTpgAmY7PhCfg==																		1B2M2Y8AsgTpgAmY7PhCfg==
	m8iHb3VPCaJL9pg/vwHlpg==	Io6HXDZRKLbfZvahbhHuPQ==	0	31	1B2M2Y8AsgTpgAmY7PhCfg==	1B2M2Y8AsgTpgAmY7PhCfg==	1B2M2Y8AsgTpgAmY7PhCfg==																				1B2M2Y8AsgTpgAmY7PhCfg==																		1B2M2Y8AsgTpgAmY7PhCfg==
	KKLW1c1B7zLKuOSCoV/V1w==	d8E773hPh2GcOWKCBX3nmg==	0	35	1B2M2Y8AsgTpgAmY7PhCfg==	1B2M2Y8AsgTpgAmY7PhCfg==	1B2M2Y8AsgTpgAmY7PhCfg==																				1B2M2Y8AsgTpgAmY7PhCfg==																		1B2M2Y8AsgTpgAmY7PhCfg==
	dbHAgvFchv8M4qOqCjUg6w==	BcLIbzNvzt8sAqFxyikNRg==	0	12	1B2M2Y8AsgTpgAmY7PhCfg==	1B2M2Y8AsgTpgAmY7PhCfg==	1B2M2Y8AsgTpgAmY7PhCfg==																				1B2M2Y8AsgTpgAmY7PhCfg==																		1B2M2Y8AsgTpgAmY7PhCfg==
	8Pf3midag7/odp39gdQLsg==	3dxiHrq3tkieA0CyKS69Xg==	0	34	1B2M2Y8AsgTpgAmY7PhCfg==	1B2M2Y8AsgTpgAmY7PhCfg==	1B2M2Y8AsgTpgAmY7PhCfg==																				1B2M2Y8AsgTpgAmY7PhCfg==																		1B2M2Y8AsgTpgAmY7PhCfg==
	MliNbqW7n0+rPKycIrnxrA==	KF2+NrbKtsGSdpstItkVCg==	1	46	1B2M2Y8AsgTpgAmY7PhCfg==	1B2M2Y8AsgTpgAmY7PhCfg==	1B2M2Y8AsgTpgAmY7PhCfg==																				1B2M2Y8AsgTpgAmY7PhCfg==																		1B2M2Y8AsgTpgAmY7PhCfg==
	mzl2nrYDxn50q32AcA5EaA==	ylbccdGeEcigJ6VALc+nZA==	1	7	1B2M2Y8AsgTpgAmY7PhCfg==	1B2M2Y8AsgTpgAmY7PhCfg==	1B2M2Y8AsgTpgAmY7PhCfg==																				1B2M2Y8AsgTpgAmY7PhCfg==																		1B2M2Y8AsgTpgAmY7PhCfg==
	/hAzVdf3MaVXlRVYupBtOQ==	m3fiUqmZyrGFEvPbGkFN3w==	0	27	1B2M2Y8AsgTpgAmY7PhCfg==	1B2M2Y8AsgTpgAmY7PhCfg==	1B2M2Y8AsgTpgAmY7PhCfg==																				1B2M2Y8AsgTpgAmY7PhCfg==																		1B2M2Y8AsgTpgAmY7PhCfg==
	f5HTm8kXWqmlqyH3YVn/PQ==	DjZM9KGlOqCv5GJ8vIbRRQ==	0	13	1B2M2Y8AsgTpgAmY7PhCfg==	1B2M2Y8AsgTpgAmY7PhCfg==	1B2M2Y8AsgTpgAmY7PhCfg==																				1B2M2Y8AsgTpgAmY7PhCfg==																		1B2M2Y8AsgTpgAmY7PhCfg==
	6oGj0gv5jvLJvvncJOx3eg==	C9l8uRuNV9rRhUIIH7jysQ==	0	37	1B2M2Y8AsgTpgAmY7PhCfg==	1B2M2Y8AsgTpgAmY7PhCfg==	1B2M2Y8AsgTpgAmY7PhCfg==																				1B2M2Y8AsgTpgAmY7PhCfg==																		1B2M2Y8AsgTpgAmY7PhCfg==
	pduVERZ/+VPr1V9FMASryA==	y159xvkoJZYWoFENRAyKHw==	0	20	1B2M2Y8AsgTpgAmY7PhCfg==	1B2M2Y8AsgTpgAmY7PhCfg==	1B2M2Y8AsgTpgAmY7PhCfg==																				1B2M2Y8AsgTpgAmY7PhCfg==																		1B2M2Y8AsgTpgAmY7PhCfg==
	xiJKNin93h0r3OUqgyfrYw==	2morZvJgRG9GkeQE/3MngQ==	1	6	1B2M2Y8AsgTpgAmY7PhCfg==	1B2M2Y8AsgTpgAmY7PhCfg==	1B2M2Y8AsgTpgAmY7PhCfg==																				1B2M2Y8AsgTpgAmY7PhCfg==																		1B2M2Y8AsgTpgAmY7PhCfg==
	TEqWkrH+pVVjTppwqlWhtQ==	Ci1oGfBMaTK4ngH7Q/vSPQ==	0	12	1B2M2Y8AsgTpgAmY7PhCfg==	1B2M2Y8AsgTpgAmY7PhCfg==	1B2M2Y8AsgTpgAmY7PhCfg==																				1B2M2Y8AsgTpgAmY7PhCfg==																		1B2M2Y8AsgTpgAmY7PhCfg==
	22XnPdDUkSbcONJ+JPaetQ==	RBPoE/Wuzm4Tm06l0cy6tw==	0	5	1B2M2Y8AsgTpgAmY7PhCfg==	1B2M2Y8AsgTpgAmY7PhCfg==	1B2M2Y8AsgTpgAmY7PhCfg==																				1B2M2Y8AsgTpgAmY7PhCfg==																		1B2M2Y8AsgTpgAmY7PhCfg==
	qZnAyrFQSQ/++3zp7IiYMA==	9bSd8OxCd0wcE+9vk9eGXA==	0	22	1B2M2Y8AsgTpgAmY7PhCfg==	1B2M2Y8AsgTpgAmY7PhCfg==	1B2M2Y8AsgTpgAmY7PhCfg==																				1B2M2Y8AsgTpgAmY7PhCfg==																		1B2M2Y8AsgTpgAmY7PhCfg==
	+MPTA7ZneEFI98ZrxNmEXA==	lxu+mJrRMug0sMyz8y6S7g==	0	50	1B2M2Y8AsgTpgAmY7PhCfg==	1B2M2Y8AsgTpgAmY7PhCfg==	1B2M2Y8AsgTpgAmY7PhCfg==																				1B2M2Y8AsgTpgAmY7PhCfg==																		1B2M2Y8AsgTpgAmY7PhCfg==
	R21eLP/E4oDYfTsP7WTTfQ==	388cjXb2If43JxXZK2vNEw==	1	21	1B2M2Y8AsgTpgAmY7PhCfg==	1B2M2Y8AsgTpgAmY7PhCfg==	1B2M2Y8AsgTpgAmY7PhCfg==																				1B2M2Y8AsgTpgAmY7PhCfg==																		1B2M2Y8AsgTpgAmY7PhCfg==
	EIxHASOCUkqMQY6bJ+Q9QA==	ZXoYFgixaB7XyWjfA6E2pA==	0	4	1B2M2Y8AsgTpgAmY7PhCfg==	1B2M2Y8AsgTpgAmY7PhCfg==	1B2M2Y8AsgTpgAmY7PhCfg==																				1B2M2Y8AsgTpgAmY7PhCfg==																		1B2M2Y8AsgTpgAmY7PhCfg==
	prL6ollU8L3Cm0gceYAH5w==	SfCdKuQy/N9FSfP1gbZE6Q==	0	3	1B2M2Y8AsgTpgAmY7PhCfg==	1B2M2Y8AsgTpgAmY7PhCfg==	1B2M2Y8AsgTpgAmY7PhCfg==																				1B2M2Y8AsgTpgAmY7PhCfg==																		1B2M2Y8AsgTpgAmY7PhCfg==
	PobjxGNDZw2v3Yzx3OOtIA==	gIA32WA/mteO3HGmEvPnvw==	0	31	1B2M2Y8AsgTpgAmY7PhCfg==	1B2M2Y8AsgTpgAmY7PhCfg==	1B2M2Y8AsgTpgAmY7PhCfg==																				1B2M2Y8AsgTpgAmY7PhCfg==																		1B2M2Y8AsgTpgAmY7PhCfg==
	F074a1fZbMl8GF382vEoWA==	i1V4ZWqaPIiAkPuBwoacYw==	1	9	1B2M2Y8AsgTpgAmY7PhCfg==	1B2M2Y8AsgTpgAmY7PhCfg==	1B2M2Y8AsgTpgAmY7PhCfg==																				1B2M2Y8AsgTpgAmY7PhCfg==																		1B2M2Y8AsgTpgAmY7PhCfg==
	xIefTmmLe2kykjB3p4iY+g==	dE/c7EEaNHtFBLAWg8mF8A==	0	13	1B2M2Y8AsgTpgAmY7PhCfg==	1B2M2Y8AsgTpgAmY7PhCfg==	1B2M2Y8AsgTpgAmY7PhCfg==																				1B2M2Y8AsgTpgAmY7PhCfg==																		1B2M2Y8AsgTpgAmY7PhCfg==
	RXxv7psrmjGl4EFcZJLfzw==	6Q1PSUfv9u7CV6md7bNy4g==	1	9	1B2M2Y8AsgTpgAmY7PhCfg==	1B2M2Y8AsgTpgAmY7PhCfg==	1B2M2Y8AsgTpgAmY7PhCfg==																				1B2M2Y8AsgTpgAmY7PhCfg==																		1B2M2Y8AsgTpgAmY7PhCfg==
	3R6TQAq1x2i1mWh4jzdtZg==	AiCZGRKkA74/iKYtaFHV1g==	0	23	1B2M2Y8AsgTpgAmY7PhCfg==	1B2M2Y8AsgTpgAmY7PhCfg==	1B2M2Y8AsgTpgAmY7PhCfg==																				1B2M2Y8AsgTpgAmY7PhCfg==																		1B2M2Y8AsgTpgAmY7PhCfg==
	bI4En+b8Ym6kGWwZMkcjYw==	50feBJcEiwQWJQrZwfb88w==	0	7	1B2M2Y8AsgTpgAmY7PhCfg==	1B2M2Y8AsgTpgAmY7PhCfg==	1B2M2Y8AsgTpgAmY7PhCfg==																				1B2M2Y8AsgTpgAmY7PhCfg==																		1B2M2Y8AsgTpgAmY7PhCfg==
	0j/bKF0cg5n1WUDQqY+P3A==	t0VCXR3Uk4ZnoUJVG7b6fQ==	0	2	1B2M2Y8AsgTpgAmY7PhCfg==	1B2M2Y8AsgTpgAmY7PhCfg==	1B2M2Y8AsgTpgAmY7PhCfg==																				1B2M2Y8AsgTpgAmY7PhCfg==																		1B2M2Y8AsgTpgAmY7PhCfg==
	2/ktHY9NtVor8YVIsP3ZoQ==	4ZxRRwSyHOYfi2XfUpkE4g==	0	29	1B2M2Y8AsgTpgAmY7PhCfg==	1B2M2Y8AsgTpgAmY7PhCfg==	1B2M2Y8AsgTpgAmY7PhCfg==																				1B2M2Y8AsgTpgAmY7PhCfg==																		1B2M2Y8AsgTpgAmY7PhCfg==
	AVuBhTD06eY0Y1PmaBP6vA==	3dgcB7xW3Mo9ggxP4taIyA==	0	17	1B2M2Y8AsgTpgAmY7PhCfg==	1B2M2Y8AsgTpgAmY7PhCfg==	1B2M2Y8AsgTpgAmY7PhCfg==																				1B2M2Y8AsgTpgAmY7PhCfg==																		1B2M2Y8AsgTpgAmY7PhCfg==
	0eewi9t3g+1PsQq+ksIv/Q==	vwN31aOWi6xarHoQ3/8bhg==	0	40	1B2M2Y8AsgTpgAmY7PhCfg==	1B2M2Y8AsgTpgAmY7PhCfg==	1B2M2Y8AsgTpgAmY7PhCfg==																				1B2M2Y8AsgTpgAmY7PhCfg==																		1B2M2Y8AsgTpgAmY7PhCfg==
	Vd0qtzsX6AVPgzxt3/GEsg==	6tT4CDlugR0QwExqoFSC5A==	0	7	1B2M2Y8AsgTpgAmY7PhCfg==	1B2M2Y8AsgTpgAmY7PhCfg==	1B2M2Y8AsgTpgAmY7PhCfg==																				1B2M2Y8AsgTpgAmY7PhCfg==																		1B2M2Y8AsgTpgAmY7PhCfg==
	+EW58x9BXHjpPivqYPRgXA==	Kbms2XveaMLZFnHs8XZxsw==	1	7	1B2M2Y8AsgTpgAmY7PhCfg==	1B2M2Y8AsgTpgAmY7PhCfg==	1B2M2Y8AsgTpgAmY7PhCfg==																				1B2M2Y8AsgTpgAmY7PhCfg==																		1B2M2Y8AsgTpgAmY7PhCfg==
	4C2ACrHjdzAkbxpEAF486g==	AmVz1EAwg1/nTGJL4lEToQ==	1	1	1B2M2Y8AsgTpgAmY7PhCfg==	1B2M2Y8AsgTpgAmY7PhCfg==	1B2M2Y8AsgTpgAmY7PhCfg==																				1B2M2Y8AsgTpgAmY7PhCfg==																		1B2M2Y8AsgTpgAmY7PhCfg==
	iW7tqvt+QAWONUNmyCllmg==	th5AKSYkKo11Pc/54mex9Q==	0	52	1B2M2Y8AsgTpgAmY7PhCfg==	1B2M2Y8AsgTpgAmY7PhCfg==	1B2M2Y8AsgTpgAmY7PhCfg==																				1B2M2Y8AsgTpgAmY7PhCfg==																		1B2M2Y8AsgTpgAmY7PhCfg==
	ouK6tOr0mQ6bIG7w6Ht6JQ==	dVeu9AaTNmgp/OaQMlZSkg==	0	14	1B2M2Y8AsgTpgAmY7PhCfg==	1B2M2Y8AsgTpgAmY7PhCfg==	1B2M2Y8AsgTpgAmY7PhCfg==																				1B2M2Y8AsgTpgAmY7PhCfg==																		1B2M2Y8AsgTpgAmY7PhCfg==
	h3FPtz4P8ON6HiPMscWQiQ==	oZ+6nkNGmxbjwZ7YLMO9FQ==	0	26	1B2M2Y8AsgTpgAmY7PhCfg==	1B2M2Y8AsgTpgAmY7PhCfg==	1B2M2Y8AsgTpgAmY7PhCfg==																				1B2M2Y8AsgTpgAmY7PhCfg==																		1B2M2Y8AsgTpgAmY7PhCfg==
	cAzr3K1Y90eknrCWcdFVkw==	2MhkSUxSLEzUzApmeF8KIA==	0	16	1B2M2Y8AsgTpgAmY7PhCfg==	1B2M2Y8AsgTpgAmY7PhCfg==	1B2M2Y8AsgTpgAmY7PhCfg==																				1B2M2Y8AsgTpgAmY7PhCfg==																		1B2M2Y8AsgTpgAmY7PhCfg==
	nbUbAjJggOtv0C5Al3Jfhg==	s1PZhLt/zBc+3qAQvZmbmA==	0	40	1B2M2Y8AsgTpgAmY7PhCfg==	1B2M2Y8AsgTpgAmY7PhCfg==	1B2M2Y8AsgTpgAmY7PhCfg==																				1B2M2Y8AsgTpgAmY7PhCfg==																		1B2M2Y8AsgTpgAmY7PhCfg==
	/eY6SGiyWPGfhgP97HvPJQ==	YXg1m4rxtpF+G+3agDMVuQ==	0	73	1B2M2Y8AsgTpgAmY7PhCfg==	1B2M2Y8AsgTpgAmY7PhCfg==	1B2M2Y8AsgTpgAmY7PhCfg==																				1B2M2Y8AsgTpgAmY7PhCfg==																		1B2M2Y8AsgTpgAmY7PhCfg==
	m9gdyIiEJLx4Zn8YAXvfQg==	7vahHWwC9EQ8+cXpGUdTbQ==	1	6	1B2M2Y8AsgTpgAmY7PhCfg==	1B2M2Y8AsgTpgAmY7PhCfg==	1B2M2Y8AsgTpgAmY7PhCfg==																				1B2M2Y8AsgTpgAmY7PhCfg==																		1B2M2Y8AsgTpgAmY7PhCfg==
	xhHDu3FKop71xNvubrDoyA==	eG4+nx9hj15tze9jEoZUOg==	1	43	1B2M2Y8AsgTpgAmY7PhCfg==	1B2M2Y8AsgTpgAmY7PhCfg==	1B2M2Y8AsgTpgAmY7PhCfg==																				1B2M2Y8AsgTpgAmY7PhCfg==																		1B2M2Y8AsgTpgAmY7PhCfg==
	FbFs8aoppVpn7ut9xuX2hg==	AcimSis8ZsBcLb+d8nUQ6w==	1	44	1B2M2Y8AsgTpgAmY7PhCfg==	1B2M2Y8AsgTpgAmY7PhCfg==	1B2M2Y8AsgTpgAmY7PhCfg==																				1B2M2Y8AsgTpgAmY7PhCfg==																		1B2M2Y8AsgTpgAmY7PhCfg==
	rR+jS3yyZT3XlEby1fjbmQ==	J79tt1DA0HJM7Z809MjoIg==	0	21	1B2M2Y8AsgTpgAmY7PhCfg==	1B2M2Y8AsgTpgAmY7PhCfg==	1B2M2Y8AsgTpgAmY7PhCfg==																				1B2M2Y8AsgTpgAmY7PhCfg==																		1B2M2Y8AsgTpgAmY7PhCfg==
	cjjwnt7U/0dhlbLD6PvkNg==	E4xHZh6TlqibWvHEjAbv/A==	0	3	1B2M2Y8AsgTpgAmY7PhCfg==	1B2M2Y8AsgTpgAmY7PhCfg==	1B2M2Y8AsgTpgAmY7PhCfg==																				1B2M2Y8AsgTpgAmY7PhCfg==																		1B2M2Y8AsgTpgAmY7PhCfg==
	cUpZElXdYtX4K4SaEu2vqA==	URP7v2xikBpBKy1dJNr/Yw==	0	0	1B2M2Y8AsgTpgAmY7PhCfg==	1B2M2Y8AsgTpgAmY7PhCfg==	1B2M2Y8AsgTpgAmY7PhCfg==																				1B2M2Y8AsgTpgAmY7PhCfg==																		1B2M2Y8AsgTpgAmY7PhCfg==
	mkOfXbn6tZ2PnoBCxL9NcQ==	k+J1TSvCqv88I8wv9h7H1A==	1	6	1B2M2Y8AsgTpgAmY7PhCfg==	1B2M2Y8AsgTpgAmY7PhCfg==	1B2M2Y8AsgTpgAmY7PhCfg==																				1B2M2Y8AsgTpgAmY7PhCfg==																		1B2M2Y8AsgTpgAmY7PhCfg==
	vvB+qmihE/NEV7yBph2/Cw==	LqP/RdYg9itmaUkMVzlPPA==	0	44	1B2M2Y8AsgTpgAmY7PhCfg==	1B2M2Y8AsgTpgAmY7PhCfg==	1B2M2Y8AsgTpgAmY7PhCfg==																				1B2M2Y8AsgTpgAmY7PhCfg==																		1B2M2Y8AsgTpgAmY7PhCfg==
	TDi4QZfC4ahESBTZXCSHqA==	nbB4fBxPaWpe8Xid0+vhrw==	0	56	1B2M2Y8AsgTpgAmY7PhCfg==	1B2M2Y8AsgTpgAmY7PhCfg==	1B2M2Y8AsgTpgAmY7PhCfg==																				1B2M2Y8AsgTpgAmY7PhCfg==																		1B2M2Y8AsgTpgAmY7PhCfg==
	/vemJtm3uwX0ApBoAILCxg==	uEol0V2dRPWGQKSFwTh9+A==	0	7	1B2M2Y8AsgTpgAmY7PhCfg==	1B2M2Y8AsgTpgAmY7PhCfg==	1B2M2Y8AsgTpgAmY7PhCfg==																				1B2M2Y8AsgTpgAmY7PhCfg==																		1B2M2Y8AsgTpgAmY7PhCfg==
	Vr1XHJGvNTXEmdqn2cSdFg==	orTY/uXAaYTsapYQGWFA3Q==	1	14	1B2M2Y8AsgTpgAmY7PhCfg==	1B2M2Y8AsgTpgAmY7PhCfg==	1B2M2Y8AsgTpgAmY7PhCfg==																				1B2M2Y8AsgTpgAmY7PhCfg==																		1B2M2Y8AsgTpgAmY7PhCfg==
	CFd05Sn4xmEXQc2zUvNkvA==	lIRaPtmAbxzvFJc4MN2MOQ==	0	42	1B2M2Y8AsgTpgAmY7PhCfg==	1B2M2Y8AsgTpgAmY7PhCfg==	1B2M2Y8AsgTpgAmY7PhCfg==																				1B2M2Y8AsgTpgAmY7PhCfg==																		1B2M2Y8AsgTpgAmY7PhCfg==
	CvsL1RyDSXoy5ecpNPIEKA==	xDL8afeST2063qFDCbh3Ew==	0	16	1B2M2Y8AsgTpgAmY7PhCfg==	1B2M2Y8AsgTpgAmY7PhCfg==	1B2M2Y8AsgTpgAmY7PhCfg==																				1B2M2Y8AsgTpgAmY7PhCfg==																		1B2M2Y8AsgTpgAmY7PhCfg==
	oGnOjHkjZCMf7XRFk/mLRA==	DsWP/XHAjvIphJGFcbqNyg==	0	3	1B2M2Y8AsgTpgAmY7PhCfg==	1B2M2Y8AsgTpgAmY7PhCfg==	1B2M2Y8AsgTpgAmY7PhCfg==																				1B2M2Y8AsgTpgAmY7PhCfg==																		1B2M2Y8AsgTpgAmY7PhCfg==
	ZCbcpsAoW7aStYpb3BJJsQ==	skHtTV/9PaccuWMSVBycWQ==	1	2	1B2M2Y8AsgTpgAmY7PhCfg==	1B2M2Y8AsgTpgAmY7PhCfg==	1B2M2Y8AsgTpgAmY7PhCfg==																				1B2M2Y8AsgTpgAmY7PhCfg==																		1B2M2Y8AsgTpgAmY7PhCfg==
	DtP2V6OtWh+kfYmuKqrW5A==	whVazG1bzafev7GcOr70rw==	0	5	1B2M2Y8AsgTpgAmY7PhCfg==	1B2M2Y8AsgTpgAmY7PhCfg==	1B2M2Y8AsgTpgAmY7PhCfg==																				1B2M2Y8AsgTpgAmY7PhCfg==																		1B2M2Y8AsgTpgAmY7PhCfg==
	hhimDhwUXvm0x02UD0btaw==	J0cb4FZfsgHqdjoq+Z+XMA==	1	40	1B2M2Y8AsgTpgAmY7PhCfg==	1B2M2Y8AsgTpgAmY7PhCfg==	1B2M2Y8AsgTpgAmY7PhCfg==																				1B2M2Y8AsgTpgAmY7PhCfg==																		1B2M2Y8AsgTpgAmY7PhCfg==
	W4m462DGv0xKeo2z3dJhUg==	47ZRfbx4eoV96rHBHeZPLw==	1	7	1B2M2Y8AsgTpgAmY7PhCfg==	1B2M2Y8AsgTpgAmY7PhCfg==	1B2M2Y8AsgTpgAmY7PhCfg==																				1B2M2Y8AsgTpgAmY7PhCfg==																		1B2M2Y8AsgTpgAmY7PhCfg==
	3qGzuaKy5xGFRnSCOj0wNA==	6fS8+dVtVgLEG37Gqzcb3A==	0	8	1B2M2Y8AsgTpgAmY7PhCfg==	1B2M2Y8AsgTpgAmY7PhCfg==	1B2M2Y8AsgTpgAmY7PhCfg==																				1B2M2Y8AsgTpgAmY7PhCfg==																		1B2M2Y8AsgTpgAmY7PhCfg==
	ZdA+eo5+NfOY7OgxNh18WA==	zTcKvxz3+vmdpdrsdg3kJQ==	0	26	1B2M2Y8AsgTpgAmY7PhCfg==	1B2M2Y8AsgTpgAmY7PhCfg==	1B2M2Y8AsgTpgAmY7PhCfg==																				1B2M2Y8AsgTpgAmY7PhCfg==																		1B2M2Y8AsgTpgAmY7PhCfg==
	64vtMGezlFkmsZoGpmVc5Q==	xyYGIEkXTdaFu7lglY+hwQ==	1	30	1B2M2Y8AsgTpgAmY7PhCfg==	1B2M2Y8AsgTpgAmY7PhCfg==	1B2M2Y8AsgTpgAmY7PhCfg==																				1B2M2Y8AsgTpgAmY7PhCfg==																		1B2M2Y8AsgTpgAmY7PhCfg==
	42ScJgG5u8J82wfBWB/CWw==	5UACQkAxWI5iSP+lxeqjag==	0	44	1B2M2Y8AsgTpgAmY7PhCfg==	1B2M2Y8AsgTpgAmY7PhCfg==	1B2M2Y8AsgTpgAmY7PhCfg==																				1B2M2Y8AsgTpgAmY7PhCfg==																		1B2M2Y8AsgTpgAmY7PhCfg==
	8imPk5kVzjq/UcE5PKbYtA==	ZWtgu8g5W06A3BzGo88e8g==	0	8	1B2M2Y8AsgTpgAmY7PhCfg==	1B2M2Y8AsgTpgAmY7PhCfg==	1B2M2Y8AsgTpgAmY7PhCfg==																				1B2M2Y8AsgTpgAmY7PhCfg==																		1B2M2Y8AsgTpgAmY7PhCfg==
	XwpS7Zb+Bnz10H2n2G6Zow==	gFt02sqG6i4gypwWbuUvng==	1	18	1B2M2Y8AsgTpgAmY7PhCfg==	1B2M2Y8AsgTpgAmY7PhCfg==	1B2M2Y8AsgTpgAmY7PhCfg==																				1B2M2Y8AsgTpgAmY7PhCfg==																		1B2M2Y8AsgTpgAmY7PhCfg==
	ut+7v0Wiz8vqvgYHu69adw==	SksW1FTKn5B1wSn2oDhNPQ==	0	9	1B2M2Y8AsgTpgAmY7PhCfg==	1B2M2Y8AsgTpgAmY7PhCfg==	1B2M2Y8AsgTpgAmY7PhCfg==																				1B2M2Y8AsgTpgAmY7PhCfg==																		1B2M2Y8AsgTpgAmY7PhCfg==
	TXSsHFKBdMF3lwHvpfP2ow==	M+BYwRGsTBwe4DXxb7ylcQ==	1	5	1B2M2Y8AsgTpgAmY7PhCfg==	1B2M2Y8AsgTpgAmY7PhCfg==	1B2M2Y8AsgTpgAmY7PhCfg==																				1B2M2Y8AsgTpgAmY7PhCfg==																		1B2M2Y8AsgTpgAmY7PhCfg==
	CMe6uJiMjyiaPkfCcA2sUg==	JwWaEcWK3psDveBcLKfChQ==	0	14	1B2M2Y8AsgTpgAmY7PhCfg==	1B2M2Y8AsgTpgAmY7PhCfg==	1B2M2Y8AsgTpgAmY7PhCfg==																				1B2M2Y8AsgTpgAmY7PhCfg==																		1B2M2Y8AsgTpgAmY7PhCfg==
	ii2BTEnQ9KanuMyEdplE0w==	1272TZZ+HptgKqiSSbZT6g==	0	22	1B2M2Y8AsgTpgAmY7PhCfg==	1B2M2Y8AsgTpgAmY7PhCfg==	1B2M2Y8AsgTpgAmY7PhCfg==																				1B2M2Y8AsgTpgAmY7PhCfg==																		1B2M2Y8AsgTpgAmY7PhCfg==
	gnbpeICEtl0QhBkEGTeBvA==	t45gBNmgOIzrbP3/fH0bGw==	1	6	1B2M2Y8AsgTpgAmY7PhCfg==	1B2M2Y8AsgTpgAmY7PhCfg==	1B2M2Y8AsgTpgAmY7PhCfg==																				1B2M2Y8AsgTpgAmY7PhCfg==																		1B2M2Y8AsgTpgAmY7PhCfg==
	wkg+VVY+hXXRabar/DNNKg==	jjs1ULALTq5Dohz7Lsz2DQ==	0	28	1B2M2Y8AsgTpgAmY7PhCfg==	1B2M2Y8AsgTpgAmY7PhCfg==	1B2M2Y8AsgTpgAmY7PhCfg==																				1B2M2Y8AsgTpgAmY7PhCfg==																		1B2M2Y8AsgTpgAmY7PhCfg==
	TFvJh014dvm3tpWdPFVfRQ==	Zp6nXxUEsybjfRMv7AIe6A==	0	4	1B2M2Y8AsgTpgAmY7PhCfg==	1B2M2Y8AsgTpgAmY7PhCfg==	1B2M2Y8AsgTpgAmY7PhCfg==																				1B2M2Y8AsgTpgAmY7PhCfg==																		1B2M2Y8AsgTpgAmY7PhCfg==
	N3vZZDKfI3Nk319gU0Podg==	TRU6AmN7PP4Aj8WKRP+4Mg==	0	30	1B2M2Y8AsgTpgAmY7PhCfg==	1B2M2Y8AsgTpgAmY7PhCfg==	1B2M2Y8AsgTpgAmY7PhCfg==																				1B2M2Y8AsgTpgAmY7PhCfg==																		1B2M2Y8AsgTpgAmY7PhCfg==
	P9KL24PIdDLoLf9lrt73TQ==	kCUlAqspMx6U/TET8RxY4A==	0	23	1B2M2Y8AsgTpgAmY7PhCfg==	1B2M2Y8AsgTpgAmY7PhCfg==	1B2M2Y8AsgTpgAmY7PhCfg==																				1B2M2Y8AsgTpgAmY7PhCfg==																		1B2M2Y8AsgTpgAmY7PhCfg==
	+K3VitZythCUzGS+dwDmmw==	5hx7LU4OnN9wf7xnFYbpAQ==	1	37	1B2M2Y8AsgTpgAmY7PhCfg==	1B2M2Y8AsgTpgAmY7PhCfg==	1B2M2Y8AsgTpgAmY7PhCfg==																				1B2M2Y8AsgTpgAmY7PhCfg==																		1B2M2Y8AsgTpgAmY7PhCfg==
	u9bPbYeSndtXqxhNiSUC3Q==	fU0LTlc+JZR7L6v6FAZXSw==	0	32	1B2M2Y8AsgTpgAmY7PhCfg==	1B2M2Y8AsgTpgAmY7PhCfg==	1B2M2Y8AsgTpgAmY7PhCfg==																				1B2M2Y8AsgTpgAmY7PhCfg==																		1B2M2Y8AsgTpgAmY7PhCfg==
	XIV7wVnpw2Guu7HqtMh8Pw==	niggz1ysAE6nAfKhuJHKww==	0	35	1B2M2Y8AsgTpgAmY7PhCfg==	1B2M2Y8AsgTpgAmY7PhCfg==	1B2M2Y8AsgTpgAmY7PhCfg==																				1B2M2Y8AsgTpgAmY7PhCfg==																		1B2M2Y8AsgTpgAmY7PhCfg==
	CL94bLOyLTE+43+TWGok9A==	5/ncQNyTmAK51Hn+CgCKVQ==	0	8	1B2M2Y8AsgTpgAmY7PhCfg==	1B2M2Y8AsgTpgAmY7PhCfg==	1B2M2Y8AsgTpgAmY7PhCfg==																				1B2M2Y8AsgTpgAmY7PhCfg==																		1B2M2Y8AsgTpgAmY7PhCfg==
	dwhMpgfcHTNTaewD5KQMiQ==	bbY0rPira2C23Jpk2YsB9g==	0	5	1B2M2Y8AsgTpgAmY7PhCfg==	1B2M2Y8AsgTpgAmY7PhCfg==	1B2M2Y8AsgTpgAmY7PhCfg==																				1B2M2Y8AsgTpgAmY7PhCfg==																		1B2M2Y8AsgTpgAmY7PhCfg==
	pOwPuoz5bW1BqBC/nwRkhg==	V9eqRho9BldMzR30ot4jAQ==	0	6	1B2M2Y8AsgTpgAmY7PhCfg==	1B2M2Y8AsgTpgAmY7PhCfg==	1B2M2Y8AsgTpgAmY7PhCfg==																				1B2M2Y8AsgTpgAmY7PhCfg==																		1B2M2Y8AsgTpgAmY7PhCfg==
	gkk6w6Ig671ZDjJnDzAOnA==	4XuqJMKHKQEhlfkD4NXoMg==	1	41	1B2M2Y8AsgTpgAmY7PhCfg==	1B2M2Y8AsgTpgAmY7PhCfg==	1B2M2Y8AsgTpgAmY7PhCfg==																				1B2M2Y8AsgTpgAmY7PhCfg==																		1B2M2Y8AsgTpgAmY7PhCfg==
	JqmMcwGWIyBECm3np4fTuw==	h5EOaoxOgATeljwHu7aYOg==	0	8	1B2M2Y8AsgTpgAmY7PhCfg==	1B2M2Y8AsgTpgAmY7PhCfg==	1B2M2Y8AsgTpgAmY7PhCfg==																				1B2M2Y8AsgTpgAmY7PhCfg==																		1B2M2Y8AsgTpgAmY7PhCfg==
	1oX1uUK3Pxfoz82k6qThOg==	QCEKi1hb6x3wR6eGt1FruQ==	1	21	1B2M2Y8AsgTpgAmY7PhCfg==	1B2M2Y8AsgTpgAmY7PhCfg==	1B2M2Y8AsgTpgAmY7PhCfg==																				1B2M2Y8AsgTpgAmY7PhCfg==																		1B2M2Y8AsgTpgAmY7PhCfg==
	CW11Rw0K1M7tCQUrT/oIVw==	CBeKza9Z+47zdclNiXfMkw==	0	30	1B2M2Y8AsgTpgAmY7PhCfg==	1B2M2Y8AsgTpgAmY7PhCfg==	1B2M2Y8AsgTpgAmY7PhCfg==																				1B2M2Y8AsgTpgAmY7PhCfg==																		1B2M2Y8AsgTpgAmY7PhCfg==
	uN3U4jw9mP5MTGEXev/6wg==	+Gj7xAV9EpYhSv18w2cEUA==	0	33	1B2M2Y8AsgTpgAmY7PhCfg==	1B2M2Y8AsgTpgAmY7PhCfg==	1B2M2Y8AsgTpgAmY7PhCfg==																				1B2M2Y8AsgTpgAmY7PhCfg==																		1B2M2Y8AsgTpgAmY7PhCfg==
	u3bYpTeyr93/v/RJarhnJg==	sdte6Ka8zMt+cseVGrzeRg==	1	3	1B2M2Y8AsgTpgAmY7PhCfg==	1B2M2Y8AsgTpgAmY7PhCfg==	1B2M2Y8AsgTpgAmY7PhCfg==																				1B2M2Y8AsgTpgAmY7PhCfg==																		1B2M2Y8AsgTpgAmY7PhCfg==
	R0LOnMaA79gfWuyQ79NUMg==	OSHTHIQp3A+2tC5TstDv+g==	0	14	1B2M2Y8AsgTpgAmY7PhCfg==	1B2M2Y8AsgTpgAmY7PhCfg==	1B2M2Y8AsgTpgAmY7PhCfg==																				1B2M2Y8AsgTpgAmY7PhCfg==																		1B2M2Y8AsgTpgAmY7PhCfg==
	B9/BuipeQ5XSQ9CmGWGfWw==	wx5Gp0+1Vv17U/j2sYbV6Q==	0	6	1B2M2Y8AsgTpgAmY7PhCfg==	1B2M2Y8AsgTpgAmY7PhCfg==	1B2M2Y8AsgTpgAmY7PhCfg==																				1B2M2Y8AsgTpgAmY7PhCfg==																		1B2M2Y8AsgTpgAmY7PhCfg==
	0gmAJRLcyRXOkZ/RCmPOYg==	O2YdZxdASVcWQ0o7p5fG8g==	0	5	1B2M2Y8AsgTpgAmY7PhCfg==	1B2M2Y8AsgTpgAmY7PhCfg==	1B2M2Y8AsgTpgAmY7PhCfg==																				1B2M2Y8AsgTpgAmY7PhCfg==																		1B2M2Y8AsgTpgAmY7PhCfg==
	Hhql6IqBfJd7K2g+ncOkCw==	KACpAVl4drGaBforoZepZg==	0	8	1B2M2Y8AsgTpgAmY7PhCfg==	1B2M2Y8AsgTpgAmY7PhCfg==	1B2M2Y8AsgTpgAmY7PhCfg==																				1B2M2Y8AsgTpgAmY7PhCfg==																		1B2M2Y8AsgTpgAmY7PhCfg==
	gev1/6hzp4XkcFRHwAjv+g==	Jz3KSeAUgh68VotFrp7MBg==	1	9	1B2M2Y8AsgTpgAmY7PhCfg==	1B2M2Y8AsgTpgAmY7PhCfg==	1B2M2Y8AsgTpgAmY7PhCfg==																				1B2M2Y8AsgTpgAmY7PhCfg==																		1B2M2Y8AsgTpgAmY7PhCfg==
	FFvCaaOZUrVjDt0AyyeCTQ==	rLyWe6LeH33YadvQChT4Mg==	0	50	1B2M2Y8AsgTpgAmY7PhCfg==	1B2M2Y8AsgTpgAmY7PhCfg==	1B2M2Y8AsgTpgAmY7PhCfg==																				1B2M2Y8AsgTpgAmY7PhCfg==																		1B2M2Y8AsgTpgAmY7PhCfg==
	exGg5MMQj1LzQ+PQZTQsoQ==	a8A/JwMcjPETinlxeNdxug==	1	23	1B2M2Y8AsgTpgAmY7PhCfg==	1B2M2Y8AsgTpgAmY7PhCfg==	1B2M2Y8AsgTpgAmY7PhCfg==																				1B2M2Y8AsgTpgAmY7PhCfg==																		1B2M2Y8AsgTpgAmY7PhCfg==
	P6nA2ZGimRoiF7gWqkuXZA==	KM/f/jaxf7J4RQUG9iiFxQ==	0	32	1B2M2Y8AsgTpgAmY7PhCfg==	1B2M2Y8AsgTpgAmY7PhCfg==	1B2M2Y8AsgTpgAmY7PhCfg==																				1B2M2Y8AsgTpgAmY7PhCfg==																		1B2M2Y8AsgTpgAmY7PhCfg==
	RVqc6eDI6KDHdF7s1qZL5A==	C/MdDXAvysjI4HkS8zR8MQ==	1	27	1B2M2Y8AsgTpgAmY7PhCfg==	1B2M2Y8AsgTpgAmY7PhCfg==	1B2M2Y8AsgTpgAmY7PhCfg==																				1B2M2Y8AsgTpgAmY7PhCfg==																		1B2M2Y8AsgTpgAmY7PhCfg==
	NhIvhpOLcKgB949tE1BxAg==	8Agvl2J5f7HfaEU4p+0Yng==	0	30	1B2M2Y8AsgTpgAmY7PhCfg==	1B2M2Y8AsgTpgAmY7PhCfg==	1B2M2Y8AsgTpgAmY7PhCfg==																				1B2M2Y8AsgTpgAmY7PhCfg==																		1B2M2Y8AsgTpgAmY7PhCfg==
	InD6Hcvr53CzuBWNyP8yZQ==	522IrqtH2iDWGxtImvGigQ==	0	39	1B2M2Y8AsgTpgAmY7PhCfg==	1B2M2Y8AsgTpgAmY7PhCfg==	1B2M2Y8AsgTpgAmY7PhCfg==																				1B2M2Y8AsgTpgAmY7PhCfg==																		1B2M2Y8AsgTpgAmY7PhCfg==
	REJm2nXbC9BtRCwdGPwpAw==	BauaT6VIWMcBgZxX9FWyeQ==	0	2	1B2M2Y8AsgTpgAmY7PhCfg==	1B2M2Y8AsgTpgAmY7PhCfg==	1B2M2Y8AsgTpgAmY7PhCfg==																				1B2M2Y8AsgTpgAmY7PhCfg==																		1B2M2Y8AsgTpgAmY7PhCfg==
	5qqXlcwNL5pX+nv5lrr/KQ==	n/Fi4ysyKN2NPrtmRiMiAg==	0	0	1B2M2Y8AsgTpgAmY7PhCfg==	1B2M2Y8AsgTpgAmY7PhCfg==	1B2M2Y8AsgTpgAmY7PhCfg==																				1B2M2Y8AsgTpgAmY7PhCfg==																		1B2M2Y8AsgTpgAmY7PhCfg==
	GXN16Y6sZeZdpf8Y7FEpeA==	JUc5kmeuD/3vK1MclsiKdg==	0	37	1B2M2Y8AsgTpgAmY7PhCfg==	1B2M2Y8AsgTpgAmY7PhCfg==	1B2M2Y8AsgTpgAmY7PhCfg==																				1B2M2Y8AsgTpgAmY7PhCfg==																		1B2M2Y8AsgTpgAmY7PhCfg==
	qiKygDuOfTLlOsnCnhSEXg==	aG37ZhkQNhpJ3ROklnS2aA==	0	47	1B2M2Y8AsgTpgAmY7PhCfg==	1B2M2Y8AsgTpgAmY7PhCfg==	1B2M2Y8AsgTpgAmY7PhCfg==																				1B2M2Y8AsgTpgAmY7PhCfg==																		1B2M2Y8AsgTpgAmY7PhCfg==
	tXsP7a7nIEmZaPMl+TXqbg==	Qv0+xXWQyKGW6f7J1Rqqmg==	0	9	1B2M2Y8AsgTpgAmY7PhCfg==	1B2M2Y8AsgTpgAmY7PhCfg==	1B2M2Y8AsgTpgAmY7PhCfg==																				1B2M2Y8AsgTpgAmY7PhCfg==																		1B2M2Y8AsgTpgAmY7PhCfg==
	WHIEODbD155Z0q1ohpGL/Q==	Z1EMiUK60X0ppnSRwY0Tjw==	1	53	1B2M2Y8AsgTpgAmY7PhCfg==	1B2M2Y8AsgTpgAmY7PhCfg==	1B2M2Y8AsgTpgAmY7PhCfg==																				1B2M2Y8AsgTpgAmY7PhCfg==																		1B2M2Y8AsgTpgAmY7PhCfg==
	APqQZIbdHsGJu5TcZdThrQ==	uDaVDb6LkslfLzxcfupVPw==	0	8	1B2M2Y8AsgTpgAmY7PhCfg==	1B2M2Y8AsgTpgAmY7PhCfg==	1B2M2Y8AsgTpgAmY7PhCfg==																				1B2M2Y8AsgTpgAmY7PhCfg==																		1B2M2Y8AsgTpgAmY7PhCfg==
	bZ7uL+YBwrNCBaqVjXr5ag==	autvwXq+4sV3FLOI9pWNiQ==	0	55	1B2M2Y8AsgTpgAmY7PhCfg==	1B2M2Y8AsgTpgAmY7PhCfg==	1B2M2Y8AsgTpgAmY7PhCfg==																				1B2M2Y8AsgTpgAmY7PhCfg==																		1B2M2Y8AsgTpgAmY7PhCfg==
	Pr4qh6WM85E5mwvwy1PIrg==	PllmQSvYl9/Zt3/6517vGg==	1	5	1B2M2Y8AsgTpgAmY7PhCfg==	1B2M2Y8AsgTpgAmY7PhCfg==	1B2M2Y8AsgTpgAmY7PhCfg==																				1B2M2Y8AsgTpgAmY7PhCfg==																		1B2M2Y8AsgTpgAmY7PhCfg==
	g8Rt0IlOPxPUSei8VDpKNw==	TZyNLXRi7uuMo8cOVyhccQ==	1	19	1B2M2Y8AsgTpgAmY7PhCfg==	1B2M2Y8AsgTpgAmY7PhCfg==	1B2M2Y8AsgTpgAmY7PhCfg==																				1B2M2Y8AsgTpgAmY7PhCfg==																		1B2M2Y8AsgTpgAmY7PhCfg==
	R8ALQLJFxTid/DEA67S3oA==	gF2U0UBGUJ+Cx72xgZxkrw==	0	47	1B2M2Y8AsgTpgAmY7PhCfg==	1B2M2Y8AsgTpgAmY7PhCfg==	1B2M2Y8AsgTpgAmY7PhCfg==																				1B2M2Y8AsgTpgAmY7PhCfg==																		1B2M2Y8AsgTpgAmY7PhCfg==
	yxk0AZLV9v8LmTtNzzVWiQ==	P1tCF1t7hT4xI7RfnUp7FQ==	1	13	1B2M2Y8AsgTpgAmY7PhCfg==	1B2M2Y8AsgTpgAmY7PhCfg==	1B2M2Y8AsgTpgAmY7PhCfg==																				1B2M2Y8AsgTpgAmY7PhCfg==																		1B2M2Y8AsgTpgAmY7PhCfg==
	jNA0y/xilSmW8EI1jZCHGg==	ZgZaysq3DDIWi+JvTAgeCA==	1	28	1B2M2Y8AsgTpgAmY7PhCfg==	1B2M2Y8AsgTpgAmY7PhCfg==	1B2M2Y8AsgTpgAmY7PhCfg==																				1B2M2Y8AsgTpgAmY7PhCfg==																		1B2M2Y8AsgTpgAmY7PhCfg==
	ODUJQNmKDP3fpyuJDqof4A==	lcffxVOOHOcTAc+Sqalr0A==	0	20	1B2M2Y8AsgTpgAmY7PhCfg==	1B2M2Y8AsgTpgAmY7PhCfg==	1B2M2Y8AsgTpgAmY7PhCfg==																				1B2M2Y8AsgTpgAmY7PhCfg==																		1B2M2Y8AsgTpgAmY7PhCfg==
	shYs/g7gbeBdGTvuUMuVDw==	/QhEzd7FIscpk+dErdftIA==	0	8	1B2M2Y8AsgTpgAmY7PhCfg==	1B2M2Y8AsgTpgAmY7PhCfg==	1B2M2Y8AsgTpgAmY7PhCfg==																				1B2M2Y8AsgTpgAmY7PhCfg==																		1B2M2Y8AsgTpgAmY7PhCfg==
	3uFVXRGfSZIhziUSQtLaPw==	uao7Qt+/oO2xHG1mZDhBKw==	0	32	1B2M2Y8AsgTpgAmY7PhCfg==	1B2M2Y8AsgTpgAmY7PhCfg==	1B2M2Y8AsgTpgAmY7PhCfg==																				1B2M2Y8AsgTpgAmY7PhCfg==																		1B2M2Y8AsgTpgAmY7PhCfg==
	deDYxlPqc3frOkxVI0xqQw==	3dZQE/nzUHhQ9r1LWmj5AQ==	1	10	1B2M2Y8AsgTpgAmY7PhCfg==	1B2M2Y8AsgTpgAmY7PhCfg==	1B2M2Y8AsgTpgAmY7PhCfg==																				1B2M2Y8AsgTpgAmY7PhCfg==																		1B2M2Y8AsgTpgAmY7PhCfg==
	imCKteo4Za5oisL4scw7YQ==	oqOU0xeunYmYVkb6mFZfNg==	1	8	1B2M2Y8AsgTpgAmY7PhCfg==	1B2M2Y8AsgTpgAmY7PhCfg==	1B2M2Y8AsgTpgAmY7PhCfg==																				1B2M2Y8AsgTpgAmY7PhCfg==																		1B2M2Y8AsgTpgAmY7PhCfg==
	YejZMH+dMePpjnMcOIfrLA==	7xpuIxYt8g1XNtGChiz8qg==	1	5	1B2M2Y8AsgTpgAmY7PhCfg==	1B2M2Y8AsgTpgAmY7PhCfg==	1B2M2Y8AsgTpgAmY7PhCfg==																				1B2M2Y8AsgTpgAmY7PhCfg==																		1B2M2Y8AsgTpgAmY7PhCfg==
	nBfWc1uumok9r9gL9pQSaA==	6qCaRWL9XcGxvrY7RnaziA==	0	28	1B2M2Y8AsgTpgAmY7PhCfg==	1B2M2Y8AsgTpgAmY7PhCfg==	1B2M2Y8AsgTpgAmY7PhCfg==																				1B2M2Y8AsgTpgAmY7PhCfg==																		1B2M2Y8AsgTpgAmY7PhCfg==
	KOeGLoZrVC1GW99FPszDJg==	IsZOqQt2LoMOxwGdz+Q/0g==	0	1	1B2M2Y8AsgTpgAmY7PhCfg==	1B2M2Y8AsgTpgAmY7PhCfg==	1B2M2Y8AsgTpgAmY7PhCfg==																				1B2M2Y8AsgTpgAmY7PhCfg==																		1B2M2Y8AsgTpgAmY7PhCfg==
	xHSC9jD/zgY+r+m1486Gvg==	unzBriLJ/ioLGAfMtYRR0w==	1	34	1B2M2Y8AsgTpgAmY7PhCfg==	1B2M2Y8AsgTpgAmY7PhCfg==	1B2M2Y8AsgTpgAmY7PhCfg==																				1B2M2Y8AsgTpgAmY7PhCfg==																		1B2M2Y8AsgTpgAmY7PhCfg==
	9PzgW35q8Ew5plqXQYu1KQ==	hZt1VWP1SNAI+TaQapWcjw==	0	46	1B2M2Y8AsgTpgAmY7PhCfg==	1B2M2Y8AsgTpgAmY7PhCfg==	1B2M2Y8AsgTpgAmY7PhCfg==																				1B2M2Y8AsgTpgAmY7PhCfg==																		1B2M2Y8AsgTpgAmY7PhCfg==
	aeNunDwRlX4a7A4OBe+iAQ==	8z78WhaUPwc+jniAYVkwDw==	1	10	1B2M2Y8AsgTpgAmY7PhCfg==	1B2M2Y8AsgTpgAmY7PhCfg==	1B2M2Y8AsgTpgAmY7PhCfg==																				1B2M2Y8AsgTpgAmY7PhCfg==																		1B2M2Y8AsgTpgAmY7PhCfg==
	GaCCX4nPS1ujn4o5WOuJvA==	fH20kldImpBIMTyLaApbMA==	0	23	1B2M2Y8AsgTpgAmY7PhCfg==	1B2M2Y8AsgTpgAmY7PhCfg==	1B2M2Y8AsgTpgAmY7PhCfg==																				1B2M2Y8AsgTpgAmY7PhCfg==																		1B2M2Y8AsgTpgAmY7PhCfg==
	iTDwtKmLdg8qe/U0Xs6yUQ==	OjbTV9pAsc3KDrwwhv6lEg==	0	35	1B2M2Y8AsgTpgAmY7PhCfg==	1B2M2Y8AsgTpgAmY7PhCfg==	1B2M2Y8AsgTpgAmY7PhCfg==																				1B2M2Y8AsgTpgAmY7PhCfg==																		1B2M2Y8AsgTpgAmY7PhCfg==
	akwXTnHqHXyQXDAEwiFulQ==	9XAbAj1217Jp1D4GxKh5vQ==	1	14	1B2M2Y8AsgTpgAmY7PhCfg==	1B2M2Y8AsgTpgAmY7PhCfg==	1B2M2Y8AsgTpgAmY7PhCfg==																				1B2M2Y8AsgTpgAmY7PhCfg==																		1B2M2Y8AsgTpgAmY7PhCfg==
	iL/PAuf1VPnp6jULaZvGpw==	tDxZj4Cazu0xPAGI3P1u+w==	1	34	1B2M2Y8AsgTpgAmY7PhCfg==	1B2M2Y8AsgTpgAmY7PhCfg==	1B2M2Y8AsgTpgAmY7PhCfg==																				1B2M2Y8AsgTpgAmY7PhCfg==																		1B2M2Y8AsgTpgAmY7PhCfg==
	D6eWakli0iEXVM+yAptHrg==	IdqpJHnr+dR3gC58Xld5uw==	1	4	1B2M2Y8AsgTpgAmY7PhCfg==	1B2M2Y8AsgTpgAmY7PhCfg==	1B2M2Y8AsgTpgAmY7PhCfg==																				1B2M2Y8AsgTpgAmY7PhCfg==																		1B2M2Y8AsgTpgAmY7PhCfg==
	+3OfeKG4PMrXiGQ24xRsdw==	d70GHA5kXKQrCHptDQbAGQ==	0	44	1B2M2Y8AsgTpgAmY7PhCfg==	1B2M2Y8AsgTpgAmY7PhCfg==	1B2M2Y8AsgTpgAmY7PhCfg==																				1B2M2Y8AsgTpgAmY7PhCfg==																		1B2M2Y8AsgTpgAmY7PhCfg==
	W9fy/v8fERcKUH/NDA6XNA==	zTrml6ei9505CfL2xBtRxw==	0	11	1B2M2Y8AsgTpgAmY7PhCfg==	1B2M2Y8AsgTpgAmY7PhCfg==	1B2M2Y8AsgTpgAmY7PhCfg==																				1B2M2Y8AsgTpgAmY7PhCfg==																		1B2M2Y8AsgTpgAmY7PhCfg==
	ybKRqePL4UXqUeUjgwB4HQ==	YP32TnoPSxu/0EufRoQNew==	0	0	1B2M2Y8AsgTpgAmY7PhCfg==	1B2M2Y8AsgTpgAmY7PhCfg==	1B2M2Y8AsgTpgAmY7PhCfg==																				1B2M2Y8AsgTpgAmY7PhCfg==																		1B2M2Y8AsgTpgAmY7PhCfg==
	FLFBmLbiYVe366BrOQq3Yw==	YS0dkch+ChnASPPao4Z2/Q==	0	41	1B2M2Y8AsgTpgAmY7PhCfg==	1B2M2Y8AsgTpgAmY7PhCfg==	1B2M2Y8AsgTpgAmY7PhCfg==																				1B2M2Y8AsgTpgAmY7PhCfg==																		1B2M2Y8AsgTpgAmY7PhCfg==
	9WhctdgMMkmpdwz9mM9x6w==	wZ3Dz5sM7RMJnMUS1cyuxA==	0	29	1B2M2Y8AsgTpgAmY7PhCfg==	1B2M2Y8AsgTpgAmY7PhCfg==	1B2M2Y8AsgTpgAmY7PhCfg==																				1B2M2Y8AsgTpgAmY7PhCfg==																		1B2M2Y8AsgTpgAmY7PhCfg==
	qURy+DJQEiwjHOFbQv3DgA==	owJnI34nnpLguoz79DjuRA==	0	26	1B2M2Y8AsgTpgAmY7PhCfg==	1B2M2Y8AsgTpgAmY7PhCfg==	1B2M2Y8AsgTpgAmY7PhCfg==																				1B2M2Y8AsgTpgAmY7PhCfg==																		1B2M2Y8AsgTpgAmY7PhCfg==
	1K5y7FN0qZjFaGXQT7MtpQ==	XBQsO/1XK1T89e/agoqt+A==	1	9	1B2M2Y8AsgTpgAmY7PhCfg==	1B2M2Y8AsgTpgAmY7PhCfg==	1B2M2Y8AsgTpgAmY7PhCfg==																				1B2M2Y8AsgTpgAmY7PhCfg==																		1B2M2Y8AsgTpgAmY7PhCfg==
	QbHVHJ47qaJjNh+c+g60NA==	u0CpuHLHWnCQoG+XymbidQ==	0	31	1B2M2Y8AsgTpgAmY7PhCfg==	1B2M2Y8AsgTpgAmY7PhCfg==	1B2M2Y8AsgTpgAmY7PhCfg==																				1B2M2Y8AsgTpgAmY7PhCfg==																		1B2M2Y8AsgTpgAmY7PhCfg==
	YHh8QbBAl9/qdq3fzNEiQw==	w3dqlcYdG3/FgiKwS0Wd5g==	1	26	1B2M2Y8AsgTpgAmY7PhCfg==	1B2M2Y8AsgTpgAmY7PhCfg==	1B2M2Y8AsgTpgAmY7PhCfg==																				1B2M2Y8AsgTpgAmY7PhCfg==																		1B2M2Y8AsgTpgAmY7PhCfg==
	nwTLBvaTv3kDtTIbb+z9RQ==	wPdir0btkQm9ph0P63pasw==	0	50	1B2M2Y8AsgTpgAmY7PhCfg==	1B2M2Y8AsgTpgAmY7PhCfg==	1B2M2Y8AsgTpgAmY7PhCfg==																				1B2M2Y8AsgTpgAmY7PhCfg==																		1B2M2Y8AsgTpgAmY7PhCfg==
	n9+RMxKITy40SJjf3aNAnw==	6hF+BMHeStp75xEIz/42UQ==	0	21	1B2M2Y8AsgTpgAmY7PhCfg==	1B2M2Y8AsgTpgAmY7PhCfg==	1B2M2Y8AsgTpgAmY7PhCfg==																				1B2M2Y8AsgTpgAmY7PhCfg==																		1B2M2Y8AsgTpgAmY7PhCfg==
	/QgcoaWijFz2m+Dvc+Rx5Q==	RnaLCbI9PbX71FDFLIOeGA==	0	35	1B2M2Y8AsgTpgAmY7PhCfg==	1B2M2Y8AsgTpgAmY7PhCfg==	1B2M2Y8AsgTpgAmY7PhCfg==																				1B2M2Y8AsgTpgAmY7PhCfg==																		1B2M2Y8AsgTpgAmY7PhCfg==
	hxyKJZ/CVqo+9xPn4ppyoQ==	uV83fYm76WXgcQQo8fkAXg==	1	28	1B2M2Y8AsgTpgAmY7PhCfg==	1B2M2Y8AsgTpgAmY7PhCfg==	1B2M2Y8AsgTpgAmY7PhCfg==																				1B2M2Y8AsgTpgAmY7PhCfg==																		1B2M2Y8AsgTpgAmY7PhCfg==
	5W/1kUWne+IPNfM5McnUqQ==	OxAHlkNq6mw2CimqAsg1BA==	1	6	1B2M2Y8AsgTpgAmY7PhCfg==	1B2M2Y8AsgTpgAmY7PhCfg==	1B2M2Y8AsgTpgAmY7PhCfg==																				1B2M2Y8AsgTpgAmY7PhCfg==																		1B2M2Y8AsgTpgAmY7PhCfg==
	uRjtZ4Fi9xW07PauwK0waA==	wjqQhUvqf+kKSoDiqjTLVA==	0	23	1B2M2Y8AsgTpgAmY7PhCfg==	1B2M2Y8AsgTpgAmY7PhCfg==	1B2M2Y8AsgTpgAmY7PhCfg==																				1B2M2Y8AsgTpgAmY7PhCfg==																		1B2M2Y8AsgTpgAmY7PhCfg==
	mWRKFckF4r6gI2OY3UgN1Q==	JjHy90z68fmUVSwDFvXiIA==	0	12	1B2M2Y8AsgTpgAmY7PhCfg==	1B2M2Y8AsgTpgAmY7PhCfg==	1B2M2Y8AsgTpgAmY7PhCfg==																				1B2M2Y8AsgTpgAmY7PhCfg==																		1B2M2Y8AsgTpgAmY7PhCfg==
	wpyq98VWntgisqw9CL1C6w==	e8d6yMC+E6nY0cXulMs/0g==	0	32	1B2M2Y8AsgTpgAmY7PhCfg==	1B2M2Y8AsgTpgAmY7PhCfg==	1B2M2Y8AsgTpgAmY7PhCfg==																				1B2M2Y8AsgTpgAmY7PhCfg==																		1B2M2Y8AsgTpgAmY7PhCfg==
	x9T6vinAm5OXQjJtimjRVw==	Jn6zKBOEqMlhl8wSPW4c3A==	0	0	1B2M2Y8AsgTpgAmY7PhCfg==	1B2M2Y8AsgTpgAmY7PhCfg==	1B2M2Y8AsgTpgAmY7PhCfg==																				1B2M2Y8AsgTpgAmY7PhCfg==																		1B2M2Y8AsgTpgAmY7PhCfg==
	EJ6Gug1uIYRZeM5XnAkbJQ==	egm9L0Nivblbmhnp3caWhA==	1	9	1B2M2Y8AsgTpgAmY7PhCfg==	1B2M2Y8AsgTpgAmY7PhCfg==	1B2M2Y8AsgTpgAmY7PhCfg==																				1B2M2Y8AsgTpgAmY7PhCfg==																		1B2M2Y8AsgTpgAmY7PhCfg==
	Z8S0ic/QTJoJTqJ4HLab7g==	swG7/zaLenUEOiuZJaUw/w==	1	22	1B2M2Y8AsgTpgAmY7PhCfg==	1B2M2Y8AsgTpgAmY7PhCfg==	1B2M2Y8AsgTpgAmY7PhCfg==																				1B2M2Y8AsgTpgAmY7PhCfg==																		1B2M2Y8AsgTpgAmY7PhCfg==
	VlgvyKMzuRKQG288dxvWDw==	occbE01G1/f/APSIh0qNQw==	1	2	1B2M2Y8AsgTpgAmY7PhCfg==	1B2M2Y8AsgTpgAmY7PhCfg==	1B2M2Y8AsgTpgAmY7PhCfg==																				1B2M2Y8AsgTpgAmY7PhCfg==																		1B2M2Y8AsgTpgAmY7PhCfg==
	/AjE0wvRgIADHchOIoIVVg==	qE8Bh5DUVclXolyWjx+8rQ==	1	0	1B2M2Y8AsgTpgAmY7PhCfg==	1B2M2Y8AsgTpgAmY7PhCfg==	1B2M2Y8AsgTpgAmY7PhCfg==																				1B2M2Y8AsgTpgAmY7PhCfg==																		1B2M2Y8AsgTpgAmY7PhCfg==
	q3+mhB1JdvkceWcr3MFbtg==	yRwWEOyDge8Qmf6AFlROrQ==	0	40	1B2M2Y8AsgTpgAmY7PhCfg==	1B2M2Y8AsgTpgAmY7PhCfg==	1B2M2Y8AsgTpgAmY7PhCfg==																				1B2M2Y8AsgTpgAmY7PhCfg==																		1B2M2Y8AsgTpgAmY7PhCfg==
	kLqrhD3pLfNXMHBb6wWqxw==	E3dkciTCm9NurmQd+UFumg==	1	59	1B2M2Y8AsgTpgAmY7PhCfg==	1B2M2Y8AsgTpgAmY7PhCfg==	1B2M2Y8AsgTpgAmY7PhCfg==																				1B2M2Y8AsgTpgAmY7PhCfg==																		1B2M2Y8AsgTpgAmY7PhCfg==
	mXEA37DkLgfX9NPYGU3+9A==	xtQxtsw8JyEAnvtTrtdNEQ==	1	23	1B2M2Y8AsgTpgAmY7PhCfg==	1B2M2Y8AsgTpgAmY7PhCfg==	1B2M2Y8AsgTpgAmY7PhCfg==																				1B2M2Y8AsgTpgAmY7PhCfg==																		1B2M2Y8AsgTpgAmY7PhCfg==
	IQvLayuRvBJoP5+H58RdbA==	pZjn0gC/AlWNVTSDmIS3ow==	1	35	1B2M2Y8AsgTpgAmY7PhCfg==	1B2M2Y8AsgTpgAmY7PhCfg==	1B2M2Y8AsgTpgAmY7PhCfg==																				1B2M2Y8AsgTpgAmY7PhCfg==																		1B2M2Y8AsgTpgAmY7PhCfg==
	lJFFfgprYRU4v4NavtUCFg==	Nxrgr/EsDci0pMO4psqUpA==	1	16	1B2M2Y8AsgTpgAmY7PhCfg==	1B2M2Y8AsgTpgAmY7PhCfg==	1B2M2Y8AsgTpgAmY7PhCfg==																				1B2M2Y8AsgTpgAmY7PhCfg==																		1B2M2Y8AsgTpgAmY7PhCfg==
	ohXEBvPnNykPxw9IGDiBjQ==	nBOkx/AhTu2r2qHcWyo3dg==	1	15	1B2M2Y8AsgTpgAmY7PhCfg==	1B2M2Y8AsgTpgAmY7PhCfg==	1B2M2Y8AsgTpgAmY7PhCfg==																				1B2M2Y8AsgTpgAmY7PhCfg==																		1B2M2Y8AsgTpgAmY7PhCfg==
	cZ8c20rY9hp3QiHk+SXOqw==	9zuur/aslLf06ddxBgyB0g==	0	1	1B2M2Y8AsgTpgAmY7PhCfg==	1B2M2Y8AsgTpgAmY7PhCfg==	1B2M2Y8AsgTpgAmY7PhCfg==																				1B2M2Y8AsgTpgAmY7PhCfg==																		1B2M2Y8AsgTpgAmY7PhCfg==
	dgBoxTvhH+m2tmOJhc99pg==	DdTyUmx8h00G8ZUjJk9lUg==	1	22	1B2M2Y8AsgTpgAmY7PhCfg==	1B2M2Y8AsgTpgAmY7PhCfg==	1B2M2Y8AsgTpgAmY7PhCfg==																				1B2M2Y8AsgTpgAmY7PhCfg==																		1B2M2Y8AsgTpgAmY7PhCfg==
	Iyj7IRWTv3bx4i/wVUy0IA==	Dc4giS93XYlTxC5KSZeOOA==	1	3	1B2M2Y8AsgTpgAmY7PhCfg==	1B2M2Y8AsgTpgAmY7PhCfg==	1B2M2Y8AsgTpgAmY7PhCfg==																				1B2M2Y8AsgTpgAmY7PhCfg==																		1B2M2Y8AsgTpgAmY7PhCfg==
	XgVlWM7Y+kJPrMILG6I2nA==	hv43zQOqYFVFp4VGCOmMNQ==	0	46	1B2M2Y8AsgTpgAmY7PhCfg==	1B2M2Y8AsgTpgAmY7PhCfg==	1B2M2Y8AsgTpgAmY7PhCfg==																				1B2M2Y8AsgTpgAmY7PhCfg==																		1B2M2Y8AsgTpgAmY7PhCfg==
	sIssZx+7H6JYEF600lR7OA==	hzGAWmNFYDIN0CsTlzDT+g==	0	2	1B2M2Y8AsgTpgAmY7PhCfg==	1B2M2Y8AsgTpgAmY7PhCfg==	1B2M2Y8AsgTpgAmY7PhCfg==																				1B2M2Y8AsgTpgAmY7PhCfg==																		1B2M2Y8AsgTpgAmY7PhCfg==
	2CS8EqxBQjm4dauNl2adhg==	UJi9VnTT36H7YHDmxUECoA==	1	6	1B2M2Y8AsgTpgAmY7PhCfg==	1B2M2Y8AsgTpgAmY7PhCfg==	1B2M2Y8AsgTpgAmY7PhCfg==																				1B2M2Y8AsgTpgAmY7PhCfg==																		1B2M2Y8AsgTpgAmY7PhCfg==
	5R+I2cU0Ht50i+jOwg2/Gw==	gZZ9Nn7NmesuxGmLalmODg==	1	9	1B2M2Y8AsgTpgAmY7PhCfg==	1B2M2Y8AsgTpgAmY7PhCfg==	1B2M2Y8AsgTpgAmY7PhCfg==																				1B2M2Y8AsgTpgAmY7PhCfg==																		1B2M2Y8AsgTpgAmY7PhCfg==
	aHowD4SzaJU9T/A2JaEuWQ==	jQMqPUuD0YQpOJjGHq5Ecg==	1	29	1B2M2Y8AsgTpgAmY7PhCfg==	1B2M2Y8AsgTpgAmY7PhCfg==	1B2M2Y8AsgTpgAmY7PhCfg==																				1B2M2Y8AsgTpgAmY7PhCfg==																		1B2M2Y8AsgTpgAmY7PhCfg==
	nLfHYORcRUoDBDBKjtU/fA==	MlgbcGJp+mrM78DGKIKdcQ==	0	11	1B2M2Y8AsgTpgAmY7PhCfg==	1B2M2Y8AsgTpgAmY7PhCfg==	1B2M2Y8AsgTpgAmY7PhCfg==																				1B2M2Y8AsgTpgAmY7PhCfg==																		1B2M2Y8AsgTpgAmY7PhCfg==
	8rPYEeEbTZ7fJJ2z4+ougg==	+ZqFpH4Ku+MDRkeVk0eTAQ==	0	52	1B2M2Y8AsgTpgAmY7PhCfg==	1B2M2Y8AsgTpgAmY7PhCfg==	1B2M2Y8AsgTpgAmY7PhCfg==																				1B2M2Y8AsgTpgAmY7PhCfg==																		1B2M2Y8AsgTpgAmY7PhCfg==
	mQrhNWKHkNgBcPdZcA9YQA==	M8u7J9iVZz8Ral3RCzLBgA==	0	3	1B2M2Y8AsgTpgAmY7PhCfg==	1B2M2Y8AsgTpgAmY7PhCfg==	1B2M2Y8AsgTpgAmY7PhCfg==																				1B2M2Y8AsgTpgAmY7PhCfg==																		1B2M2Y8AsgTpgAmY7PhCfg==
	UXdqT/DJRL/0JhUE8h4Zcw==	9SywMlCIqJr5xI1Oid0s4g==	1	17	1B2M2Y8AsgTpgAmY7PhCfg==	1B2M2Y8AsgTpgAmY7PhCfg==	1B2M2Y8AsgTpgAmY7PhCfg==																				1B2M2Y8AsgTpgAmY7PhCfg==																		1B2M2Y8AsgTpgAmY7PhCfg==
	zkz/C9FwM+emnQclyZ2WMA==	69dGElu7ODBSQryHe8bDpQ==	1	0	1B2M2Y8AsgTpgAmY7PhCfg==	1B2M2Y8AsgTpgAmY7PhCfg==	1B2M2Y8AsgTpgAmY7PhCfg==																				1B2M2Y8AsgTpgAmY7PhCfg==																		1B2M2Y8AsgTpgAmY7PhCfg==
	bZjnj8AuQNOK6r/GkDYScQ==	jjMIyFPkdBHHYUKRk1EYGQ==	1	24	1B2M2Y8AsgTpgAmY7PhCfg==	1B2M2Y8AsgTpgAmY7PhCfg==	1B2M2Y8AsgTpgAmY7PhCfg==																				1B2M2Y8AsgTpgAmY7PhCfg==																		1B2M2Y8AsgTpgAmY7PhCfg==
	0OXftS9KYyVzixBCzOUj1w==	VuSNMGAo8qbC6/Z39+j4AA==	0	21	1B2M2Y8AsgTpgAmY7PhCfg==	1B2M2Y8AsgTpgAmY7PhCfg==	1B2M2Y8AsgTpgAmY7PhCfg==																				1B2M2Y8AsgTpgAmY7PhCfg==																		1B2M2Y8AsgTpgAmY7PhCfg==
	mecYZahTFljT6zHBcRm2bg==	Z1rTiYtf2Mumc3MmYGKzhQ==	0	30	1B2M2Y8AsgTpgAmY7PhCfg==	1B2M2Y8AsgTpgAmY7PhCfg==	1B2M2Y8AsgTpgAmY7PhCfg==																				1B2M2Y8AsgTpgAmY7PhCfg==																		1B2M2Y8AsgTpgAmY7PhCfg==
	sVeA8yDsHCgZ3vttM37vHw==	FepDmXyeADF1ZCAcpSZyEA==	1	17	1B2M2Y8AsgTpgAmY7PhCfg==	1B2M2Y8AsgTpgAmY7PhCfg==	1B2M2Y8AsgTpgAmY7PhCfg==																				1B2M2Y8AsgTpgAmY7PhCfg==																		1B2M2Y8AsgTpgAmY7PhCfg==
	ag6VPVTtiAV1ltHx+f8IiQ==	rHcLb2tpdASBCKhTJnMSWA==	0	27	1B2M2Y8AsgTpgAmY7PhCfg==	1B2M2Y8AsgTpgAmY7PhCfg==	1B2M2Y8AsgTpgAmY7PhCfg==																				1B2M2Y8AsgTpgAmY7PhCfg==																		1B2M2Y8AsgTpgAmY7PhCfg==
	9n0l8G4moyXsXpZaxpJlJQ==	XLscN6Hywq97WNjeBng6/w==	0	16	1B2M2Y8AsgTpgAmY7PhCfg==	1B2M2Y8AsgTpgAmY7PhCfg==	1B2M2Y8AsgTpgAmY7PhCfg==																				1B2M2Y8AsgTpgAmY7PhCfg==																		1B2M2Y8AsgTpgAmY7PhCfg==
	idENnE856H3Dmt/cWLozWQ==	4xZZNjPOuFuqPcKHJ1WA4g==	1	41	1B2M2Y8AsgTpgAmY7PhCfg==	1B2M2Y8AsgTpgAmY7PhCfg==	1B2M2Y8AsgTpgAmY7PhCfg==																				1B2M2Y8AsgTpgAmY7PhCfg==																		1B2M2Y8AsgTpgAmY7PhCfg==
	rJ2rTioI1eLFlcu/RcXMeA==	L93cQmSA1Gzhiv+uXkVcgg==	1	12	1B2M2Y8AsgTpgAmY7PhCfg==	1B2M2Y8AsgTpgAmY7PhCfg==	1B2M2Y8AsgTpgAmY7PhCfg==																				1B2M2Y8AsgTpgAmY7PhCfg==																		1B2M2Y8AsgTpgAmY7PhCfg==
	4nu6QEsXItkj2YL5vR6iQw==	VnkvkwmGWBzNnsLomKFeBQ==	0	59	1B2M2Y8AsgTpgAmY7PhCfg==	1B2M2Y8AsgTpgAmY7PhCfg==	1B2M2Y8AsgTpgAmY7PhCfg==																				1B2M2Y8AsgTpgAmY7PhCfg==																		1B2M2Y8AsgTpgAmY7PhCfg==
	PhORd8tap9QS/93t1nJ9Cg==	u5yvlgdtM12pxtNow4Xc0w==	0	9	1B2M2Y8AsgTpgAmY7PhCfg==	1B2M2Y8AsgTpgAmY7PhCfg==	1B2M2Y8AsgTpgAmY7PhCfg==																				1B2M2Y8AsgTpgAmY7PhCfg==																		1B2M2Y8AsgTpgAmY7PhCfg==
	RRAfACeUJLgh5woAOgUgOg==	DEj/c52G/JJ+62tTN5y3gg==	1	1	1B2M2Y8AsgTpgAmY7PhCfg==	1B2M2Y8AsgTpgAmY7PhCfg==	1B2M2Y8AsgTpgAmY7PhCfg==																				1B2M2Y8AsgTpgAmY7PhCfg==																		1B2M2Y8AsgTpgAmY7PhCfg==
	UykLR0GuhMBO675F3pAFXw==	4ifa5+rbYcCtsXdIs4HwqA==	0	12	1B2M2Y8AsgTpgAmY7PhCfg==	1B2M2Y8AsgTpgAmY7PhCfg==	1B2M2Y8AsgTpgAmY7PhCfg==																				1B2M2Y8AsgTpgAmY7PhCfg==																		1B2M2Y8AsgTpgAmY7PhCfg==
	JdVfAXNK3KgJERyka1NEwA==	P/X4S9cAtJY8Ls+VpEstOA==	0	12	1B2M2Y8AsgTpgAmY7PhCfg==	1B2M2Y8AsgTpgAmY7PhCfg==	1B2M2Y8AsgTpgAmY7PhCfg==																				1B2M2Y8AsgTpgAmY7PhCfg==																		1B2M2Y8AsgTpgAmY7PhCfg==
	kQD2Lakg9jC9Y+juXRzwAg==	tw82lPuBuaNtdYRXTeXHPg==	1	41	1B2M2Y8AsgTpgAmY7PhCfg==	1B2M2Y8AsgTpgAmY7PhCfg==	1B2M2Y8AsgTpgAmY7PhCfg==																				1B2M2Y8AsgTpgAmY7PhCfg==																		1B2M2Y8AsgTpgAmY7PhCfg==
	1pDQzSdKBe/ioKWNrA2UYQ==	zf6fx8+c336qpyL7O/lXQg==	0	13	1B2M2Y8AsgTpgAmY7PhCfg==	1B2M2Y8AsgTpgAmY7PhCfg==	1B2M2Y8AsgTpgAmY7PhCfg==																				1B2M2Y8AsgTpgAmY7PhCfg==																		1B2M2Y8AsgTpgAmY7PhCfg==
	7v56hcKNM5EoqE31zgTCxQ==	I5gF7Y0XrxUsWux2x7It/g==	1	6	1B2M2Y8AsgTpgAmY7PhCfg==	1B2M2Y8AsgTpgAmY7PhCfg==	1B2M2Y8AsgTpgAmY7PhCfg==																				1B2M2Y8AsgTpgAmY7PhCfg==																		1B2M2Y8AsgTpgAmY7PhCfg==
	kIpvamwTGoUOyw4/EbCBiQ==	2tGwVw68rEDgblTixWbUUg==	0	4	1B2M2Y8AsgTpgAmY7PhCfg==	1B2M2Y8AsgTpgAmY7PhCfg==	1B2M2Y8AsgTpgAmY7PhCfg==																				1B2M2Y8AsgTpgAmY7PhCfg==																		1B2M2Y8AsgTpgAmY7PhCfg==
	BcCf416yFC2X0t/i8+qzdg==	A29cThMSgvkyfDYPpUor7g==	0	8	1B2M2Y8AsgTpgAmY7PhCfg==	1B2M2Y8AsgTpgAmY7PhCfg==	1B2M2Y8AsgTpgAmY7PhCfg==																				1B2M2Y8AsgTpgAmY7PhCfg==																		1B2M2Y8AsgTpgAmY7PhCfg==
	VdX9GSjxhn6NwJV65acfIA==	UxYy/x9nthFI48SQUMQpOg==	0	5	1B2M2Y8AsgTpgAmY7PhCfg==	1B2M2Y8AsgTpgAmY7PhCfg==	1B2M2Y8AsgTpgAmY7PhCfg==																				1B2M2Y8AsgTpgAmY7PhCfg==																		1B2M2Y8AsgTpgAmY7PhCfg==
	tEDMHzaRGlJWs9wwodWZug==	GdwRH0ks0y5lx8znjbSJfw==	1	37	1B2M2Y8AsgTpgAmY7PhCfg==	1B2M2Y8AsgTpgAmY7PhCfg==	1B2M2Y8AsgTpgAmY7PhCfg==																				1B2M2Y8AsgTpgAmY7PhCfg==																		1B2M2Y8AsgTpgAmY7PhCfg==
	8WeGNsq2+nfHapJk6pljpw==	6TkEf8KNb40xwIhWVDpzZw==	1	4	1B2M2Y8AsgTpgAmY7PhCfg==	1B2M2Y8AsgTpgAmY7PhCfg==	1B2M2Y8AsgTpgAmY7PhCfg==																				1B2M2Y8AsgTpgAmY7PhCfg==																		1B2M2Y8AsgTpgAmY7PhCfg==
	VGaNE4FkaXGTM/8lyl8D6g==	N/iPpY8MHJf6KvQqF5/l0g==	0	1	1B2M2Y8AsgTpgAmY7PhCfg==	1B2M2Y8AsgTpgAmY7PhCfg==	1B2M2Y8AsgTpgAmY7PhCfg==																				1B2M2Y8AsgTpgAmY7PhCfg==																		1B2M2Y8AsgTpgAmY7PhCfg==
	bynNFONzOQxcfq/eyQotyQ==	tBRQaXTIyNnR5NDPXO1Mdg==	0	15	1B2M2Y8AsgTpgAmY7PhCfg==	1B2M2Y8AsgTpgAmY7PhCfg==	1B2M2Y8AsgTpgAmY7PhCfg==																				1B2M2Y8AsgTpgAmY7PhCfg==																		1B2M2Y8AsgTpgAmY7PhCfg==
	pW/Xv37RDHrhNVFV6qhTWw==	feZP1K1IuXqoHwJQwluJmg==	0	0	1B2M2Y8AsgTpgAmY7PhCfg==	1B2M2Y8AsgTpgAmY7PhCfg==	1B2M2Y8AsgTpgAmY7PhCfg==																				1B2M2Y8AsgTpgAmY7PhCfg==																		1B2M2Y8AsgTpgAmY7PhCfg==
	qHRqS9DtFct3W6c53a7aqg==	6C2u3aPouBEjTYOykYwXRw==	0	12	1B2M2Y8AsgTpgAmY7PhCfg==	1B2M2Y8AsgTpgAmY7PhCfg==	1B2M2Y8AsgTpgAmY7PhCfg==																				1B2M2Y8AsgTpgAmY7PhCfg==																		1B2M2Y8AsgTpgAmY7PhCfg==
	xjHH117i9nib7EEmJ6XdFQ==	hUZPsiWWf1UNjeQfFZsJUw==	1	3	1B2M2Y8AsgTpgAmY7PhCfg==	1B2M2Y8AsgTpgAmY7PhCfg==	1B2M2Y8AsgTpgAmY7PhCfg==																				1B2M2Y8AsgTpgAmY7PhCfg==																		1B2M2Y8AsgTpgAmY7PhCfg==
	fNVCsXPPQFxzz/n/zV6pUw==	vHhqflSSyMXD49nRubo+wA==	0	27	1B2M2Y8AsgTpgAmY7PhCfg==	1B2M2Y8AsgTpgAmY7PhCfg==	1B2M2Y8AsgTpgAmY7PhCfg==																				1B2M2Y8AsgTpgAmY7PhCfg==																		1B2M2Y8AsgTpgAmY7PhCfg==
	qDxCKrtOIAWr6nOPGxcupQ==	y1VFpcMwjyaX6GymxRaY/A==	0	15	1B2M2Y8AsgTpgAmY7PhCfg==	1B2M2Y8AsgTpgAmY7PhCfg==	1B2M2Y8AsgTpgAmY7PhCfg==																				1B2M2Y8AsgTpgAmY7PhCfg==																		1B2M2Y8AsgTpgAmY7PhCfg==
	yRMyulmW2Xs0m12hM/1u3g==	L36YEj6W4CI+zfaQ1dZTAQ==	1	3	1B2M2Y8AsgTpgAmY7PhCfg==	1B2M2Y8AsgTpgAmY7PhCfg==	1B2M2Y8AsgTpgAmY7PhCfg==																				1B2M2Y8AsgTpgAmY7PhCfg==																		1B2M2Y8AsgTpgAmY7PhCfg==
	9FAteH4/qQSceP1h5gANUg==	ggd8J0yLGRehla3EP2QVKQ==	0	16	1B2M2Y8AsgTpgAmY7PhCfg==	1B2M2Y8AsgTpgAmY7PhCfg==	1B2M2Y8AsgTpgAmY7PhCfg==																				1B2M2Y8AsgTpgAmY7PhCfg==																		1B2M2Y8AsgTpgAmY7PhCfg==
	NIWsL/lciALQVqum3DO91w==	45uCwJW/777T8u3miOEtog==	0	0	1B2M2Y8AsgTpgAmY7PhCfg==	1B2M2Y8AsgTpgAmY7PhCfg==	1B2M2Y8AsgTpgAmY7PhCfg==																				1B2M2Y8AsgTpgAmY7PhCfg==																		1B2M2Y8AsgTpgAmY7PhCfg==
	zoCZMom/DkXJXtbJW/3QfQ==	3VwlgV6mTBwVz27vPuUn6g==	0	58	1B2M2Y8AsgTpgAmY7PhCfg==	1B2M2Y8AsgTpgAmY7PhCfg==	1B2M2Y8AsgTpgAmY7PhCfg==																				1B2M2Y8AsgTpgAmY7PhCfg==																		1B2M2Y8AsgTpgAmY7PhCfg==
	KsP1vaEu9/NSnSTBN7xThA==	+BLXb+Sq8lwyWEuVl5FcYQ==	1	6	1B2M2Y8AsgTpgAmY7PhCfg==	1B2M2Y8AsgTpgAmY7PhCfg==	1B2M2Y8AsgTpgAmY7PhCfg==																				1B2M2Y8AsgTpgAmY7PhCfg==																		1B2M2Y8AsgTpgAmY7PhCfg==
	ve4Jl9P7a+hRWkMgUf5OXA==	UiasTgaDrU83AA7Il3YWhw==	0	27	1B2M2Y8AsgTpgAmY7PhCfg==	1B2M2Y8AsgTpgAmY7PhCfg==	1B2M2Y8AsgTpgAmY7PhCfg==																				1B2M2Y8AsgTpgAmY7PhCfg==																		1B2M2Y8AsgTpgAmY7PhCfg==
	TLLHhBEPox1WwNZ7NtGcqw==	Lgf5PZdOjMF6cXqs0PD/sA==	1	16	1B2M2Y8AsgTpgAmY7PhCfg==	1B2M2Y8AsgTpgAmY7PhCfg==	1B2M2Y8AsgTpgAmY7PhCfg==																				1B2M2Y8AsgTpgAmY7PhCfg==																		1B2M2Y8AsgTpgAmY7PhCfg==
	i6056eApyDT5+c35EDChWg==	F5l2+NymPGXrF6pvqrIk0w==	1	7	1B2M2Y8AsgTpgAmY7PhCfg==	1B2M2Y8AsgTpgAmY7PhCfg==	1B2M2Y8AsgTpgAmY7PhCfg==																				1B2M2Y8AsgTpgAmY7PhCfg==																		1B2M2Y8AsgTpgAmY7PhCfg==
	e6wFT++qsxCHEK8866ovdA==	oYjzRgFw58mI+5onA08PBg==	1	18	1B2M2Y8AsgTpgAmY7PhCfg==	1B2M2Y8AsgTpgAmY7PhCfg==	1B2M2Y8AsgTpgAmY7PhCfg==																				1B2M2Y8AsgTpgAmY7PhCfg==																		1B2M2Y8AsgTpgAmY7PhCfg==
	ex6dkXy7D688+mXCV7lCsA==	5rOnlfITvhnzJQtEfcHeOw==	1	12	1B2M2Y8AsgTpgAmY7PhCfg==	1B2M2Y8AsgTpgAmY7PhCfg==	1B2M2Y8AsgTpgAmY7PhCfg==																				1B2M2Y8AsgTpgAmY7PhCfg==																		1B2M2Y8AsgTpgAmY7PhCfg==
	Gor2V0i/6Y6aw+Ej8rU9MA==	6BlsNAppmulGiYtPHzFQVg==	0	55	1B2M2Y8AsgTpgAmY7PhCfg==	1B2M2Y8AsgTpgAmY7PhCfg==	1B2M2Y8AsgTpgAmY7PhCfg==																				1B2M2Y8AsgTpgAmY7PhCfg==																		1B2M2Y8AsgTpgAmY7PhCfg==
	vfN91QZWoXekvIpgr0iWaA==	k8lI/a0a3JHrOA4KqGPhEA==	0	41	1B2M2Y8AsgTpgAmY7PhCfg==	1B2M2Y8AsgTpgAmY7PhCfg==	1B2M2Y8AsgTpgAmY7PhCfg==																				1B2M2Y8AsgTpgAmY7PhCfg==																		1B2M2Y8AsgTpgAmY7PhCfg==
	7yo0K0JxW+qfsH4RUjwDcQ==	zbNupzHs8taYger/ciCxDg==	0	49	1B2M2Y8AsgTpgAmY7PhCfg==	1B2M2Y8AsgTpgAmY7PhCfg==	1B2M2Y8AsgTpgAmY7PhCfg==																				1B2M2Y8AsgTpgAmY7PhCfg==																		1B2M2Y8AsgTpgAmY7PhCfg==
	5/gHlt7q1QnG7GniRXdQLg==	K5QXpDON6w0x75s51ERBOg==	1	29	1B2M2Y8AsgTpgAmY7PhCfg==	1B2M2Y8AsgTpgAmY7PhCfg==	1B2M2Y8AsgTpgAmY7PhCfg==																				1B2M2Y8AsgTpgAmY7PhCfg==																		1B2M2Y8AsgTpgAmY7PhCfg==
	FsqglkfTbQzvj8MbE0OwQw==	Vwutz+FGl78qJE4uJbk+WQ==	1	48	1B2M2Y8AsgTpgAmY7PhCfg==	1B2M2Y8AsgTpgAmY7PhCfg==	1B2M2Y8AsgTpgAmY7PhCfg==																				1B2M2Y8AsgTpgAmY7PhCfg==																		1B2M2Y8AsgTpgAmY7PhCfg==
	hCPdh5g0AL4out/PrtkrmQ==	JwtjITe1akjdBcCRIlY0ug==	1	8	1B2M2Y8AsgTpgAmY7PhCfg==	1B2M2Y8AsgTpgAmY7PhCfg==	1B2M2Y8AsgTpgAmY7PhCfg==																				1B2M2Y8AsgTpgAmY7PhCfg==																		1B2M2Y8AsgTpgAmY7PhCfg==
	72WNRg3o/DxfMe1pGmEn6w==	ahrJRRoXcD5jzBtNXyKxGg==	0	26	1B2M2Y8AsgTpgAmY7PhCfg==	1B2M2Y8AsgTpgAmY7PhCfg==	1B2M2Y8AsgTpgAmY7PhCfg==																				1B2M2Y8AsgTpgAmY7PhCfg==																		1B2M2Y8AsgTpgAmY7PhCfg==
	ejR9e5HR+SGY6KG5fh8spg==	6o4k6tDC9WXO1FwNGo8erg==	1	8	1B2M2Y8AsgTpgAmY7PhCfg==	1B2M2Y8AsgTpgAmY7PhCfg==	1B2M2Y8AsgTpgAmY7PhCfg==																				1B2M2Y8AsgTpgAmY7PhCfg==																		1B2M2Y8AsgTpgAmY7PhCfg==
	A5sowOKlJSSJB5fp4PKYmQ==	Ab68jpcdCcuQz1dWs0DyTA==	0	2	1B2M2Y8AsgTpgAmY7PhCfg==	1B2M2Y8AsgTpgAmY7PhCfg==	1B2M2Y8AsgTpgAmY7PhCfg==																				1B2M2Y8AsgTpgAmY7PhCfg==																		1B2M2Y8AsgTpgAmY7PhCfg==
	2odh3D61QrNOtFZAUb/qbw==	r+LR791d4Rs51KB0DfyZOg==	1	12	1B2M2Y8AsgTpgAmY7PhCfg==	1B2M2Y8AsgTpgAmY7PhCfg==	1B2M2Y8AsgTpgAmY7PhCfg==																				1B2M2Y8AsgTpgAmY7PhCfg==																		1B2M2Y8AsgTpgAmY7PhCfg==
	85/Q44Vkr/7C8QOMtL1W/g==	rJDl8A91QtmSMfY/sN/uzw==	1	12	1B2M2Y8AsgTpgAmY7PhCfg==	1B2M2Y8AsgTpgAmY7PhCfg==	1B2M2Y8AsgTpgAmY7PhCfg==																				1B2M2Y8AsgTpgAmY7PhCfg==																		1B2M2Y8AsgTpgAmY7PhCfg==
	sjpgVVtL6TgAplEx9CNbYA==	dhI5AhIoTaE4z5//6GNq7Q==	1	7	1B2M2Y8AsgTpgAmY7PhCfg==	1B2M2Y8AsgTpgAmY7PhCfg==	1B2M2Y8AsgTpgAmY7PhCfg==																				1B2M2Y8AsgTpgAmY7PhCfg==																		1B2M2Y8AsgTpgAmY7PhCfg==
	CpefAh3tEbHbGpRo1qZYJg==	qqrBnwx2rqR86fKOxaFVJw==	0	13	1B2M2Y8AsgTpgAmY7PhCfg==	1B2M2Y8AsgTpgAmY7PhCfg==	1B2M2Y8AsgTpgAmY7PhCfg==																				1B2M2Y8AsgTpgAmY7PhCfg==																		1B2M2Y8AsgTpgAmY7PhCfg==
	TLJsq+CXkrwHaRbwcgyoyQ==	7TDlfTG9XcG2radqLzU1eg==	0	5	1B2M2Y8AsgTpgAmY7PhCfg==	1B2M2Y8AsgTpgAmY7PhCfg==	1B2M2Y8AsgTpgAmY7PhCfg==																				1B2M2Y8AsgTpgAmY7PhCfg==																		1B2M2Y8AsgTpgAmY7PhCfg==
	ekpGfpaKwyxPMo5vstIR9g==	zTtueCQrTI+qmGGUuiv8WA==	0	8	1B2M2Y8AsgTpgAmY7PhCfg==	1B2M2Y8AsgTpgAmY7PhCfg==	1B2M2Y8AsgTpgAmY7PhCfg==																				1B2M2Y8AsgTpgAmY7PhCfg==																		1B2M2Y8AsgTpgAmY7PhCfg==
	M5H3cUVSzP02yIfife5IQg==	kiDjNIGyN9nV0ZESaI9t1A==	0	28	1B2M2Y8AsgTpgAmY7PhCfg==	1B2M2Y8AsgTpgAmY7PhCfg==	1B2M2Y8AsgTpgAmY7PhCfg==																				1B2M2Y8AsgTpgAmY7PhCfg==																		1B2M2Y8AsgTpgAmY7PhCfg==
	09txigEflPOd1JtXbXhbCA==	D5X3rTiaNy2YdqLdslUaQw==	0	15	1B2M2Y8AsgTpgAmY7PhCfg==	1B2M2Y8AsgTpgAmY7PhCfg==	1B2M2Y8AsgTpgAmY7PhCfg==																				1B2M2Y8AsgTpgAmY7PhCfg==																		1B2M2Y8AsgTpgAmY7PhCfg==
	kasHU5s2+FuoGA10rSuz7g==	wpVoF5yk9uYlUvFNabgQsg==	1	44	1B2M2Y8AsgTpgAmY7PhCfg==	1B2M2Y8AsgTpgAmY7PhCfg==	1B2M2Y8AsgTpgAmY7PhCfg==																				1B2M2Y8AsgTpgAmY7PhCfg==																		1B2M2Y8AsgTpgAmY7PhCfg==
	tZkKFkKPl2OtBzXQPi+KWA==	xA/bfR+GR7ukg7R8JKYVgg==	1	13	1B2M2Y8AsgTpgAmY7PhCfg==	1B2M2Y8AsgTpgAmY7PhCfg==	1B2M2Y8AsgTpgAmY7PhCfg==																				1B2M2Y8AsgTpgAmY7PhCfg==																		1B2M2Y8AsgTpgAmY7PhCfg==
	KO5Cw5V4PW7Fv8CqLQTogA==	O3eQSt7thmEBT8fkThvzKg==	0	3	1B2M2Y8AsgTpgAmY7PhCfg==	1B2M2Y8AsgTpgAmY7PhCfg==	1B2M2Y8AsgTpgAmY7PhCfg==																				1B2M2Y8AsgTpgAmY7PhCfg==																		1B2M2Y8AsgTpgAmY7PhCfg==
	R7kAf6QOrmsfV1oGPU6nmA==	NrS57xJdaw0TeAPAmkpBSw==	0	10	1B2M2Y8AsgTpgAmY7PhCfg==	1B2M2Y8AsgTpgAmY7PhCfg==	1B2M2Y8AsgTpgAmY7PhCfg==																				1B2M2Y8AsgTpgAmY7PhCfg==																		1B2M2Y8AsgTpgAmY7PhCfg==
	bhcRA+hSmSsNg/Nduw01jg==	C80luD5wNHjHTJ9XUDnz8Q==	1	48	1B2M2Y8AsgTpgAmY7PhCfg==	1B2M2Y8AsgTpgAmY7PhCfg==	1B2M2Y8AsgTpgAmY7PhCfg==																				1B2M2Y8AsgTpgAmY7PhCfg==																		1B2M2Y8AsgTpgAmY7PhCfg==
	aoHDd7W6gaa12siilmF46g==	8SSK3kOBsyZDZ1egtSZgiA==	1	2	1B2M2Y8AsgTpgAmY7PhCfg==	1B2M2Y8AsgTpgAmY7PhCfg==	1B2M2Y8AsgTpgAmY7PhCfg==																				1B2M2Y8AsgTpgAmY7PhCfg==																		1B2M2Y8AsgTpgAmY7PhCfg==
	7Y9WaNGzHrZYIIpsj/3SMw==	IaOO0u4MLAgcMShtKdsqzA==	0	5	1B2M2Y8AsgTpgAmY7PhCfg==	1B2M2Y8AsgTpgAmY7PhCfg==	1B2M2Y8AsgTpgAmY7PhCfg==																				1B2M2Y8AsgTpgAmY7PhCfg==																		1B2M2Y8AsgTpgAmY7PhCfg==
	ZPmgvu4xctPTx3l3DPvwVw==	lM29uE6OHeinJfou1hSYpA==	0	29	1B2M2Y8AsgTpgAmY7PhCfg==	1B2M2Y8AsgTpgAmY7PhCfg==	1B2M2Y8AsgTpgAmY7PhCfg==																				1B2M2Y8AsgTpgAmY7PhCfg==																		1B2M2Y8AsgTpgAmY7PhCfg==
	rb2w0o3D4i7Y6gzR8QIo0A==	iwJwb4FwTznYX9h6JBSjAA==	1	8	1B2M2Y8AsgTpgAmY7PhCfg==	1B2M2Y8AsgTpgAmY7PhCfg==	1B2M2Y8AsgTpgAmY7PhCfg==																				1B2M2Y8AsgTpgAmY7PhCfg==																		1B2M2Y8AsgTpgAmY7PhCfg==
	+WkO5hVk0hvN1SVx+QiPKQ==	0Q+yziE6F1wKn2sHUUFxqg==	0	40	1B2M2Y8AsgTpgAmY7PhCfg==	1B2M2Y8AsgTpgAmY7PhCfg==	1B2M2Y8AsgTpgAmY7PhCfg==																				1B2M2Y8AsgTpgAmY7PhCfg==																		1B2M2Y8AsgTpgAmY7PhCfg==
	amz7LtCfA4xGylJ5X/tvYg==	DkS2v9AFFD2lhiwgQF5r8Q==	0	28	1B2M2Y8AsgTpgAmY7PhCfg==	1B2M2Y8AsgTpgAmY7PhCfg==	1B2M2Y8AsgTpgAmY7PhCfg==																				1B2M2Y8AsgTpgAmY7PhCfg==																		1B2M2Y8AsgTpgAmY7PhCfg==
	mVFxHAU/OGFLIRNb5QriHA==	kuJM5TP63Ojc+cf+t18kBw==	0	3	1B2M2Y8AsgTpgAmY7PhCfg==	1B2M2Y8AsgTpgAmY7PhCfg==	1B2M2Y8AsgTpgAmY7PhCfg==																				1B2M2Y8AsgTpgAmY7PhCfg==																		1B2M2Y8AsgTpgAmY7PhCfg==
	sm6XB1rPc3P+hDC2bLonHQ==	ks8dhhhC+be5jeDCUIGH1A==	1	15	1B2M2Y8AsgTpgAmY7PhCfg==	1B2M2Y8AsgTpgAmY7PhCfg==	1B2M2Y8AsgTpgAmY7PhCfg==																				1B2M2Y8AsgTpgAmY7PhCfg==																		1B2M2Y8AsgTpgAmY7PhCfg==
	/HW9liJCW7xCFlN3AGn69Q==	zqgsunstBoUboESPQ7H9wQ==	0	11	1B2M2Y8AsgTpgAmY7PhCfg==	1B2M2Y8AsgTpgAmY7PhCfg==	1B2M2Y8AsgTpgAmY7PhCfg==																				1B2M2Y8AsgTpgAmY7PhCfg==																		1B2M2Y8AsgTpgAmY7PhCfg==
	h/dOFtl7sNgMaUycHBo/JA==	+36hnlWeyKSVv0llmejKZg==	1	16	1B2M2Y8AsgTpgAmY7PhCfg==	1B2M2Y8AsgTpgAmY7PhCfg==	1B2M2Y8AsgTpgAmY7PhCfg==																				1B2M2Y8AsgTpgAmY7PhCfg==																		1B2M2Y8AsgTpgAmY7PhCfg==
	WFXKaUOznuvPN6IM9+RibA==	hFN1kD9tut2jeVWOkFCJ8g==	1	5	1B2M2Y8AsgTpgAmY7PhCfg==	1B2M2Y8AsgTpgAmY7PhCfg==	1B2M2Y8AsgTpgAmY7PhCfg==																				1B2M2Y8AsgTpgAmY7PhCfg==																		1B2M2Y8AsgTpgAmY7PhCfg==
	E2Xt+Eg1gZaOnsimCRon0A==	e8q0lC9PfgdOtPe07N9PYQ==	1	7	1B2M2Y8AsgTpgAmY7PhCfg==	1B2M2Y8AsgTpgAmY7PhCfg==	1B2M2Y8AsgTpgAmY7PhCfg==																				1B2M2Y8AsgTpgAmY7PhCfg==																		1B2M2Y8AsgTpgAmY7PhCfg==
	g/und8c2/AIrnLEIZmvwRA==	Tp3xd7VWjimmPkvjwSSVvQ==	1	28	1B2M2Y8AsgTpgAmY7PhCfg==	1B2M2Y8AsgTpgAmY7PhCfg==	1B2M2Y8AsgTpgAmY7PhCfg==																				1B2M2Y8AsgTpgAmY7PhCfg==																		1B2M2Y8AsgTpgAmY7PhCfg==
	JS5vusKcGLUEpDisHKDCyw==	cTZFMKcCl0D0Ccd7GsPCOA==	0	11	1B2M2Y8AsgTpgAmY7PhCfg==	1B2M2Y8AsgTpgAmY7PhCfg==	1B2M2Y8AsgTpgAmY7PhCfg==																				1B2M2Y8AsgTpgAmY7PhCfg==																		1B2M2Y8AsgTpgAmY7PhCfg==
	HJiE2Cdh+HGAd/Vs7gwdpA==	2/E4UR7R2SeL3kPMAADkmg==	0	14	1B2M2Y8AsgTpgAmY7PhCfg==	1B2M2Y8AsgTpgAmY7PhCfg==	1B2M2Y8AsgTpgAmY7PhCfg==																				1B2M2Y8AsgTpgAmY7PhCfg==																		1B2M2Y8AsgTpgAmY7PhCfg==
	O3Efm2Ey++OXvF/0TEYTOg==	BwL8dv/wYto0cuJ5S2tihQ==	0	23	1B2M2Y8AsgTpgAmY7PhCfg==	1B2M2Y8AsgTpgAmY7PhCfg==	1B2M2Y8AsgTpgAmY7PhCfg==																				1B2M2Y8AsgTpgAmY7PhCfg==																		1B2M2Y8AsgTpgAmY7PhCfg==
	L+BxAN1K5RiZfkV45Cv0AA==	ApH9hUIlWc71NkSDitl4Vg==	1	4	1B2M2Y8AsgTpgAmY7PhCfg==	1B2M2Y8AsgTpgAmY7PhCfg==	1B2M2Y8AsgTpgAmY7PhCfg==																				1B2M2Y8AsgTpgAmY7PhCfg==																		1B2M2Y8AsgTpgAmY7PhCfg==
	2s6QjafjdDUT0kReA/olJQ==	3ABEgzyjczedoP/bl9o39w==	0	2	1B2M2Y8AsgTpgAmY7PhCfg==	1B2M2Y8AsgTpgAmY7PhCfg==	1B2M2Y8AsgTpgAmY7PhCfg==																				1B2M2Y8AsgTpgAmY7PhCfg==																		1B2M2Y8AsgTpgAmY7PhCfg==
	0e3yD0jufha0BERhDam5cQ==	glq3f+TrNBnbL8nGzv9xRg==	0	9	1B2M2Y8AsgTpgAmY7PhCfg==	1B2M2Y8AsgTpgAmY7PhCfg==	1B2M2Y8AsgTpgAmY7PhCfg==																				1B2M2Y8AsgTpgAmY7PhCfg==																		1B2M2Y8AsgTpgAmY7PhCfg==
	EQszb2dZQFxNuAawvyKVcQ==	l1AmHut+UOrOKWfszwhGiw==	0	30	1B2M2Y8AsgTpgAmY7PhCfg==	1B2M2Y8AsgTpgAmY7PhCfg==	1B2M2Y8AsgTpgAmY7PhCfg==																				1B2M2Y8AsgTpgAmY7PhCfg==																		1B2M2Y8AsgTpgAmY7PhCfg==
	dILpUqkRcuSTgSaQfBHpeg==	TnH6gPCVqfBU9jdXuYHbMA==	0	40	1B2M2Y8AsgTpgAmY7PhCfg==	1B2M2Y8AsgTpgAmY7PhCfg==	1B2M2Y8AsgTpgAmY7PhCfg==																				1B2M2Y8AsgTpgAmY7PhCfg==																		1B2M2Y8AsgTpgAmY7PhCfg==
	BHMMxc1YVKqlz7Bcf/xu7g==	jwpXzKUaBNqc7sZ/7QvDNg==	0	27	1B2M2Y8AsgTpgAmY7PhCfg==	1B2M2Y8AsgTpgAmY7PhCfg==	1B2M2Y8AsgTpgAmY7PhCfg==																				1B2M2Y8AsgTpgAmY7PhCfg==																		1B2M2Y8AsgTpgAmY7PhCfg==
	Hj3AYi4WA1ureosUx2wtXA==	sOm+xy/d6/6GduD1CauZvg==	0	24	1B2M2Y8AsgTpgAmY7PhCfg==	1B2M2Y8AsgTpgAmY7PhCfg==	1B2M2Y8AsgTpgAmY7PhCfg==																				1B2M2Y8AsgTpgAmY7PhCfg==																		1B2M2Y8AsgTpgAmY7PhCfg==
	A9p60mfvPWHOEz1sEvZxQA==	xa9COR4gCfGmul2wacPsrQ==	0	53	1B2M2Y8AsgTpgAmY7PhCfg==	1B2M2Y8AsgTpgAmY7PhCfg==	1B2M2Y8AsgTpgAmY7PhCfg==																				1B2M2Y8AsgTpgAmY7PhCfg==																		1B2M2Y8AsgTpgAmY7PhCfg==
	oqxQeFZYsmwG5nZPQS0iKQ==	smUcmSFyOv39BO1h7DAqaw==	0	40	1B2M2Y8AsgTpgAmY7PhCfg==	1B2M2Y8AsgTpgAmY7PhCfg==	1B2M2Y8AsgTpgAmY7PhCfg==																				1B2M2Y8AsgTpgAmY7PhCfg==																		1B2M2Y8AsgTpgAmY7PhCfg==
	+amw3I437xndw2vtf3OoZQ==	mD/tPuXyOJtM4Nx0ht/YqA==	1	38	1B2M2Y8AsgTpgAmY7PhCfg==	1B2M2Y8AsgTpgAmY7PhCfg==	1B2M2Y8AsgTpgAmY7PhCfg==																				1B2M2Y8AsgTpgAmY7PhCfg==																		1B2M2Y8AsgTpgAmY7PhCfg==
	RU4IKhN0b5AWLbQ2Xb9mFQ==	yBr3pBamOHhAcM0y5e507g==	0	16	1B2M2Y8AsgTpgAmY7PhCfg==	1B2M2Y8AsgTpgAmY7PhCfg==	1B2M2Y8AsgTpgAmY7PhCfg==																				1B2M2Y8AsgTpgAmY7PhCfg==																		1B2M2Y8AsgTpgAmY7PhCfg==
	LjfUHJv1y9M5oCaWGW6aew==	9XGyMPNWWMi9jGNIAh4LUw==	1	17	1B2M2Y8AsgTpgAmY7PhCfg==	1B2M2Y8AsgTpgAmY7PhCfg==	1B2M2Y8AsgTpgAmY7PhCfg==																				1B2M2Y8AsgTpgAmY7PhCfg==																		1B2M2Y8AsgTpgAmY7PhCfg==
	lLFytw1ukM5bpwN81qtJIw==	8yTpHA1uCMgNU/xyexuJ7A==	0	21	1B2M2Y8AsgTpgAmY7PhCfg==	1B2M2Y8AsgTpgAmY7PhCfg==	1B2M2Y8AsgTpgAmY7PhCfg==																				1B2M2Y8AsgTpgAmY7PhCfg==																		1B2M2Y8AsgTpgAmY7PhCfg==
	SBAx/Fi/jg8YAkun0XOhcQ==	OBqpVn0IwC4GObomYoOO8A==	0	3	1B2M2Y8AsgTpgAmY7PhCfg==	1B2M2Y8AsgTpgAmY7PhCfg==	1B2M2Y8AsgTpgAmY7PhCfg==																				1B2M2Y8AsgTpgAmY7PhCfg==																		1B2M2Y8AsgTpgAmY7PhCfg==
	YiFMQ3W4qWVNWVgNx9WKSA==	RjBoEn6DwUYkMW5FC0d7kw==	1	2	1B2M2Y8AsgTpgAmY7PhCfg==	1B2M2Y8AsgTpgAmY7PhCfg==	1B2M2Y8AsgTpgAmY7PhCfg==																				1B2M2Y8AsgTpgAmY7PhCfg==																		1B2M2Y8AsgTpgAmY7PhCfg==
	cMarsEK3b4caNUyLn1lxOQ==	2GjzmpEiYVi6fkldFFoK1Q==	1	28	1B2M2Y8AsgTpgAmY7PhCfg==	1B2M2Y8AsgTpgAmY7PhCfg==	1B2M2Y8AsgTpgAmY7PhCfg==																				1B2M2Y8AsgTpgAmY7PhCfg==																		1B2M2Y8AsgTpgAmY7PhCfg==
	4s44Vw+ag2JQgqq7P0KigQ==	sJaMsD9cUbZHu8GX8pdRVw==	0	24	1B2M2Y8AsgTpgAmY7PhCfg==	1B2M2Y8AsgTpgAmY7PhCfg==	1B2M2Y8AsgTpgAmY7PhCfg==																				1B2M2Y8AsgTpgAmY7PhCfg==																		1B2M2Y8AsgTpgAmY7PhCfg==
	lYISZU8QiVj9ZcvW+SMsOw==	Ws4LvC5tITxzmYLe5M+udw==	0	8	1B2M2Y8AsgTpgAmY7PhCfg==	1B2M2Y8AsgTpgAmY7PhCfg==	1B2M2Y8AsgTpgAmY7PhCfg==																				1B2M2Y8AsgTpgAmY7PhCfg==																		1B2M2Y8AsgTpgAmY7PhCfg==
	npLFawd3eSYYnN/+kRDf/Q==	4MCCvcvPBQ/0VGmFgMiSiQ==	0	0	1B2M2Y8AsgTpgAmY7PhCfg==	1B2M2Y8AsgTpgAmY7PhCfg==	1B2M2Y8AsgTpgAmY7PhCfg==																				1B2M2Y8AsgTpgAmY7PhCfg==																		1B2M2Y8AsgTpgAmY7PhCfg==
	VqxgYcVkamRtmDyTFNrZVg==	d58XwVkiqBIeL6URpTQvpA==	1	4	1B2M2Y8AsgTpgAmY7PhCfg==	1B2M2Y8AsgTpgAmY7PhCfg==	1B2M2Y8AsgTpgAmY7PhCfg==																				1B2M2Y8AsgTpgAmY7PhCfg==																		1B2M2Y8AsgTpgAmY7PhCfg==
	jrQts8l3KvbbpvG59wlf6w==	kSV4zr2Vs0g5IZWXMN5J8w==	0	4	1B2M2Y8AsgTpgAmY7PhCfg==	1B2M2Y8AsgTpgAmY7PhCfg==	1B2M2Y8AsgTpgAmY7PhCfg==																				1B2M2Y8AsgTpgAmY7PhCfg==																		1B2M2Y8AsgTpgAmY7PhCfg==
	PVNIJ5AdBspL6NFWvcWhxA==	bDVN1DI4se0Gp+fjtSmGAA==	0	35	1B2M2Y8AsgTpgAmY7PhCfg==	1B2M2Y8AsgTpgAmY7PhCfg==	1B2M2Y8AsgTpgAmY7PhCfg==																				1B2M2Y8AsgTpgAmY7PhCfg==																		1B2M2Y8AsgTpgAmY7PhCfg==
	/UtoI6YzN4FJeInIRA4/Jg==	ju64X/L5XiVbS0kck725Yg==	1	3	1B2M2Y8AsgTpgAmY7PhCfg==	1B2M2Y8AsgTpgAmY7PhCfg==	1B2M2Y8AsgTpgAmY7PhCfg==																				1B2M2Y8AsgTpgAmY7PhCfg==																		1B2M2Y8AsgTpgAmY7PhCfg==
	WfrYnq0VSHbpbQsp3JLCng==	LuDUaJ74BD1VM7T97K7I3w==	1	10	1B2M2Y8AsgTpgAmY7PhCfg==	1B2M2Y8AsgTpgAmY7PhCfg==	1B2M2Y8AsgTpgAmY7PhCfg==																				1B2M2Y8AsgTpgAmY7PhCfg==																		1B2M2Y8AsgTpgAmY7PhCfg==
	ZMAa04L37Pv0cOCjbnfhiA==	oW1GWXQx5YcHliCmt94ojQ==	1	8	1B2M2Y8AsgTpgAmY7PhCfg==	1B2M2Y8AsgTpgAmY7PhCfg==	1B2M2Y8AsgTpgAmY7PhCfg==																				1B2M2Y8AsgTpgAmY7PhCfg==																		1B2M2Y8AsgTpgAmY7PhCfg==
	8xMQiCTjGCoaAw2AqjPFYQ==	OgGc2MehNGpBVHDocX8Nog==	1	1	1B2M2Y8AsgTpgAmY7PhCfg==	1B2M2Y8AsgTpgAmY7PhCfg==	1B2M2Y8AsgTpgAmY7PhCfg==																				1B2M2Y8AsgTpgAmY7PhCfg==																		1B2M2Y8AsgTpgAmY7PhCfg==
	O4iI5xnzekaCE20yLw1hRA==	sk+p72FermfcRun+QJI4sw==	0	23	1B2M2Y8AsgTpgAmY7PhCfg==	1B2M2Y8AsgTpgAmY7PhCfg==	1B2M2Y8AsgTpgAmY7PhCfg==																				1B2M2Y8AsgTpgAmY7PhCfg==																		1B2M2Y8AsgTpgAmY7PhCfg==
	PFGMhnufehgnaScf/VmmcQ==	qMWldLmpQzPCV8CLwoeSkQ==	0	3	1B2M2Y8AsgTpgAmY7PhCfg==	1B2M2Y8AsgTpgAmY7PhCfg==	1B2M2Y8AsgTpgAmY7PhCfg==																				1B2M2Y8AsgTpgAmY7PhCfg==																		1B2M2Y8AsgTpgAmY7PhCfg==
	YeZwBSq+tSCy6N3XtXyEXg==	TBCUJpEa6GOTWe9/det8iQ==	0	32	1B2M2Y8AsgTpgAmY7PhCfg==	1B2M2Y8AsgTpgAmY7PhCfg==	1B2M2Y8AsgTpgAmY7PhCfg==																				1B2M2Y8AsgTpgAmY7PhCfg==																		1B2M2Y8AsgTpgAmY7PhCfg==
	rhqD/lUFMDVcJwNnhZ6oZg==	dhR35lnOw/sv1UZnKw1igA==	0	9	1B2M2Y8AsgTpgAmY7PhCfg==	1B2M2Y8AsgTpgAmY7PhCfg==	1B2M2Y8AsgTpgAmY7PhCfg==																				1B2M2Y8AsgTpgAmY7PhCfg==																		1B2M2Y8AsgTpgAmY7PhCfg==
	56STubIUWpphy9SmLBKxcQ==	fUp2lWLjUolQ4tGuvfsFUA==	1	3	1B2M2Y8AsgTpgAmY7PhCfg==	1B2M2Y8AsgTpgAmY7PhCfg==	1B2M2Y8AsgTpgAmY7PhCfg==																				1B2M2Y8AsgTpgAmY7PhCfg==																		1B2M2Y8AsgTpgAmY7PhCfg==
	XJ1Uv4wq3mx60Lr9V45fCQ==	nylFDS61j+tVUHi97+KKpQ==	1	2	1B2M2Y8AsgTpgAmY7PhCfg==	1B2M2Y8AsgTpgAmY7PhCfg==	1B2M2Y8AsgTpgAmY7PhCfg==																				1B2M2Y8AsgTpgAmY7PhCfg==																		1B2M2Y8AsgTpgAmY7PhCfg==
	R2w4b24118vPkIU1TdA13A==	JIXYRtwULIBWmG1rVR9Uhg==	0	36	1B2M2Y8AsgTpgAmY7PhCfg==	1B2M2Y8AsgTpgAmY7PhCfg==	1B2M2Y8AsgTpgAmY7PhCfg==																				1B2M2Y8AsgTpgAmY7PhCfg==																		1B2M2Y8AsgTpgAmY7PhCfg==
	6Wx96PY5Cx5scVVuTgpJWQ==	mk1uhoW9BX5PaJML18jswA==	0	39	1B2M2Y8AsgTpgAmY7PhCfg==	1B2M2Y8AsgTpgAmY7PhCfg==	1B2M2Y8AsgTpgAmY7PhCfg==																				1B2M2Y8AsgTpgAmY7PhCfg==																		1B2M2Y8AsgTpgAmY7PhCfg==
	+GnUrM7fK/a5Rpo76fHXFQ==	plLpFMc236+KZmeuaTbw1g==	0	13	1B2M2Y8AsgTpgAmY7PhCfg==	1B2M2Y8AsgTpgAmY7PhCfg==	1B2M2Y8AsgTpgAmY7PhCfg==																				1B2M2Y8AsgTpgAmY7PhCfg==																		1B2M2Y8AsgTpgAmY7PhCfg==
	PlNuFc6FJUfpphizAf31IA==	xu0Gr8XILIY74xObngLmiw==	1	3	1B2M2Y8AsgTpgAmY7PhCfg==	1B2M2Y8AsgTpgAmY7PhCfg==	1B2M2Y8AsgTpgAmY7PhCfg==																				1B2M2Y8AsgTpgAmY7PhCfg==																		1B2M2Y8AsgTpgAmY7PhCfg==
	DrDFsgB2WKmVEkvMd5wxaQ==	otoP/QvDlgRUhmowCBPy9Q==	0	5	1B2M2Y8AsgTpgAmY7PhCfg==	1B2M2Y8AsgTpgAmY7PhCfg==	1B2M2Y8AsgTpgAmY7PhCfg==																				1B2M2Y8AsgTpgAmY7PhCfg==																		1B2M2Y8AsgTpgAmY7PhCfg==
	QKCthsbR3MF3HeHVM7k1lw==	hMTwsL+WoM2QgkM+iIEXAw==	1	5	1B2M2Y8AsgTpgAmY7PhCfg==	1B2M2Y8AsgTpgAmY7PhCfg==	1B2M2Y8AsgTpgAmY7PhCfg==																				1B2M2Y8AsgTpgAmY7PhCfg==																		1B2M2Y8AsgTpgAmY7PhCfg==
	1lPv+6VpPPnrMXu1Hw/jqg==	W2MiA4OIE5VFICmQVTy1og==	0	11	1B2M2Y8AsgTpgAmY7PhCfg==	1B2M2Y8AsgTpgAmY7PhCfg==	1B2M2Y8AsgTpgAmY7PhCfg==																				1B2M2Y8AsgTpgAmY7PhCfg==																		1B2M2Y8AsgTpgAmY7PhCfg==
	77wDRGR4kBuQ9eoDLy5MmQ==	M1AQGNcQ8+LdhDikBQ6pwg==	0	17	1B2M2Y8AsgTpgAmY7PhCfg==	1B2M2Y8AsgTpgAmY7PhCfg==	1B2M2Y8AsgTpgAmY7PhCfg==																				1B2M2Y8AsgTpgAmY7PhCfg==																		1B2M2Y8AsgTpgAmY7PhCfg==
	Lqcfh01HiIs9/qrqTvaJMQ==	Tu/hdtQlS+8ldoLF4i3zZA==	1	12	1B2M2Y8AsgTpgAmY7PhCfg==	1B2M2Y8AsgTpgAmY7PhCfg==	1B2M2Y8AsgTpgAmY7PhCfg==																				1B2M2Y8AsgTpgAmY7PhCfg==																		1B2M2Y8AsgTpgAmY7PhCfg==
	uozzSfJ4wq5/U7oCY4n6vQ==	nqBqjY+rUHowYeO2A4K8lg==	0	27	1B2M2Y8AsgTpgAmY7PhCfg==	1B2M2Y8AsgTpgAmY7PhCfg==	1B2M2Y8AsgTpgAmY7PhCfg==																				1B2M2Y8AsgTpgAmY7PhCfg==																		1B2M2Y8AsgTpgAmY7PhCfg==
	DFaOGPR1IJm/bWQtO1CjaA==	KhZapNZ+jCVncPxRPCLepw==	1	29	1B2M2Y8AsgTpgAmY7PhCfg==	1B2M2Y8AsgTpgAmY7PhCfg==	1B2M2Y8AsgTpgAmY7PhCfg==																				1B2M2Y8AsgTpgAmY7PhCfg==																		1B2M2Y8AsgTpgAmY7PhCfg==
	y6hc+dDKRxT6qE9+3J1TPQ==	SzrHCmIlaVbZ3lSEkyHHjQ==	1	16	1B2M2Y8AsgTpgAmY7PhCfg==	1B2M2Y8AsgTpgAmY7PhCfg==	1B2M2Y8AsgTpgAmY7PhCfg==																				1B2M2Y8AsgTpgAmY7PhCfg==																		1B2M2Y8AsgTpgAmY7PhCfg==
	TQ09bv9yeFhMklYgABCmkA==	F/HeWN80s24S09w/V25iHg==	0	41	1B2M2Y8AsgTpgAmY7PhCfg==	1B2M2Y8AsgTpgAmY7PhCfg==	1B2M2Y8AsgTpgAmY7PhCfg==																				1B2M2Y8AsgTpgAmY7PhCfg==																		1B2M2Y8AsgTpgAmY7PhCfg==
	7EpsDSuG05k6QPI4mdH+gg==	coEgYlETn42y+DIFCcyl1w==	0	31	1B2M2Y8AsgTpgAmY7PhCfg==	1B2M2Y8AsgTpgAmY7PhCfg==	1B2M2Y8AsgTpgAmY7PhCfg==																				1B2M2Y8AsgTpgAmY7PhCfg==																		1B2M2Y8AsgTpgAmY7PhCfg==
	Pt2+k53e7qT0eu1N2NkvHQ==	tdlJXAQv3IykVYBnANbv8A==	1	3	1B2M2Y8AsgTpgAmY7PhCfg==	1B2M2Y8AsgTpgAmY7PhCfg==	1B2M2Y8AsgTpgAmY7PhCfg==																				1B2M2Y8AsgTpgAmY7PhCfg==																		1B2M2Y8AsgTpgAmY7PhCfg==
	80KX7kGXtZJ4PlwJmC0lOw==	XdbhKbWITcLsyY6OJKpbag==	1	7	1B2M2Y8AsgTpgAmY7PhCfg==	1B2M2Y8AsgTpgAmY7PhCfg==	1B2M2Y8AsgTpgAmY7PhCfg==																				1B2M2Y8AsgTpgAmY7PhCfg==																		1B2M2Y8AsgTpgAmY7PhCfg==
	QmK+Htwb3nyFFNliNaKcFg==	XOH1u9cTDhvyaWa2FDo5dg==	1	27	1B2M2Y8AsgTpgAmY7PhCfg==	1B2M2Y8AsgTpgAmY7PhCfg==	1B2M2Y8AsgTpgAmY7PhCfg==																				1B2M2Y8AsgTpgAmY7PhCfg==																		1B2M2Y8AsgTpgAmY7PhCfg==
	cQKWJdk1Dx/jzixvIhG2kg==	49s9LE4oVty3JSZHMQa6pQ==	0	11	1B2M2Y8AsgTpgAmY7PhCfg==	1B2M2Y8AsgTpgAmY7PhCfg==	1B2M2Y8AsgTpgAmY7PhCfg==																				1B2M2Y8AsgTpgAmY7PhCfg==																		1B2M2Y8AsgTpgAmY7PhCfg==
	+nSCZZ/XHm4jPq302/PtTg==	fE4siaQFTOedg8iAMRdLPQ==	0	14	1B2M2Y8AsgTpgAmY7PhCfg==	1B2M2Y8AsgTpgAmY7PhCfg==	1B2M2Y8AsgTpgAmY7PhCfg==																				1B2M2Y8AsgTpgAmY7PhCfg==																		1B2M2Y8AsgTpgAmY7PhCfg==
	WBuH+MOFMrbjy7BaQ4NkAA==	Efm1Po4vr6JBVr3nuouC0g==	0	17	1B2M2Y8AsgTpgAmY7PhCfg==	1B2M2Y8AsgTpgAmY7PhCfg==	1B2M2Y8AsgTpgAmY7PhCfg==																				1B2M2Y8AsgTpgAmY7PhCfg==																		1B2M2Y8AsgTpgAmY7PhCfg==
	THR0SpwQswAaHZuH+G6ybw==	WqaUc99mc0drf7y99EVZVQ==	1	5	1B2M2Y8AsgTpgAmY7PhCfg==	1B2M2Y8AsgTpgAmY7PhCfg==	1B2M2Y8AsgTpgAmY7PhCfg==																				1B2M2Y8AsgTpgAmY7PhCfg==																		1B2M2Y8AsgTpgAmY7PhCfg==
	F0LwkqQmYg3jQivpx1tKXA==	OhKL+T6bp9sSiqe8qwhyFw==	0	28	1B2M2Y8AsgTpgAmY7PhCfg==	1B2M2Y8AsgTpgAmY7PhCfg==	1B2M2Y8AsgTpgAmY7PhCfg==																				1B2M2Y8AsgTpgAmY7PhCfg==																		1B2M2Y8AsgTpgAmY7PhCfg==
	qwn2KKuEow7soU5OabJopQ==	cwYaQO/xHmdXkVR/uNcZuw==	1	2	1B2M2Y8AsgTpgAmY7PhCfg==	1B2M2Y8AsgTpgAmY7PhCfg==	1B2M2Y8AsgTpgAmY7PhCfg==																				1B2M2Y8AsgTpgAmY7PhCfg==																		1B2M2Y8AsgTpgAmY7PhCfg==
	WAIHNJphx0qyFQSbQUSGMQ==	jUVN/ZzWM3HK1f3UENeFMQ==	1	25	1B2M2Y8AsgTpgAmY7PhCfg==	1B2M2Y8AsgTpgAmY7PhCfg==	1B2M2Y8AsgTpgAmY7PhCfg==																				1B2M2Y8AsgTpgAmY7PhCfg==																		1B2M2Y8AsgTpgAmY7PhCfg==
	q2noEQSVWpT1oGRZRiEGfg==	AZjQjlWuSgF4/tY+RNRkNw==	1	7	1B2M2Y8AsgTpgAmY7PhCfg==	1B2M2Y8AsgTpgAmY7PhCfg==	1B2M2Y8AsgTpgAmY7PhCfg==																				1B2M2Y8AsgTpgAmY7PhCfg==																		1B2M2Y8AsgTpgAmY7PhCfg==
	R+Kh05rBBGwmLOqzqpqqgQ==	wboJmyLWWzkDiRuIXcaG+Q==	0	13	1B2M2Y8AsgTpgAmY7PhCfg==	1B2M2Y8AsgTpgAmY7PhCfg==	1B2M2Y8AsgTpgAmY7PhCfg==																				1B2M2Y8AsgTpgAmY7PhCfg==																		1B2M2Y8AsgTpgAmY7PhCfg==
	irtps9VL9+IeSv9fEEeAHg==	P/X4S9cAtJY8Ls+VpEstOA==	0	17	1B2M2Y8AsgTpgAmY7PhCfg==	1B2M2Y8AsgTpgAmY7PhCfg==	1B2M2Y8AsgTpgAmY7PhCfg==																				1B2M2Y8AsgTpgAmY7PhCfg==																		1B2M2Y8AsgTpgAmY7PhCfg==
	rm1BH4ijXOnWu9j8dCxToQ==	Apv0m1hMZB8PFDH5iqZpVg==	0	42	1B2M2Y8AsgTpgAmY7PhCfg==	1B2M2Y8AsgTpgAmY7PhCfg==	1B2M2Y8AsgTpgAmY7PhCfg==																				1B2M2Y8AsgTpgAmY7PhCfg==																		1B2M2Y8AsgTpgAmY7PhCfg==
	hVBpu3HNb2pJy70n+JYF4w==	PlVSaWno35/67+adHVkIJQ==	1	1	1B2M2Y8AsgTpgAmY7PhCfg==	1B2M2Y8AsgTpgAmY7PhCfg==	1B2M2Y8AsgTpgAmY7PhCfg==																				1B2M2Y8AsgTpgAmY7PhCfg==																		1B2M2Y8AsgTpgAmY7PhCfg==
	diNoshQ9GlzgcGKCkqNFLQ==	WCSqg9Guc7VqZyc3FLV4Qw==	0	44	1B2M2Y8AsgTpgAmY7PhCfg==	1B2M2Y8AsgTpgAmY7PhCfg==	1B2M2Y8AsgTpgAmY7PhCfg==																				1B2M2Y8AsgTpgAmY7PhCfg==																		1B2M2Y8AsgTpgAmY7PhCfg==
	Zc0QUoi3/e+1Rh6g9bBiRg==	yqmDpAmluqvCb6Vn3vNg+A==	0	34	1B2M2Y8AsgTpgAmY7PhCfg==	1B2M2Y8AsgTpgAmY7PhCfg==	1B2M2Y8AsgTpgAmY7PhCfg==																				1B2M2Y8AsgTpgAmY7PhCfg==																		1B2M2Y8AsgTpgAmY7PhCfg==
	kY13w2qbghVGZ4b3FMRXyA==	nG+5MHsl+VFY1V7G0dvWTA==	0	8	1B2M2Y8AsgTpgAmY7PhCfg==	1B2M2Y8AsgTpgAmY7PhCfg==	1B2M2Y8AsgTpgAmY7PhCfg==																				1B2M2Y8AsgTpgAmY7PhCfg==																		1B2M2Y8AsgTpgAmY7PhCfg==
	ALaCKEoQvczTPEKewx9L7A==	/x8+REpv9v6HLwdxaAOuGA==	1	11	1B2M2Y8AsgTpgAmY7PhCfg==	1B2M2Y8AsgTpgAmY7PhCfg==	1B2M2Y8AsgTpgAmY7PhCfg==																				1B2M2Y8AsgTpgAmY7PhCfg==																		1B2M2Y8AsgTpgAmY7PhCfg==
	UY90H6QmpRxzUzxiHlyBBw==	ZslOwyX+/ceacz6pYqVqkA==	0	2	1B2M2Y8AsgTpgAmY7PhCfg==	1B2M2Y8AsgTpgAmY7PhCfg==	1B2M2Y8AsgTpgAmY7PhCfg==																				1B2M2Y8AsgTpgAmY7PhCfg==																		1B2M2Y8AsgTpgAmY7PhCfg==
	ZbX8RvyCCHuiRgmxTy3E/w==	I2dtU5hwMzcfUmxcbrVhUA==	1	70	1B2M2Y8AsgTpgAmY7PhCfg==	1B2M2Y8AsgTpgAmY7PhCfg==	1B2M2Y8AsgTpgAmY7PhCfg==																				1B2M2Y8AsgTpgAmY7PhCfg==																		1B2M2Y8AsgTpgAmY7PhCfg==
	9m6tNHyPTDbEOhB8qvI8eg==	EEk7snHZWuFS/zjJfAbd9g==	1	30	1B2M2Y8AsgTpgAmY7PhCfg==	1B2M2Y8AsgTpgAmY7PhCfg==	1B2M2Y8AsgTpgAmY7PhCfg==																				1B2M2Y8AsgTpgAmY7PhCfg==																		1B2M2Y8AsgTpgAmY7PhCfg==
	yV/TLQKv6//3KcS0S1UbaQ==	GN4lUv1VssqDQ+JTU5lh/g==	0	12	1B2M2Y8AsgTpgAmY7PhCfg==	1B2M2Y8AsgTpgAmY7PhCfg==	1B2M2Y8AsgTpgAmY7PhCfg==																				1B2M2Y8AsgTpgAmY7PhCfg==																		1B2M2Y8AsgTpgAmY7PhCfg==
	LaMg4/Ze6beg8SyRkpqY2A==	6sczsMCY8M/j9gsHpvdx4g==	0	29	1B2M2Y8AsgTpgAmY7PhCfg==	1B2M2Y8AsgTpgAmY7PhCfg==	1B2M2Y8AsgTpgAmY7PhCfg==																				1B2M2Y8AsgTpgAmY7PhCfg==																		1B2M2Y8AsgTpgAmY7PhCfg==
	pHEyR8VTUZ89XfNNGQzQIQ==	Xj1s3ZLndQXOnhx/qXwEgA==	1	47	1B2M2Y8AsgTpgAmY7PhCfg==	1B2M2Y8AsgTpgAmY7PhCfg==	1B2M2Y8AsgTpgAmY7PhCfg==																				1B2M2Y8AsgTpgAmY7PhCfg==																		1B2M2Y8AsgTpgAmY7PhCfg==
	L12ZNz0GufMMRUicePzLBw==	+nAuNTGdP5tTNCMUoHXxzw==	0	31	1B2M2Y8AsgTpgAmY7PhCfg==	1B2M2Y8AsgTpgAmY7PhCfg==	1B2M2Y8AsgTpgAmY7PhCfg==																				1B2M2Y8AsgTpgAmY7PhCfg==																		1B2M2Y8AsgTpgAmY7PhCfg==
	yUowHE4x2i7TfgX00lWxFg==	xC5NI2a91yG69GgHYfO14g==	0	4	1B2M2Y8AsgTpgAmY7PhCfg==	1B2M2Y8AsgTpgAmY7PhCfg==	1B2M2Y8AsgTpgAmY7PhCfg==																				1B2M2Y8AsgTpgAmY7PhCfg==																		1B2M2Y8AsgTpgAmY7PhCfg==
	xDKXaUXcixrEZ5LfqX6gaA==	G32+NuEyIEi0mrSyssc16Q==	1	25	1B2M2Y8AsgTpgAmY7PhCfg==	1B2M2Y8AsgTpgAmY7PhCfg==	1B2M2Y8AsgTpgAmY7PhCfg==																				1B2M2Y8AsgTpgAmY7PhCfg==																		1B2M2Y8AsgTpgAmY7PhCfg==
	Vxlipp/jnpXGCtS6bOL6BQ==	qiWhZaApKCZSkB+DX5+DtQ==	0	24	1B2M2Y8AsgTpgAmY7PhCfg==	1B2M2Y8AsgTpgAmY7PhCfg==	1B2M2Y8AsgTpgAmY7PhCfg==																				1B2M2Y8AsgTpgAmY7PhCfg==																		1B2M2Y8AsgTpgAmY7PhCfg==
	Eu21sentuXHH4hAmc8p96w==	7nnV4bfCtpgQW8WBHmo+tQ==	0	27	1B2M2Y8AsgTpgAmY7PhCfg==	1B2M2Y8AsgTpgAmY7PhCfg==	1B2M2Y8AsgTpgAmY7PhCfg==																				1B2M2Y8AsgTpgAmY7PhCfg==																		1B2M2Y8AsgTpgAmY7PhCfg==
	Kn18vsEgA1hDUl12UAXQMw==	PZjO7T0pN6XoGc1bI5Igow==	1	3	1B2M2Y8AsgTpgAmY7PhCfg==	1B2M2Y8AsgTpgAmY7PhCfg==	1B2M2Y8AsgTpgAmY7PhCfg==																				1B2M2Y8AsgTpgAmY7PhCfg==																		1B2M2Y8AsgTpgAmY7PhCfg==
	ZsCeSUCjrUG61AqzFPMvOQ==	fWNZcORnvOX/hX4pCFh1jg==	0	17	1B2M2Y8AsgTpgAmY7PhCfg==	1B2M2Y8AsgTpgAmY7PhCfg==	1B2M2Y8AsgTpgAmY7PhCfg==																				1B2M2Y8AsgTpgAmY7PhCfg==																		1B2M2Y8AsgTpgAmY7PhCfg==
	WX7aN8UhLGkZKkZb37z+Sg==	zcxoakNNCe0k5Lc21ZOFjw==	1	11	1B2M2Y8AsgTpgAmY7PhCfg==	1B2M2Y8AsgTpgAmY7PhCfg==	1B2M2Y8AsgTpgAmY7PhCfg==																				1B2M2Y8AsgTpgAmY7PhCfg==																		1B2M2Y8AsgTpgAmY7PhCfg==
	sJC7vegJkIB9fJxEIs3VOw==	N4eiMNCAOUer/LFQpqBwsQ==	1	19	1B2M2Y8AsgTpgAmY7PhCfg==	1B2M2Y8AsgTpgAmY7PhCfg==	1B2M2Y8AsgTpgAmY7PhCfg==																				1B2M2Y8AsgTpgAmY7PhCfg==																		1B2M2Y8AsgTpgAmY7PhCfg==
	H0BUB8IkQpGqJ22PvGpaiQ==	nuwxe9T6KmQCLLZKCmtF1g==	0	13	1B2M2Y8AsgTpgAmY7PhCfg==	1B2M2Y8AsgTpgAmY7PhCfg==	1B2M2Y8AsgTpgAmY7PhCfg==																				1B2M2Y8AsgTpgAmY7PhCfg==																		1B2M2Y8AsgTpgAmY7PhCfg==
	7rt3OqY/B6k/E5nyNgnPeA==	wuBXHlCjWycZCIE0JR0Kpw==	0	23	1B2M2Y8AsgTpgAmY7PhCfg==	1B2M2Y8AsgTpgAmY7PhCfg==	1B2M2Y8AsgTpgAmY7PhCfg==																				1B2M2Y8AsgTpgAmY7PhCfg==																		1B2M2Y8AsgTpgAmY7PhCfg==
	9uJRdslvfXyMfXT/i6vuXQ==	/2hVkDF/EzDvxz85asks1w==	0	1	1B2M2Y8AsgTpgAmY7PhCfg==	1B2M2Y8AsgTpgAmY7PhCfg==	1B2M2Y8AsgTpgAmY7PhCfg==																				1B2M2Y8AsgTpgAmY7PhCfg==																		1B2M2Y8AsgTpgAmY7PhCfg==
	ShqTKaQX22/DspSKaH9EVw==	s4OM/f+BcBLictWFRFE8RA==	1	38	1B2M2Y8AsgTpgAmY7PhCfg==	1B2M2Y8AsgTpgAmY7PhCfg==	1B2M2Y8AsgTpgAmY7PhCfg==																				1B2M2Y8AsgTpgAmY7PhCfg==																		1B2M2Y8AsgTpgAmY7PhCfg==
	r+cGRGnhUJoAe5IRiu5FJA==	/Yl5raL9W6sF6cXwNaXExw==	0	11	1B2M2Y8AsgTpgAmY7PhCfg==	1B2M2Y8AsgTpgAmY7PhCfg==	1B2M2Y8AsgTpgAmY7PhCfg==																				1B2M2Y8AsgTpgAmY7PhCfg==																		1B2M2Y8AsgTpgAmY7PhCfg==
	jhtFtBRUpUeIFpSV27dOzA==	hd83l0lkbPnBJVIXO9qxTQ==	1	37	1B2M2Y8AsgTpgAmY7PhCfg==	1B2M2Y8AsgTpgAmY7PhCfg==	1B2M2Y8AsgTpgAmY7PhCfg==																				1B2M2Y8AsgTpgAmY7PhCfg==																		1B2M2Y8AsgTpgAmY7PhCfg==
	x/Tg16dXKGp78nBjrGE/Kw==	NvN97+tqZB9da7MF+8Q95w==	1	41	1B2M2Y8AsgTpgAmY7PhCfg==	1B2M2Y8AsgTpgAmY7PhCfg==	1B2M2Y8AsgTpgAmY7PhCfg==																				1B2M2Y8AsgTpgAmY7PhCfg==																		1B2M2Y8AsgTpgAmY7PhCfg==
	OsNacTKCAOaYC0XcyMo2yg==	4I38E6bRBvAy9JrKjKpPLw==	0	3	1B2M2Y8AsgTpgAmY7PhCfg==	1B2M2Y8AsgTpgAmY7PhCfg==	1B2M2Y8AsgTpgAmY7PhCfg==																				1B2M2Y8AsgTpgAmY7PhCfg==																		1B2M2Y8AsgTpgAmY7PhCfg==
	DUmtbc5F6XvyXRzj0rkwQQ==	V/q4NvIeSipKdK1fiqj4GQ==	0	4	1B2M2Y8AsgTpgAmY7PhCfg==	1B2M2Y8AsgTpgAmY7PhCfg==	1B2M2Y8AsgTpgAmY7PhCfg==																				1B2M2Y8AsgTpgAmY7PhCfg==																		1B2M2Y8AsgTpgAmY7PhCfg==
	e/KfsOpPt5XqtdXFQkWdEw==	An/gzasH2pspQNcsLYlK4g==	0	22	1B2M2Y8AsgTpgAmY7PhCfg==	1B2M2Y8AsgTpgAmY7PhCfg==	1B2M2Y8AsgTpgAmY7PhCfg==																				1B2M2Y8AsgTpgAmY7PhCfg==																		1B2M2Y8AsgTpgAmY7PhCfg==
	F8VLUIhPauaR4Qxx6n7Mtg==	zBcOf7iu0DP+5coMZ7rb6w==	0	8	1B2M2Y8AsgTpgAmY7PhCfg==	1B2M2Y8AsgTpgAmY7PhCfg==	1B2M2Y8AsgTpgAmY7PhCfg==																				1B2M2Y8AsgTpgAmY7PhCfg==																		1B2M2Y8AsgTpgAmY7PhCfg==
	C2ssIJL6c1r9K5sdo9XbQw==	Q/yR26PYZNInCDerIPnkyQ==	0	4	1B2M2Y8AsgTpgAmY7PhCfg==	1B2M2Y8AsgTpgAmY7PhCfg==	1B2M2Y8AsgTpgAmY7PhCfg==																				1B2M2Y8AsgTpgAmY7PhCfg==																		1B2M2Y8AsgTpgAmY7PhCfg==
	G/UTkaCDeZao9fehXUcsfQ==	iYhL6JNQzIEy71YIW5HCQQ==	1	30	1B2M2Y8AsgTpgAmY7PhCfg==	1B2M2Y8AsgTpgAmY7PhCfg==	1B2M2Y8AsgTpgAmY7PhCfg==																				1B2M2Y8AsgTpgAmY7PhCfg==																		1B2M2Y8AsgTpgAmY7PhCfg==
	tTFQaR37jvzgA78/qqOGJg==	uKXn0Nr/03ewmzZ0KbdwNQ==	0	11	1B2M2Y8AsgTpgAmY7PhCfg==	1B2M2Y8AsgTpgAmY7PhCfg==	1B2M2Y8AsgTpgAmY7PhCfg==																				1B2M2Y8AsgTpgAmY7PhCfg==																		1B2M2Y8AsgTpgAmY7PhCfg==
	qgCwfpuRGky/ARpMNFgZsQ==	7fzLXPRPfCw4X41EcBF6DQ==	1	11	1B2M2Y8AsgTpgAmY7PhCfg==	1B2M2Y8AsgTpgAmY7PhCfg==	1B2M2Y8AsgTpgAmY7PhCfg==																				1B2M2Y8AsgTpgAmY7PhCfg==																		1B2M2Y8AsgTpgAmY7PhCfg==
	nQb8Dkeb89a7w2Wx5YDT0Q==	rFFF12zYLi+4delLoMW0tA==	0	22	1B2M2Y8AsgTpgAmY7PhCfg==	1B2M2Y8AsgTpgAmY7PhCfg==	1B2M2Y8AsgTpgAmY7PhCfg==																				1B2M2Y8AsgTpgAmY7PhCfg==																		1B2M2Y8AsgTpgAmY7PhCfg==
	YPS6zd7vcQZ1x2ild2iETA==	G1wDJhLJXqsBeqcWIXBfQA==	1	14	1B2M2Y8AsgTpgAmY7PhCfg==	1B2M2Y8AsgTpgAmY7PhCfg==	1B2M2Y8AsgTpgAmY7PhCfg==																				1B2M2Y8AsgTpgAmY7PhCfg==																		1B2M2Y8AsgTpgAmY7PhCfg==
	z3T8UgKK8fa0OWc05ktj8Q==	8AevxlU+/SfVQcJJmGp74g==	1	7	1B2M2Y8AsgTpgAmY7PhCfg==	1B2M2Y8AsgTpgAmY7PhCfg==	1B2M2Y8AsgTpgAmY7PhCfg==																				1B2M2Y8AsgTpgAmY7PhCfg==																		1B2M2Y8AsgTpgAmY7PhCfg==
	4KntibbBxOoIFz+hmyt0+Q==	qZ0PubPU7sG5fnM//mDj7A==	0	20	1B2M2Y8AsgTpgAmY7PhCfg==	1B2M2Y8AsgTpgAmY7PhCfg==	1B2M2Y8AsgTpgAmY7PhCfg==																				1B2M2Y8AsgTpgAmY7PhCfg==																		1B2M2Y8AsgTpgAmY7PhCfg==
	D6l/Ovk6DjwBGcRjuYGc+w==	OO0oIrvbnWJATpOKPXNWdA==	1	8	1B2M2Y8AsgTpgAmY7PhCfg==	1B2M2Y8AsgTpgAmY7PhCfg==	1B2M2Y8AsgTpgAmY7PhCfg==																				1B2M2Y8AsgTpgAmY7PhCfg==																		1B2M2Y8AsgTpgAmY7PhCfg==
	/2N0UCv8en+J+qGjCudJ4A==	Sp9DXZXlrnJkdWwMDoEaLg==	1	14	1B2M2Y8AsgTpgAmY7PhCfg==	1B2M2Y8AsgTpgAmY7PhCfg==	1B2M2Y8AsgTpgAmY7PhCfg==																				1B2M2Y8AsgTpgAmY7PhCfg==																		1B2M2Y8AsgTpgAmY7PhCfg==
	qQthcATm/7HXxAXnC5ft6g==	7xpuIxYt8g1XNtGChiz8qg==	1	2	1B2M2Y8AsgTpgAmY7PhCfg==	1B2M2Y8AsgTpgAmY7PhCfg==	1B2M2Y8AsgTpgAmY7PhCfg==																				1B2M2Y8AsgTpgAmY7PhCfg==																		1B2M2Y8AsgTpgAmY7PhCfg==
	LhL+W8P4wnGa336WrN1bxQ==	l6280lNAKJXlbN7OtfTKKQ==	0	30	1B2M2Y8AsgTpgAmY7PhCfg==	1B2M2Y8AsgTpgAmY7PhCfg==	1B2M2Y8AsgTpgAmY7PhCfg==																				1B2M2Y8AsgTpgAmY7PhCfg==																		1B2M2Y8AsgTpgAmY7PhCfg==
	jyecd8My/5qMCA6RbNIQYw==	ISES7s6GLKSj2hEvIXKI+w==	0	10	1B2M2Y8AsgTpgAmY7PhCfg==	1B2M2Y8AsgTpgAmY7PhCfg==	1B2M2Y8AsgTpgAmY7PhCfg==																				1B2M2Y8AsgTpgAmY7PhCfg==																		1B2M2Y8AsgTpgAmY7PhCfg==
	o8enj1dElvsPNvhjzDvtaA==	ze5y9f6rZ1ara7eqhlJtZw==	1	73	1B2M2Y8AsgTpgAmY7PhCfg==	1B2M2Y8AsgTpgAmY7PhCfg==	1B2M2Y8AsgTpgAmY7PhCfg==																				1B2M2Y8AsgTpgAmY7PhCfg==																		1B2M2Y8AsgTpgAmY7PhCfg==
	02yKoONKUeyHIE3cEyni6w==	inwDlYy7u103T0vnJpDKfg==	1	4	1B2M2Y8AsgTpgAmY7PhCfg==	1B2M2Y8AsgTpgAmY7PhCfg==	1B2M2Y8AsgTpgAmY7PhCfg==																				1B2M2Y8AsgTpgAmY7PhCfg==																		1B2M2Y8AsgTpgAmY7PhCfg==
	NXqdaD7ktaUDMcUJlSfvjw==	/8ZJFQFpT+SZePIxDJxhLw==	0	31	1B2M2Y8AsgTpgAmY7PhCfg==	1B2M2Y8AsgTpgAmY7PhCfg==	1B2M2Y8AsgTpgAmY7PhCfg==																				1B2M2Y8AsgTpgAmY7PhCfg==																		1B2M2Y8AsgTpgAmY7PhCfg==
	20oXZsOVSA/Zc6lsYQX4bg==	/LyVzN1VHaGBIHwMFADGVQ==	0	41	1B2M2Y8AsgTpgAmY7PhCfg==	1B2M2Y8AsgTpgAmY7PhCfg==	1B2M2Y8AsgTpgAmY7PhCfg==																				1B2M2Y8AsgTpgAmY7PhCfg==																		1B2M2Y8AsgTpgAmY7PhCfg==
	rXCkSaUEoUXETb1SKLFsNA==	l7vh03j4tSXWDrr3PmaFTw==	1	5	1B2M2Y8AsgTpgAmY7PhCfg==	1B2M2Y8AsgTpgAmY7PhCfg==	1B2M2Y8AsgTpgAmY7PhCfg==																				1B2M2Y8AsgTpgAmY7PhCfg==																		1B2M2Y8AsgTpgAmY7PhCfg==
	o/BHnbJBgKiZ5rDT/w35vg==	yii3iNA4Cki/6NWKHNoDsw==	0	14	1B2M2Y8AsgTpgAmY7PhCfg==	1B2M2Y8AsgTpgAmY7PhCfg==	1B2M2Y8AsgTpgAmY7PhCfg==																				1B2M2Y8AsgTpgAmY7PhCfg==																		1B2M2Y8AsgTpgAmY7PhCfg==
	IRy8bH1BDWNy7EDtow6Lqg==	7xiQWFuuRGoGaK/tMBLaog==	0	49	1B2M2Y8AsgTpgAmY7PhCfg==	1B2M2Y8AsgTpgAmY7PhCfg==	1B2M2Y8AsgTpgAmY7PhCfg==																				1B2M2Y8AsgTpgAmY7PhCfg==																		1B2M2Y8AsgTpgAmY7PhCfg==
	TMFRg4QlRhqu2+Wjw4ZhYA==	9lPVl2RY8NzOKzk5JZrP+g==	0	7	1B2M2Y8AsgTpgAmY7PhCfg==	1B2M2Y8AsgTpgAmY7PhCfg==	1B2M2Y8AsgTpgAmY7PhCfg==																				1B2M2Y8AsgTpgAmY7PhCfg==																		1B2M2Y8AsgTpgAmY7PhCfg==
	ZbQ/8t6C6p+d9Hj1O1n+uQ==	L5agi/n+y4QwI6P5So3fnQ==	0	17	1B2M2Y8AsgTpgAmY7PhCfg==	1B2M2Y8AsgTpgAmY7PhCfg==	1B2M2Y8AsgTpgAmY7PhCfg==																				1B2M2Y8AsgTpgAmY7PhCfg==																		1B2M2Y8AsgTpgAmY7PhCfg==
	5F40a+usX7jbHRxj91Hz2A==	zTrml6ei9505CfL2xBtRxw==	0	40	1B2M2Y8AsgTpgAmY7PhCfg==	1B2M2Y8AsgTpgAmY7PhCfg==	1B2M2Y8AsgTpgAmY7PhCfg==																				1B2M2Y8AsgTpgAmY7PhCfg==																		1B2M2Y8AsgTpgAmY7PhCfg==
	sY2ZkVsVWjdSEUKd7WyJ3A==	JhR065bB/cZFbSq+9wGeRQ==	1	30	1B2M2Y8AsgTpgAmY7PhCfg==	1B2M2Y8AsgTpgAmY7PhCfg==	1B2M2Y8AsgTpgAmY7PhCfg==																				1B2M2Y8AsgTpgAmY7PhCfg==																		1B2M2Y8AsgTpgAmY7PhCfg==
	T9EilTWFeD0eZ5c4UKec3g==	P42eJ/Gr+fU45HF33bWqxQ==	1	28	1B2M2Y8AsgTpgAmY7PhCfg==	1B2M2Y8AsgTpgAmY7PhCfg==	1B2M2Y8AsgTpgAmY7PhCfg==																				1B2M2Y8AsgTpgAmY7PhCfg==																		1B2M2Y8AsgTpgAmY7PhCfg==
	h984MdC5W9XC4yfY1ljURw==	Yq0/6Ep82MC3T3eiZ+zagg==	0	4	1B2M2Y8AsgTpgAmY7PhCfg==	1B2M2Y8AsgTpgAmY7PhCfg==	1B2M2Y8AsgTpgAmY7PhCfg==																				1B2M2Y8AsgTpgAmY7PhCfg==																		1B2M2Y8AsgTpgAmY7PhCfg==
	UiONs+UUcbX5I6NIGXX2XQ==	FSqiKO1icV4qzU+I7w8qLg==	0	13	1B2M2Y8AsgTpgAmY7PhCfg==	1B2M2Y8AsgTpgAmY7PhCfg==	1B2M2Y8AsgTpgAmY7PhCfg==																				1B2M2Y8AsgTpgAmY7PhCfg==																		1B2M2Y8AsgTpgAmY7PhCfg==
	TgOVERVLX7So7Y4zPP9/BA==	Id0xgAwOkeGjvw2oG4c/5g==	1	39	1B2M2Y8AsgTpgAmY7PhCfg==	1B2M2Y8AsgTpgAmY7PhCfg==	1B2M2Y8AsgTpgAmY7PhCfg==																				1B2M2Y8AsgTpgAmY7PhCfg==																		1B2M2Y8AsgTpgAmY7PhCfg==
	mz2Zscm6b//ouRvayJ8Lbw==	EvqubB6uOPD5BeqKlcHX4g==	0	28	1B2M2Y8AsgTpgAmY7PhCfg==	1B2M2Y8AsgTpgAmY7PhCfg==	1B2M2Y8AsgTpgAmY7PhCfg==																				1B2M2Y8AsgTpgAmY7PhCfg==																		1B2M2Y8AsgTpgAmY7PhCfg==
	I/NQIN8TWCG8mhxR45AARw==	AWnPiF+ILv15WVElPbXN+w==	1	39	1B2M2Y8AsgTpgAmY7PhCfg==	1B2M2Y8AsgTpgAmY7PhCfg==	1B2M2Y8AsgTpgAmY7PhCfg==																				1B2M2Y8AsgTpgAmY7PhCfg==																		1B2M2Y8AsgTpgAmY7PhCfg==
	jsveQs3hO2w6Qm96H/wdAA==	xLluFH0ASUEjUpiy5ftnjw==	0	6	1B2M2Y8AsgTpgAmY7PhCfg==	1B2M2Y8AsgTpgAmY7PhCfg==	1B2M2Y8AsgTpgAmY7PhCfg==																				1B2M2Y8AsgTpgAmY7PhCfg==																		1B2M2Y8AsgTpgAmY7PhCfg==
	EOf/DQOSp6+ztrHsc5Vczw==	tDCpFzIOi2GSpO6ShB12GA==	1	13	1B2M2Y8AsgTpgAmY7PhCfg==	1B2M2Y8AsgTpgAmY7PhCfg==	1B2M2Y8AsgTpgAmY7PhCfg==																				1B2M2Y8AsgTpgAmY7PhCfg==																		1B2M2Y8AsgTpgAmY7PhCfg==
	TZOgjps13Ntv813bqMNVag==	Jtkqwljw+/oQ5WGERQxI+g==	1	48	1B2M2Y8AsgTpgAmY7PhCfg==	1B2M2Y8AsgTpgAmY7PhCfg==	1B2M2Y8AsgTpgAmY7PhCfg==																				1B2M2Y8AsgTpgAmY7PhCfg==																		1B2M2Y8AsgTpgAmY7PhCfg==
	HxEdJMiXw02gjQLpd+H+WA==	d5CRLifh9+1GRqOlgUIEMg==	0	21	1B2M2Y8AsgTpgAmY7PhCfg==	1B2M2Y8AsgTpgAmY7PhCfg==	1B2M2Y8AsgTpgAmY7PhCfg==																				1B2M2Y8AsgTpgAmY7PhCfg==																		1B2M2Y8AsgTpgAmY7PhCfg==
	vIjGbXnb6Q4A5c3pY7BTVw==	d8xwxOn2W+VsecLGUTSe8Q==	1	15	1B2M2Y8AsgTpgAmY7PhCfg==	1B2M2Y8AsgTpgAmY7PhCfg==	1B2M2Y8AsgTpgAmY7PhCfg==																				1B2M2Y8AsgTpgAmY7PhCfg==																		1B2M2Y8AsgTpgAmY7PhCfg==
	ULuVleuLw2W6XhLA1uR7YA==	68KqBOdePKq9pUOhMXFgwA==	0	10	1B2M2Y8AsgTpgAmY7PhCfg==	1B2M2Y8AsgTpgAmY7PhCfg==	1B2M2Y8AsgTpgAmY7PhCfg==																				1B2M2Y8AsgTpgAmY7PhCfg==																		1B2M2Y8AsgTpgAmY7PhCfg==
	h6HOQQFxPQZ+9ow9uiI6sw==	fZDKJN+8S6RGVkfwzYnCRQ==	0	41	1B2M2Y8AsgTpgAmY7PhCfg==	1B2M2Y8AsgTpgAmY7PhCfg==	1B2M2Y8AsgTpgAmY7PhCfg==																				1B2M2Y8AsgTpgAmY7PhCfg==																		1B2M2Y8AsgTpgAmY7PhCfg==
	KNx8wajKrQdnG144ztin1Q==	j1obz8uvQTE+RayVWcI0mA==	0	13	1B2M2Y8AsgTpgAmY7PhCfg==	1B2M2Y8AsgTpgAmY7PhCfg==	1B2M2Y8AsgTpgAmY7PhCfg==																				1B2M2Y8AsgTpgAmY7PhCfg==																		1B2M2Y8AsgTpgAmY7PhCfg==
	P2kAcClHfk3YYk5Qw89LRA==	Cx7HIlzGWUeFTnnnpYxjvA==	0	23	1B2M2Y8AsgTpgAmY7PhCfg==	1B2M2Y8AsgTpgAmY7PhCfg==	1B2M2Y8AsgTpgAmY7PhCfg==																				1B2M2Y8AsgTpgAmY7PhCfg==																		1B2M2Y8AsgTpgAmY7PhCfg==
	WA1FCBzdPqizp0+pNFUMRA==	56ZMQVbPkmM/xE/siApehA==	1	8	1B2M2Y8AsgTpgAmY7PhCfg==	1B2M2Y8AsgTpgAmY7PhCfg==	1B2M2Y8AsgTpgAmY7PhCfg==																				1B2M2Y8AsgTpgAmY7PhCfg==																		1B2M2Y8AsgTpgAmY7PhCfg==
	mY7XbpRJXuT9q0u7AzCV+Q==	mxB3U1CTPvdYAiWYoodvUw==	0	15	1B2M2Y8AsgTpgAmY7PhCfg==	1B2M2Y8AsgTpgAmY7PhCfg==	1B2M2Y8AsgTpgAmY7PhCfg==																				1B2M2Y8AsgTpgAmY7PhCfg==																		1B2M2Y8AsgTpgAmY7PhCfg==
	boDXJpteedC1L/APy2Io9w==	TCUlfMCkkHMN7m/mpSiszA==	1	1	1B2M2Y8AsgTpgAmY7PhCfg==	1B2M2Y8AsgTpgAmY7PhCfg==	1B2M2Y8AsgTpgAmY7PhCfg==																				1B2M2Y8AsgTpgAmY7PhCfg==																		1B2M2Y8AsgTpgAmY7PhCfg==
	t2KhnYHCuNEdBMqHRTr3tQ==	OvZSlAAd7999YNS54xUf/w==	0	4	1B2M2Y8AsgTpgAmY7PhCfg==	1B2M2Y8AsgTpgAmY7PhCfg==	1B2M2Y8AsgTpgAmY7PhCfg==																				1B2M2Y8AsgTpgAmY7PhCfg==																		1B2M2Y8AsgTpgAmY7PhCfg==
	KnYf0HPQoHpsrMw6xd1bMw==	WJYU9AWcaUzQ/UnnEknWEA==	1	14	1B2M2Y8AsgTpgAmY7PhCfg==	1B2M2Y8AsgTpgAmY7PhCfg==	1B2M2Y8AsgTpgAmY7PhCfg==																				1B2M2Y8AsgTpgAmY7PhCfg==																		1B2M2Y8AsgTpgAmY7PhCfg==
	G8at0R1wWkS+HdpTOZ5yOQ==	o3ML31yr8C4dcMYTDU0F4g==	1	33	1B2M2Y8AsgTpgAmY7PhCfg==	1B2M2Y8AsgTpgAmY7PhCfg==	1B2M2Y8AsgTpgAmY7PhCfg==																				1B2M2Y8AsgTpgAmY7PhCfg==																		1B2M2Y8AsgTpgAmY7PhCfg==
	BUqGiXYOE8caF0aEM1Ah7A==	zNu5+8yo8RyWsRNF5yc2fQ==	1	45	1B2M2Y8AsgTpgAmY7PhCfg==	1B2M2Y8AsgTpgAmY7PhCfg==	1B2M2Y8AsgTpgAmY7PhCfg==																				1B2M2Y8AsgTpgAmY7PhCfg==																		1B2M2Y8AsgTpgAmY7PhCfg==
	wIKK2vsowjX9aC4FZVO1MQ==	x4hDRLlgnaiosdwXJVCzKg==	0	27	1B2M2Y8AsgTpgAmY7PhCfg==	1B2M2Y8AsgTpgAmY7PhCfg==	1B2M2Y8AsgTpgAmY7PhCfg==																				1B2M2Y8AsgTpgAmY7PhCfg==																		1B2M2Y8AsgTpgAmY7PhCfg==
	9glvjdE/RW25zoBuQUk7UQ==	+WLKD1LLT7Rlh4DzFwhd2w==	0	69	1B2M2Y8AsgTpgAmY7PhCfg==	1B2M2Y8AsgTpgAmY7PhCfg==	1B2M2Y8AsgTpgAmY7PhCfg==																				1B2M2Y8AsgTpgAmY7PhCfg==																		1B2M2Y8AsgTpgAmY7PhCfg==
	snmkKC0OBG+4M//S51fHsg==	zPlEpU6te0h/BXN3czF3qg==	0	23	1B2M2Y8AsgTpgAmY7PhCfg==	1B2M2Y8AsgTpgAmY7PhCfg==	1B2M2Y8AsgTpgAmY7PhCfg==																				1B2M2Y8AsgTpgAmY7PhCfg==																		1B2M2Y8AsgTpgAmY7PhCfg==
	ImUwRUCNdOGQlwU1Y2oMFQ==	F5MHJaprvZlx1C9DsUFXCw==	0	3	1B2M2Y8AsgTpgAmY7PhCfg==	1B2M2Y8AsgTpgAmY7PhCfg==	1B2M2Y8AsgTpgAmY7PhCfg==																				1B2M2Y8AsgTpgAmY7PhCfg==																		1B2M2Y8AsgTpgAmY7PhCfg==
	Vkl+TuetqmgSYXS5hbcIHA==	LUjcN0NbM4OWc5lIUkzO6A==	0	23	1B2M2Y8AsgTpgAmY7PhCfg==	1B2M2Y8AsgTpgAmY7PhCfg==	1B2M2Y8AsgTpgAmY7PhCfg==																				1B2M2Y8AsgTpgAmY7PhCfg==																		1B2M2Y8AsgTpgAmY7PhCfg==
	D/AdMUyATbZw7HeZecH1tA==	PZTL7+ENp0L4W5xI/6cfVA==	0	35	1B2M2Y8AsgTpgAmY7PhCfg==	1B2M2Y8AsgTpgAmY7PhCfg==	1B2M2Y8AsgTpgAmY7PhCfg==																				1B2M2Y8AsgTpgAmY7PhCfg==																		1B2M2Y8AsgTpgAmY7PhCfg==
	lFYo+Jp59cIRSObIWyQZRw==	geaJmRBtZ5jspVLLuTN3UQ==	1	36	1B2M2Y8AsgTpgAmY7PhCfg==	1B2M2Y8AsgTpgAmY7PhCfg==	1B2M2Y8AsgTpgAmY7PhCfg==																				1B2M2Y8AsgTpgAmY7PhCfg==																		1B2M2Y8AsgTpgAmY7PhCfg==
	AKze9bMvSnCJN407ULBHow==	9OVsI85F3nN6ArVTTaLqXw==	1	22	1B2M2Y8AsgTpgAmY7PhCfg==	1B2M2Y8AsgTpgAmY7PhCfg==	1B2M2Y8AsgTpgAmY7PhCfg==																				1B2M2Y8AsgTpgAmY7PhCfg==																		1B2M2Y8AsgTpgAmY7PhCfg==
	JmACgtwgJuwq/QrsIlwPJg==	dSL6hgpYLB5uM5zPa+/K1w==	1	22	1B2M2Y8AsgTpgAmY7PhCfg==	1B2M2Y8AsgTpgAmY7PhCfg==	1B2M2Y8AsgTpgAmY7PhCfg==																				1B2M2Y8AsgTpgAmY7PhCfg==																		1B2M2Y8AsgTpgAmY7PhCfg==
	/aK+hEaB6BS7Ia3j6vdFyg==	Fl1qYlYnOjQw+kiRQTrC8A==	0	15	1B2M2Y8AsgTpgAmY7PhCfg==	1B2M2Y8AsgTpgAmY7PhCfg==	1B2M2Y8AsgTpgAmY7PhCfg==																				1B2M2Y8AsgTpgAmY7PhCfg==																		1B2M2Y8AsgTpgAmY7PhCfg==
	TrGOCwhmoa1S4fjxzRKfPQ==	7TfodbmJKNdVE5PFRQEmPw==	1	34	1B2M2Y8AsgTpgAmY7PhCfg==	1B2M2Y8AsgTpgAmY7PhCfg==	1B2M2Y8AsgTpgAmY7PhCfg==																				1B2M2Y8AsgTpgAmY7PhCfg==																		1B2M2Y8AsgTpgAmY7PhCfg==
	IrwDI3RSyLZPE4DioR2E9w==	LusMo/AqJ11RefO22ehufQ==	0	9	1B2M2Y8AsgTpgAmY7PhCfg==	1B2M2Y8AsgTpgAmY7PhCfg==	1B2M2Y8AsgTpgAmY7PhCfg==																				1B2M2Y8AsgTpgAmY7PhCfg==																		1B2M2Y8AsgTpgAmY7PhCfg==
	pWhAtvBfL/rgyQi4gfR69w==	7IgSHfTopeoWZQZ+AwW88g==	0	17	1B2M2Y8AsgTpgAmY7PhCfg==	1B2M2Y8AsgTpgAmY7PhCfg==	1B2M2Y8AsgTpgAmY7PhCfg==																				1B2M2Y8AsgTpgAmY7PhCfg==																		1B2M2Y8AsgTpgAmY7PhCfg==
	+/MGPvey4vTviPMh71G0aA==	4XuqJMKHKQEhlfkD4NXoMg==	0	4	1B2M2Y8AsgTpgAmY7PhCfg==	1B2M2Y8AsgTpgAmY7PhCfg==	1B2M2Y8AsgTpgAmY7PhCfg==																				1B2M2Y8AsgTpgAmY7PhCfg==																		1B2M2Y8AsgTpgAmY7PhCfg==
	siuVWT5C+IdRVahNyKirdQ==	I5gF7Y0XrxUsWux2x7It/g==	0	2	1B2M2Y8AsgTpgAmY7PhCfg==	1B2M2Y8AsgTpgAmY7PhCfg==	1B2M2Y8AsgTpgAmY7PhCfg==																				1B2M2Y8AsgTpgAmY7PhCfg==																		1B2M2Y8AsgTpgAmY7PhCfg==
	nCa5bDBJ50Ef/aZnGx8GWg==	7WofctoV64yutk2mG7dcFQ==	1	29	1B2M2Y8AsgTpgAmY7PhCfg==	1B2M2Y8AsgTpgAmY7PhCfg==	1B2M2Y8AsgTpgAmY7PhCfg==																				1B2M2Y8AsgTpgAmY7PhCfg==																		1B2M2Y8AsgTpgAmY7PhCfg==
	qrLxXH+EPtDtzXethcCfqw==	W+eGxreNm/Hz4xysBzXJKQ==	0	47	1B2M2Y8AsgTpgAmY7PhCfg==	1B2M2Y8AsgTpgAmY7PhCfg==	1B2M2Y8AsgTpgAmY7PhCfg==																				1B2M2Y8AsgTpgAmY7PhCfg==																		1B2M2Y8AsgTpgAmY7PhCfg==
	LsFGEv1PAfiGXjX0w7h+0Q==	9lPVl2RY8NzOKzk5JZrP+g==	1	1	1B2M2Y8AsgTpgAmY7PhCfg==	1B2M2Y8AsgTpgAmY7PhCfg==	1B2M2Y8AsgTpgAmY7PhCfg==																				1B2M2Y8AsgTpgAmY7PhCfg==																		1B2M2Y8AsgTpgAmY7PhCfg==
	s/Z6/UZlOj9YhbGNWLSArg==	1xR36KfMaYYgxfOQ5IWWbg==	1	21	1B2M2Y8AsgTpgAmY7PhCfg==	1B2M2Y8AsgTpgAmY7PhCfg==	1B2M2Y8AsgTpgAmY7PhCfg==																				1B2M2Y8AsgTpgAmY7PhCfg==																		1B2M2Y8AsgTpgAmY7PhCfg==
	VKyJrGko/paMFQwALnTryw==	htXPHNKv7mBVV8KXMVvhWw==	1	8	1B2M2Y8AsgTpgAmY7PhCfg==	1B2M2Y8AsgTpgAmY7PhCfg==	1B2M2Y8AsgTpgAmY7PhCfg==																				1B2M2Y8AsgTpgAmY7PhCfg==																		1B2M2Y8AsgTpgAmY7PhCfg==
	22oiof634f04OpO3V1ODgA==	185SM9JwK5H7vgzxaxn1cw==	1	16	1B2M2Y8AsgTpgAmY7PhCfg==	1B2M2Y8AsgTpgAmY7PhCfg==	1B2M2Y8AsgTpgAmY7PhCfg==																				1B2M2Y8AsgTpgAmY7PhCfg==																		1B2M2Y8AsgTpgAmY7PhCfg==
	L6j63MDDUGh1wJ5+faKINQ==	h03Iyc2QBtmqygy1rFUIEg==	1	7	1B2M2Y8AsgTpgAmY7PhCfg==	1B2M2Y8AsgTpgAmY7PhCfg==	1B2M2Y8AsgTpgAmY7PhCfg==																				1B2M2Y8AsgTpgAmY7PhCfg==																		1B2M2Y8AsgTpgAmY7PhCfg==
	u9BsFQknBW24og4wYb9lYw==	+qSV90I7mQX7ZrcPrRNQhQ==	1	7	1B2M2Y8AsgTpgAmY7PhCfg==	1B2M2Y8AsgTpgAmY7PhCfg==	1B2M2Y8AsgTpgAmY7PhCfg==																				1B2M2Y8AsgTpgAmY7PhCfg==																		1B2M2Y8AsgTpgAmY7PhCfg==
	o/Ue12Ifw8WmvVq9Osh4nA==	mDribzmjB8yy1eDLX3Uu5Q==	1	14	1B2M2Y8AsgTpgAmY7PhCfg==	1B2M2Y8AsgTpgAmY7PhCfg==	1B2M2Y8AsgTpgAmY7PhCfg==																				1B2M2Y8AsgTpgAmY7PhCfg==																		1B2M2Y8AsgTpgAmY7PhCfg==
	n65/VbWbKEsQbnvnx4MFTA==	sj+flSNg1zE2vVx8B4chEw==	0	6	1B2M2Y8AsgTpgAmY7PhCfg==	1B2M2Y8AsgTpgAmY7PhCfg==	1B2M2Y8AsgTpgAmY7PhCfg==																				1B2M2Y8AsgTpgAmY7PhCfg==																		1B2M2Y8AsgTpgAmY7PhCfg==
	3bF+VCljTAv1yGRDVS9bOg==	2ElF6Tq5pVd/4vLDAoraEA==	1	37	1B2M2Y8AsgTpgAmY7PhCfg==	1B2M2Y8AsgTpgAmY7PhCfg==	1B2M2Y8AsgTpgAmY7PhCfg==																				1B2M2Y8AsgTpgAmY7PhCfg==																		1B2M2Y8AsgTpgAmY7PhCfg==
	ekQniY8zKx/p3B/XdRSa9w==	4xZZNjPOuFuqPcKHJ1WA4g==	1	5	1B2M2Y8AsgTpgAmY7PhCfg==	1B2M2Y8AsgTpgAmY7PhCfg==	1B2M2Y8AsgTpgAmY7PhCfg==																				1B2M2Y8AsgTpgAmY7PhCfg==																		1B2M2Y8AsgTpgAmY7PhCfg==
	qb1UZZ9KiVYkukpmmnypdw==	0e6JYonS4u0nLptFooYEkg==	0	56	1B2M2Y8AsgTpgAmY7PhCfg==	1B2M2Y8AsgTpgAmY7PhCfg==	1B2M2Y8AsgTpgAmY7PhCfg==																				1B2M2Y8AsgTpgAmY7PhCfg==																		1B2M2Y8AsgTpgAmY7PhCfg==
	tqGQN8fD9dxsfhDDcrU2Kw==	4T/HTQKG7B+lt9gflZaqQg==	0	16	1B2M2Y8AsgTpgAmY7PhCfg==	1B2M2Y8AsgTpgAmY7PhCfg==	1B2M2Y8AsgTpgAmY7PhCfg==																				1B2M2Y8AsgTpgAmY7PhCfg==																		1B2M2Y8AsgTpgAmY7PhCfg==
	NqyzSvqDGNPmT0kE1lnD5A==	1Zch9u/ipMWGvpSHm0fysw==	1	28	1B2M2Y8AsgTpgAmY7PhCfg==	1B2M2Y8AsgTpgAmY7PhCfg==	1B2M2Y8AsgTpgAmY7PhCfg==																				1B2M2Y8AsgTpgAmY7PhCfg==																		1B2M2Y8AsgTpgAmY7PhCfg==
	z36w9GhWEOH7JL1iw6DERQ==	HvP9k0zNxJMy52nV/niJjA==	1	24	1B2M2Y8AsgTpgAmY7PhCfg==	1B2M2Y8AsgTpgAmY7PhCfg==	1B2M2Y8AsgTpgAmY7PhCfg==																				1B2M2Y8AsgTpgAmY7PhCfg==																		1B2M2Y8AsgTpgAmY7PhCfg==
	nkdFprK96655+o++LIO3yg==	nAE8ECeeXU+UQow6j8aVlw==	0	38	1B2M2Y8AsgTpgAmY7PhCfg==	1B2M2Y8AsgTpgAmY7PhCfg==	1B2M2Y8AsgTpgAmY7PhCfg==																				1B2M2Y8AsgTpgAmY7PhCfg==																		1B2M2Y8AsgTpgAmY7PhCfg==
	aGjlgTgswcDSTjUqTiYqwA==	u8Hrz4o7lgy9BaM25S2nSg==	0	24	1B2M2Y8AsgTpgAmY7PhCfg==	1B2M2Y8AsgTpgAmY7PhCfg==	1B2M2Y8AsgTpgAmY7PhCfg==																				1B2M2Y8AsgTpgAmY7PhCfg==																		1B2M2Y8AsgTpgAmY7PhCfg==
	c+9BM+SdushG8y+WZ3IYIg==	NYK81KUkKvreoeo+qibU8Q==	1	2	1B2M2Y8AsgTpgAmY7PhCfg==	1B2M2Y8AsgTpgAmY7PhCfg==	1B2M2Y8AsgTpgAmY7PhCfg==																				1B2M2Y8AsgTpgAmY7PhCfg==																		1B2M2Y8AsgTpgAmY7PhCfg==
	qZNqcm5UZk5qtmKOgTpqOA==	PQN25HN307FIvqSULCqHCA==	0	3	1B2M2Y8AsgTpgAmY7PhCfg==	1B2M2Y8AsgTpgAmY7PhCfg==	1B2M2Y8AsgTpgAmY7PhCfg==																				1B2M2Y8AsgTpgAmY7PhCfg==																		1B2M2Y8AsgTpgAmY7PhCfg==
	7EeVGoRzGdDdSTNDG1ssDw==	XKQahllqXtVn0VrwviJJUg==	1	42	1B2M2Y8AsgTpgAmY7PhCfg==	1B2M2Y8AsgTpgAmY7PhCfg==	1B2M2Y8AsgTpgAmY7PhCfg==																				1B2M2Y8AsgTpgAmY7PhCfg==																		1B2M2Y8AsgTpgAmY7PhCfg==
	r601dK25hJngVcGpd9oAaQ==	+qNGzOhWjePogi9YV9a5GA==	1	0	1B2M2Y8AsgTpgAmY7PhCfg==	1B2M2Y8AsgTpgAmY7PhCfg==	1B2M2Y8AsgTpgAmY7PhCfg==																				1B2M2Y8AsgTpgAmY7PhCfg==																		1B2M2Y8AsgTpgAmY7PhCfg==
	bUZfoB48mDqvFgBVbL+gxg==	HGKBVKRAaQQuSzJt95/Tjw==	0	40	1B2M2Y8AsgTpgAmY7PhCfg==	1B2M2Y8AsgTpgAmY7PhCfg==	1B2M2Y8AsgTpgAmY7PhCfg==																				1B2M2Y8AsgTpgAmY7PhCfg==																		1B2M2Y8AsgTpgAmY7PhCfg==
	7dVNoMR+IoS6OEOD3A5E6g==	k9JkHcm5v8UGmGUz05bL+g==	1	4	1B2M2Y8AsgTpgAmY7PhCfg==	1B2M2Y8AsgTpgAmY7PhCfg==	1B2M2Y8AsgTpgAmY7PhCfg==																				1B2M2Y8AsgTpgAmY7PhCfg==																		1B2M2Y8AsgTpgAmY7PhCfg==
	yhwBdeH95j2TeCqcrAToXw==	PXIBVTecJHk7jn1Ap1Koow==	1	5	1B2M2Y8AsgTpgAmY7PhCfg==	1B2M2Y8AsgTpgAmY7PhCfg==	1B2M2Y8AsgTpgAmY7PhCfg==																				1B2M2Y8AsgTpgAmY7PhCfg==																		1B2M2Y8AsgTpgAmY7PhCfg==
	YNlRxbgMCH/mzuV6Jdq5Rw==	6Wgi95WkiiNjWZJu5Jm3gw==	1	15	1B2M2Y8AsgTpgAmY7PhCfg==	1B2M2Y8AsgTpgAmY7PhCfg==	1B2M2Y8AsgTpgAmY7PhCfg==																				1B2M2Y8AsgTpgAmY7PhCfg==																		1B2M2Y8AsgTpgAmY7PhCfg==
	dqRqL+9cndfnD2deLXg9fw==	n6iSjCcAdsDvdeQYLYJmtA==	1		1B2M2Y8AsgTpgAmY7PhCfg==	1B2M2Y8AsgTpgAmY7PhCfg==	1B2M2Y8AsgTpgAmY7PhCfg==																				1B2M2Y8AsgTpgAmY7PhCfg==																		1B2M2Y8AsgTpgAmY7PhCfg==
	eFAgbISMpE7KLVOl6OpdaA==	J9uyjqA/1kroT3F/bfrFnA==	0	23	1B2M2Y8AsgTpgAmY7PhCfg==	1B2M2Y8AsgTpgAmY7PhCfg==	1B2M2Y8AsgTpgAmY7PhCfg==																				1B2M2Y8AsgTpgAmY7PhCfg==																		1B2M2Y8AsgTpgAmY7PhCfg==
	bHVRd3u6zBRucjgxUB2eeA==	EYuUuYHXrH8SI+15Tk7tzw==	1	9	1B2M2Y8AsgTpgAmY7PhCfg==	1B2M2Y8AsgTpgAmY7PhCfg==	1B2M2Y8AsgTpgAmY7PhCfg==																				1B2M2Y8AsgTpgAmY7PhCfg==																		1B2M2Y8AsgTpgAmY7PhCfg==
	A+Bi2fkgJ0kJA/HSpJ2puQ==	zPn6IiUSkQ5oNjrbBRCt9A==	0	15	1B2M2Y8AsgTpgAmY7PhCfg==	1B2M2Y8AsgTpgAmY7PhCfg==	1B2M2Y8AsgTpgAmY7PhCfg==																				1B2M2Y8AsgTpgAmY7PhCfg==																		1B2M2Y8AsgTpgAmY7PhCfg==
	2lbQV/4TFxhR6BnZviZs9Q==	muravYFy5XTeWYxhHkEO7Q==	0	7	1B2M2Y8AsgTpgAmY7PhCfg==	1B2M2Y8AsgTpgAmY7PhCfg==	1B2M2Y8AsgTpgAmY7PhCfg==																				1B2M2Y8AsgTpgAmY7PhCfg==																		1B2M2Y8AsgTpgAmY7PhCfg==
	mshnkVQMP/+12ajZYCSaNQ==	rneuUAFtAfbJ1QToGUuWFQ==	0	10	1B2M2Y8AsgTpgAmY7PhCfg==	1B2M2Y8AsgTpgAmY7PhCfg==	1B2M2Y8AsgTpgAmY7PhCfg==																				1B2M2Y8AsgTpgAmY7PhCfg==																		1B2M2Y8AsgTpgAmY7PhCfg==
	dQYiuIhkZmH7kYdJ7j5VDw==	ABuOPPdvTmTL5b6YgttKoA==	0	22	1B2M2Y8AsgTpgAmY7PhCfg==	1B2M2Y8AsgTpgAmY7PhCfg==	1B2M2Y8AsgTpgAmY7PhCfg==																				1B2M2Y8AsgTpgAmY7PhCfg==																		1B2M2Y8AsgTpgAmY7PhCfg==
	Q1WkmTxgC2shttMW0kXLYA==	B8Dexul+x3wBqpCQKj/GtQ==	1	11	1B2M2Y8AsgTpgAmY7PhCfg==	1B2M2Y8AsgTpgAmY7PhCfg==	1B2M2Y8AsgTpgAmY7PhCfg==																				1B2M2Y8AsgTpgAmY7PhCfg==																		1B2M2Y8AsgTpgAmY7PhCfg==
	CuezqR3dYzWJkTT73yWHyw==	MEfuBT1FMj5lGSASF2oqHA==	0	29	1B2M2Y8AsgTpgAmY7PhCfg==	1B2M2Y8AsgTpgAmY7PhCfg==	1B2M2Y8AsgTpgAmY7PhCfg==																				1B2M2Y8AsgTpgAmY7PhCfg==																		1B2M2Y8AsgTpgAmY7PhCfg==
	13jdoDWKcMYqTubmHzOCnQ==	M95MeF/IXfy/oX7ZFdXmWg==	0	7	1B2M2Y8AsgTpgAmY7PhCfg==	1B2M2Y8AsgTpgAmY7PhCfg==	1B2M2Y8AsgTpgAmY7PhCfg==																				1B2M2Y8AsgTpgAmY7PhCfg==																		1B2M2Y8AsgTpgAmY7PhCfg==
	geJjHJG3gmgAUCHnBDEglw==	73FB5aUmQbCUESj8u96KJw==	0	28	1B2M2Y8AsgTpgAmY7PhCfg==	1B2M2Y8AsgTpgAmY7PhCfg==	1B2M2Y8AsgTpgAmY7PhCfg==																				1B2M2Y8AsgTpgAmY7PhCfg==																		1B2M2Y8AsgTpgAmY7PhCfg==
	T9Rhy1afMMAx+flFgK+AwQ==	keH+pQhCVw1bS9S8LSM2Sw==	0	20	1B2M2Y8AsgTpgAmY7PhCfg==	1B2M2Y8AsgTpgAmY7PhCfg==	1B2M2Y8AsgTpgAmY7PhCfg==																				1B2M2Y8AsgTpgAmY7PhCfg==																		1B2M2Y8AsgTpgAmY7PhCfg==
	IsVgltfp5M2/kLuMxTLxLA==	VIeyVXtIEeTIQx+fqmY3SQ==	0	60	1B2M2Y8AsgTpgAmY7PhCfg==	1B2M2Y8AsgTpgAmY7PhCfg==	1B2M2Y8AsgTpgAmY7PhCfg==																				1B2M2Y8AsgTpgAmY7PhCfg==																		1B2M2Y8AsgTpgAmY7PhCfg==
	rMcBQCq2DzHom6tRUM/a3g==	uMymf/TQDrYVpOcL0RAF4A==	1	11	1B2M2Y8AsgTpgAmY7PhCfg==	1B2M2Y8AsgTpgAmY7PhCfg==	1B2M2Y8AsgTpgAmY7PhCfg==																				1B2M2Y8AsgTpgAmY7PhCfg==																		1B2M2Y8AsgTpgAmY7PhCfg==
	RskIkDwCQxMKSDV65Us/kQ==	qkiaF6kirryGShaLGinmlw==	0	18	1B2M2Y8AsgTpgAmY7PhCfg==	1B2M2Y8AsgTpgAmY7PhCfg==	1B2M2Y8AsgTpgAmY7PhCfg==																				1B2M2Y8AsgTpgAmY7PhCfg==																		1B2M2Y8AsgTpgAmY7PhCfg==
	+tgaBYQkvIOPBIcQF70UKw==	Vwutz+FGl78qJE4uJbk+WQ==	0	6	1B2M2Y8AsgTpgAmY7PhCfg==	1B2M2Y8AsgTpgAmY7PhCfg==	1B2M2Y8AsgTpgAmY7PhCfg==																				1B2M2Y8AsgTpgAmY7PhCfg==																		1B2M2Y8AsgTpgAmY7PhCfg==
	tVeW0twssMmv9M+Q1C9Yhw==	P9GyweZNG25KMdnWaISZeQ==	0	20	1B2M2Y8AsgTpgAmY7PhCfg==	1B2M2Y8AsgTpgAmY7PhCfg==	1B2M2Y8AsgTpgAmY7PhCfg==																				1B2M2Y8AsgTpgAmY7PhCfg==																		1B2M2Y8AsgTpgAmY7PhCfg==
	3s9La04jbmqPlQqQ0IJJmA==	fLhRCIYniJW4XRFMiOtmOA==	1	7	1B2M2Y8AsgTpgAmY7PhCfg==	1B2M2Y8AsgTpgAmY7PhCfg==	1B2M2Y8AsgTpgAmY7PhCfg==																				1B2M2Y8AsgTpgAmY7PhCfg==																		1B2M2Y8AsgTpgAmY7PhCfg==
	nu54V1nBENdKwmU+rkwHkQ==	dVJmP2i166Wx6IiZQZpKAQ==	0	24	1B2M2Y8AsgTpgAmY7PhCfg==	1B2M2Y8AsgTpgAmY7PhCfg==	1B2M2Y8AsgTpgAmY7PhCfg==																				1B2M2Y8AsgTpgAmY7PhCfg==																		1B2M2Y8AsgTpgAmY7PhCfg==
	Z4AkxdIY9BCP9wGwYGBxpg==	L7eVpBRh+WZPQe+wwH6UYQ==	0	12	1B2M2Y8AsgTpgAmY7PhCfg==	1B2M2Y8AsgTpgAmY7PhCfg==	1B2M2Y8AsgTpgAmY7PhCfg==																				1B2M2Y8AsgTpgAmY7PhCfg==																		1B2M2Y8AsgTpgAmY7PhCfg==
	IHuge6dD8Az35H+fT3t2RA==	ZCk4VjuBOjrrAWplQYjdpw==	1	4	1B2M2Y8AsgTpgAmY7PhCfg==	1B2M2Y8AsgTpgAmY7PhCfg==	1B2M2Y8AsgTpgAmY7PhCfg==																				1B2M2Y8AsgTpgAmY7PhCfg==																		1B2M2Y8AsgTpgAmY7PhCfg==
	ZHLYyq497p1bPyEelWPigA==	Nt62HXKPVtfufaWUZhDGGw==	1	25	1B2M2Y8AsgTpgAmY7PhCfg==	1B2M2Y8AsgTpgAmY7PhCfg==	1B2M2Y8AsgTpgAmY7PhCfg==																				1B2M2Y8AsgTpgAmY7PhCfg==																		1B2M2Y8AsgTpgAmY7PhCfg==
	yE0agz5+g9ILuEoj8sMT3A==	flNyOKE6q1ltEfgQvgNS4Q==	0	29	1B2M2Y8AsgTpgAmY7PhCfg==	1B2M2Y8AsgTpgAmY7PhCfg==	1B2M2Y8AsgTpgAmY7PhCfg==																				1B2M2Y8AsgTpgAmY7PhCfg==																		1B2M2Y8AsgTpgAmY7PhCfg==
	WlbSdZSesoS0iE8w7YigRQ==	A52HsuNwUlYaB6YGaohYLg==	0	27	1B2M2Y8AsgTpgAmY7PhCfg==	1B2M2Y8AsgTpgAmY7PhCfg==	1B2M2Y8AsgTpgAmY7PhCfg==																				1B2M2Y8AsgTpgAmY7PhCfg==																		1B2M2Y8AsgTpgAmY7PhCfg==
	nrxHesngwU7Gv3+9LSqIpg==	3nJ4bpS7FWWyDr5AJlnxiQ==	1	1	1B2M2Y8AsgTpgAmY7PhCfg==	1B2M2Y8AsgTpgAmY7PhCfg==	1B2M2Y8AsgTpgAmY7PhCfg==																				1B2M2Y8AsgTpgAmY7PhCfg==																		1B2M2Y8AsgTpgAmY7PhCfg==
	IuB4SCsvyVV2b2PR5g5Vbw==	AEVU7ab8YAdn8NXbrKGSXQ==	1	12	1B2M2Y8AsgTpgAmY7PhCfg==	1B2M2Y8AsgTpgAmY7PhCfg==	1B2M2Y8AsgTpgAmY7PhCfg==																				1B2M2Y8AsgTpgAmY7PhCfg==																		1B2M2Y8AsgTpgAmY7PhCfg==
	18u/gwUBoTMtERdP2Qr02w==	rBqsypEDDFzbg1ytfzK0xg==	0	29	1B2M2Y8AsgTpgAmY7PhCfg==	1B2M2Y8AsgTpgAmY7PhCfg==	1B2M2Y8AsgTpgAmY7PhCfg==																				1B2M2Y8AsgTpgAmY7PhCfg==																		1B2M2Y8AsgTpgAmY7PhCfg==
	VeJLY0uwWnQu5BVF/A8y5w==	DKR9T5FuMFYAiMB4iuVIJg==	0	16	1B2M2Y8AsgTpgAmY7PhCfg==	1B2M2Y8AsgTpgAmY7PhCfg==	1B2M2Y8AsgTpgAmY7PhCfg==																				1B2M2Y8AsgTpgAmY7PhCfg==																		1B2M2Y8AsgTpgAmY7PhCfg==
	O6sB8laYB6zQAgpRcVIAOA==	ATdQDlEeNxnC3VlR1tk3sg==	0	28	1B2M2Y8AsgTpgAmY7PhCfg==	1B2M2Y8AsgTpgAmY7PhCfg==	1B2M2Y8AsgTpgAmY7PhCfg==																				1B2M2Y8AsgTpgAmY7PhCfg==																		1B2M2Y8AsgTpgAmY7PhCfg==
	QCQzJ4sTNi+85N7vlfLfUg==	i+9vihfKb45e3h9LTGJuhA==	0	23	1B2M2Y8AsgTpgAmY7PhCfg==	1B2M2Y8AsgTpgAmY7PhCfg==	1B2M2Y8AsgTpgAmY7PhCfg==																				1B2M2Y8AsgTpgAmY7PhCfg==																		1B2M2Y8AsgTpgAmY7PhCfg==
	ATj8zs7zSZ/yHx3RgiWFxw==	RSkK7jhlmAidbsh8wbqgnw==	0	23	1B2M2Y8AsgTpgAmY7PhCfg==	1B2M2Y8AsgTpgAmY7PhCfg==	1B2M2Y8AsgTpgAmY7PhCfg==																				1B2M2Y8AsgTpgAmY7PhCfg==																		1B2M2Y8AsgTpgAmY7PhCfg==
	++3yisf5R2Rtic6WZsI5PQ==	IuSXPeNLX6JCqXvcC5T2gA==	0	32	1B2M2Y8AsgTpgAmY7PhCfg==	1B2M2Y8AsgTpgAmY7PhCfg==	1B2M2Y8AsgTpgAmY7PhCfg==																				1B2M2Y8AsgTpgAmY7PhCfg==																		1B2M2Y8AsgTpgAmY7PhCfg==
	vN6iXe5F7YFYUceKFHKYBw==	d8xwxOn2W+VsecLGUTSe8Q==	1	58	1B2M2Y8AsgTpgAmY7PhCfg==	1B2M2Y8AsgTpgAmY7PhCfg==	1B2M2Y8AsgTpgAmY7PhCfg==																				1B2M2Y8AsgTpgAmY7PhCfg==																		1B2M2Y8AsgTpgAmY7PhCfg==
	z/UsLmC1wLwj5JuePM4ZiQ==	5gcRwNsUFw1zbpCYx0SAJw==	1	5	1B2M2Y8AsgTpgAmY7PhCfg==	1B2M2Y8AsgTpgAmY7PhCfg==	1B2M2Y8AsgTpgAmY7PhCfg==																				1B2M2Y8AsgTpgAmY7PhCfg==																		1B2M2Y8AsgTpgAmY7PhCfg==
	lrgpQybLZZVXPPJonz9t2g==	sU+6A30RnTB+O2zrKp+7MQ==	0	38	1B2M2Y8AsgTpgAmY7PhCfg==	1B2M2Y8AsgTpgAmY7PhCfg==	1B2M2Y8AsgTpgAmY7PhCfg==																				1B2M2Y8AsgTpgAmY7PhCfg==																		1B2M2Y8AsgTpgAmY7PhCfg==
	zHqXU/aeCeMp+PR8AzQ5lg==	+lSHBI2P+bz8H6XsMscBmg==	1	2	1B2M2Y8AsgTpgAmY7PhCfg==	1B2M2Y8AsgTpgAmY7PhCfg==	1B2M2Y8AsgTpgAmY7PhCfg==																				1B2M2Y8AsgTpgAmY7PhCfg==																		1B2M2Y8AsgTpgAmY7PhCfg==
	PAefFFX1FUQUT9h3LpPCEg==	yFRlgn8a68lkJIFnyAICKA==	0	32	1B2M2Y8AsgTpgAmY7PhCfg==	1B2M2Y8AsgTpgAmY7PhCfg==	1B2M2Y8AsgTpgAmY7PhCfg==																				1B2M2Y8AsgTpgAmY7PhCfg==																		1B2M2Y8AsgTpgAmY7PhCfg==
	cfbok01zukDVnt9pSmXUVg==	J4wA5jkZsr1IRKZEY8xp1Q==	1	13	1B2M2Y8AsgTpgAmY7PhCfg==	1B2M2Y8AsgTpgAmY7PhCfg==	1B2M2Y8AsgTpgAmY7PhCfg==																				1B2M2Y8AsgTpgAmY7PhCfg==																		1B2M2Y8AsgTpgAmY7PhCfg==
	A0vsLIBOjRjyBNLM3KZLFQ==	LJdHC4inFH3ghTqba6jQzg==	0	13	1B2M2Y8AsgTpgAmY7PhCfg==	1B2M2Y8AsgTpgAmY7PhCfg==	1B2M2Y8AsgTpgAmY7PhCfg==																				1B2M2Y8AsgTpgAmY7PhCfg==																		1B2M2Y8AsgTpgAmY7PhCfg==
	VT/JLl3tg8+elwKNE1MJ9g==	rhlqeqPYT/eepWwcpU8DMg==	1	1	1B2M2Y8AsgTpgAmY7PhCfg==	1B2M2Y8AsgTpgAmY7PhCfg==	1B2M2Y8AsgTpgAmY7PhCfg==																				1B2M2Y8AsgTpgAmY7PhCfg==																		1B2M2Y8AsgTpgAmY7PhCfg==
	d8E773hPh2GcOWKCBX3nmg==	h9oA78Xn9wpjYdBJKVe5zA==	1	13	1B2M2Y8AsgTpgAmY7PhCfg==	1B2M2Y8AsgTpgAmY7PhCfg==	1B2M2Y8AsgTpgAmY7PhCfg==																				1B2M2Y8AsgTpgAmY7PhCfg==																		1B2M2Y8AsgTpgAmY7PhCfg==
	s8zJzaFudxyxsIegwpzAfA==	r7EN38515KIx8IM2XwTgjw==	0	27	1B2M2Y8AsgTpgAmY7PhCfg==	1B2M2Y8AsgTpgAmY7PhCfg==	1B2M2Y8AsgTpgAmY7PhCfg==																				1B2M2Y8AsgTpgAmY7PhCfg==																		1B2M2Y8AsgTpgAmY7PhCfg==
	q3xc2yAWTS0ldpvd0v4Ukw==	Dw3QWjpiBs1VhfGz7C171Q==	0	10	1B2M2Y8AsgTpgAmY7PhCfg==	1B2M2Y8AsgTpgAmY7PhCfg==	1B2M2Y8AsgTpgAmY7PhCfg==																				1B2M2Y8AsgTpgAmY7PhCfg==																		1B2M2Y8AsgTpgAmY7PhCfg==
	pqLgGmOJCGTo7svVtjzTaA==	pgtIydVpSdYYEpxFURtcrQ==	0	16	1B2M2Y8AsgTpgAmY7PhCfg==	1B2M2Y8AsgTpgAmY7PhCfg==	1B2M2Y8AsgTpgAmY7PhCfg==																				1B2M2Y8AsgTpgAmY7PhCfg==																		1B2M2Y8AsgTpgAmY7PhCfg==
	3TEFik4q0WPrDAjAfeqN+w==	zFqOO02/Y/W6zgNHVA/teA==	0	30	1B2M2Y8AsgTpgAmY7PhCfg==	1B2M2Y8AsgTpgAmY7PhCfg==	1B2M2Y8AsgTpgAmY7PhCfg==																				1B2M2Y8AsgTpgAmY7PhCfg==																		1B2M2Y8AsgTpgAmY7PhCfg==
	SrMfptW/2dRlFlwxe5xTlA==	cPAMzwNvA5M3A8lgLHi3sw==	0	28	1B2M2Y8AsgTpgAmY7PhCfg==	1B2M2Y8AsgTpgAmY7PhCfg==	1B2M2Y8AsgTpgAmY7PhCfg==																				1B2M2Y8AsgTpgAmY7PhCfg==																		1B2M2Y8AsgTpgAmY7PhCfg==
	5KapfshH5V965Wgxl710cQ==	jteTdkyl9Ml1pN+xcCyAZQ==	0	6	1B2M2Y8AsgTpgAmY7PhCfg==	1B2M2Y8AsgTpgAmY7PhCfg==	1B2M2Y8AsgTpgAmY7PhCfg==																				1B2M2Y8AsgTpgAmY7PhCfg==																		1B2M2Y8AsgTpgAmY7PhCfg==
	3huPS+lB1jftto7mophTjA==	XA6V4ZOjmHtqNUs7YhgPwA==	0	28	1B2M2Y8AsgTpgAmY7PhCfg==	1B2M2Y8AsgTpgAmY7PhCfg==	1B2M2Y8AsgTpgAmY7PhCfg==																				1B2M2Y8AsgTpgAmY7PhCfg==																		1B2M2Y8AsgTpgAmY7PhCfg==
	UocZmk8EaWqQ7tjvqdmZyQ==	B/bqXEGjSLIMu4Cs+4sN8w==	0	5	1B2M2Y8AsgTpgAmY7PhCfg==	1B2M2Y8AsgTpgAmY7PhCfg==	1B2M2Y8AsgTpgAmY7PhCfg==																				1B2M2Y8AsgTpgAmY7PhCfg==																		1B2M2Y8AsgTpgAmY7PhCfg==
	CY3oUwxCy9GcgdWQ+Xbn/A==	flyX8rmv99jhbg/bC6pRNQ==	0	26	1B2M2Y8AsgTpgAmY7PhCfg==	1B2M2Y8AsgTpgAmY7PhCfg==	1B2M2Y8AsgTpgAmY7PhCfg==																				1B2M2Y8AsgTpgAmY7PhCfg==																		1B2M2Y8AsgTpgAmY7PhCfg==
	7CMYfsxODG60DNGH20qGXA==	3/S6aA6UXkANPYAKn6KfPg==	0	22	1B2M2Y8AsgTpgAmY7PhCfg==	1B2M2Y8AsgTpgAmY7PhCfg==	1B2M2Y8AsgTpgAmY7PhCfg==																				1B2M2Y8AsgTpgAmY7PhCfg==																		1B2M2Y8AsgTpgAmY7PhCfg==
	rKa02YVxf7dcjdE5B1ImXg==	5F40a+usX7jbHRxj91Hz2A==	0	16	1B2M2Y8AsgTpgAmY7PhCfg==	1B2M2Y8AsgTpgAmY7PhCfg==	1B2M2Y8AsgTpgAmY7PhCfg==																				1B2M2Y8AsgTpgAmY7PhCfg==																		1B2M2Y8AsgTpgAmY7PhCfg==
	FyoDUd0GFh53dLpaOr6GWw==	mEOnRdkKWlXLADmq3uoywA==	0	5	1B2M2Y8AsgTpgAmY7PhCfg==	1B2M2Y8AsgTpgAmY7PhCfg==	1B2M2Y8AsgTpgAmY7PhCfg==																				1B2M2Y8AsgTpgAmY7PhCfg==																		1B2M2Y8AsgTpgAmY7PhCfg==
	CggviA8ANVlInlhgeTDz+Q==	qLSwRK+kuWuVxlLsok9pqQ==	0	23	1B2M2Y8AsgTpgAmY7PhCfg==	1B2M2Y8AsgTpgAmY7PhCfg==	1B2M2Y8AsgTpgAmY7PhCfg==																				1B2M2Y8AsgTpgAmY7PhCfg==																		1B2M2Y8AsgTpgAmY7PhCfg==
	lRP/GDPh9tfORAKALCz2jA==	LsGJ3/o4s3CpCrZFmZNxEQ==	0	3	1B2M2Y8AsgTpgAmY7PhCfg==	1B2M2Y8AsgTpgAmY7PhCfg==	1B2M2Y8AsgTpgAmY7PhCfg==																				1B2M2Y8AsgTpgAmY7PhCfg==																		1B2M2Y8AsgTpgAmY7PhCfg==
	nKaFDr+sKgIGJjS+r8QL+A==	ZXoYFgixaB7XyWjfA6E2pA==	0	4	1B2M2Y8AsgTpgAmY7PhCfg==	1B2M2Y8AsgTpgAmY7PhCfg==	1B2M2Y8AsgTpgAmY7PhCfg==																				1B2M2Y8AsgTpgAmY7PhCfg==																		1B2M2Y8AsgTpgAmY7PhCfg==
	PLeCDzTZR/fEw1Me1yJUsA==	TXxZ3MUO3RGZgo6gBZKPhQ==	0	13	1B2M2Y8AsgTpgAmY7PhCfg==	1B2M2Y8AsgTpgAmY7PhCfg==	1B2M2Y8AsgTpgAmY7PhCfg==																				1B2M2Y8AsgTpgAmY7PhCfg==																		1B2M2Y8AsgTpgAmY7PhCfg==
	KsanulPfJzGVNY569EsIBg==	F2gkQaGVEgOVS5MOeTEvvA==	0	40	1B2M2Y8AsgTpgAmY7PhCfg==	1B2M2Y8AsgTpgAmY7PhCfg==	1B2M2Y8AsgTpgAmY7PhCfg==																				1B2M2Y8AsgTpgAmY7PhCfg==																		1B2M2Y8AsgTpgAmY7PhCfg==
	r3A4Qdy+iy52Emtd4Wv+6w==	VnkvkwmGWBzNnsLomKFeBQ==	1	6	1B2M2Y8AsgTpgAmY7PhCfg==	1B2M2Y8AsgTpgAmY7PhCfg==	1B2M2Y8AsgTpgAmY7PhCfg==																				1B2M2Y8AsgTpgAmY7PhCfg==																		1B2M2Y8AsgTpgAmY7PhCfg==
	xaM1u/DsnZsvKLmh/NeCUA==	j5IWRad2x5mJQ4ry0oCAhQ==	1	21	1B2M2Y8AsgTpgAmY7PhCfg==	1B2M2Y8AsgTpgAmY7PhCfg==	1B2M2Y8AsgTpgAmY7PhCfg==																				1B2M2Y8AsgTpgAmY7PhCfg==																		1B2M2Y8AsgTpgAmY7PhCfg==
	VzU7xZOTM0OnpCE07xHhrw==	u0CpuHLHWnCQoG+XymbidQ==	1	1	1B2M2Y8AsgTpgAmY7PhCfg==	1B2M2Y8AsgTpgAmY7PhCfg==	1B2M2Y8AsgTpgAmY7PhCfg==																				1B2M2Y8AsgTpgAmY7PhCfg==																		1B2M2Y8AsgTpgAmY7PhCfg==
	HHZASU17dj4vFSHggHXPYQ==	5YS9GSbfV2tsR+9KMZ5DLw==	1	4	1B2M2Y8AsgTpgAmY7PhCfg==	1B2M2Y8AsgTpgAmY7PhCfg==	1B2M2Y8AsgTpgAmY7PhCfg==																				1B2M2Y8AsgTpgAmY7PhCfg==																		1B2M2Y8AsgTpgAmY7PhCfg==
	BXjAtM2g0u0aKreK67hzpw==	HzI3Nv9feCToxYFL8YNyLQ==	0	32	1B2M2Y8AsgTpgAmY7PhCfg==	1B2M2Y8AsgTpgAmY7PhCfg==	1B2M2Y8AsgTpgAmY7PhCfg==																				1B2M2Y8AsgTpgAmY7PhCfg==																		1B2M2Y8AsgTpgAmY7PhCfg==
	Tw8XewBy5aw+WsGTcXGJIw==	qKgQ1ZmnbwtVAijYAl3ssg==	0	14	1B2M2Y8AsgTpgAmY7PhCfg==	1B2M2Y8AsgTpgAmY7PhCfg==	1B2M2Y8AsgTpgAmY7PhCfg==																				1B2M2Y8AsgTpgAmY7PhCfg==																		1B2M2Y8AsgTpgAmY7PhCfg==
	e1+2UMe8oSPYPdnPf3+byg==	/gnwkfXGYa/fH1BppBNnNQ==	0	2	1B2M2Y8AsgTpgAmY7PhCfg==	1B2M2Y8AsgTpgAmY7PhCfg==	1B2M2Y8AsgTpgAmY7PhCfg==																				1B2M2Y8AsgTpgAmY7PhCfg==																		1B2M2Y8AsgTpgAmY7PhCfg==
	p6Ch9CAdOjRsNlkUweuzvQ==	/gnwkfXGYa/fH1BppBNnNQ==	1	14	1B2M2Y8AsgTpgAmY7PhCfg==	1B2M2Y8AsgTpgAmY7PhCfg==	1B2M2Y8AsgTpgAmY7PhCfg==																				1B2M2Y8AsgTpgAmY7PhCfg==																		1B2M2Y8AsgTpgAmY7PhCfg==
	JW+QNNxSayStA7hmCF2CKg==	lWwJJFzkDjdrdFlin26wnA==	1	10	1B2M2Y8AsgTpgAmY7PhCfg==	1B2M2Y8AsgTpgAmY7PhCfg==	1B2M2Y8AsgTpgAmY7PhCfg==																				1B2M2Y8AsgTpgAmY7PhCfg==																		1B2M2Y8AsgTpgAmY7PhCfg==
	sIT0dfEkSth66Pqis72CpQ==	YBZR1GPfQe9DhO8mei6hxA==	0	1	1B2M2Y8AsgTpgAmY7PhCfg==	1B2M2Y8AsgTpgAmY7PhCfg==	1B2M2Y8AsgTpgAmY7PhCfg==																				1B2M2Y8AsgTpgAmY7PhCfg==																		1B2M2Y8AsgTpgAmY7PhCfg==
	aRzR3RCNU6ekhR6SOHevxA==	DM2ESN8+9A6YvVuZjUQ5Rw==	0	3	1B2M2Y8AsgTpgAmY7PhCfg==	1B2M2Y8AsgTpgAmY7PhCfg==	1B2M2Y8AsgTpgAmY7PhCfg==																				1B2M2Y8AsgTpgAmY7PhCfg==																		1B2M2Y8AsgTpgAmY7PhCfg==
	NnuXo4LgZj+EKNgCGdRPzQ==	ZT58rA/9oBrb5UsVyO2ezQ==	0	45	1B2M2Y8AsgTpgAmY7PhCfg==	1B2M2Y8AsgTpgAmY7PhCfg==	1B2M2Y8AsgTpgAmY7PhCfg==																				1B2M2Y8AsgTpgAmY7PhCfg==																		1B2M2Y8AsgTpgAmY7PhCfg==
	84SLeLcHAjAMV2/NVqmt3Q==	QNMqtrhaIGwdLM9zCfHGOA==	0	34	1B2M2Y8AsgTpgAmY7PhCfg==	1B2M2Y8AsgTpgAmY7PhCfg==	1B2M2Y8AsgTpgAmY7PhCfg==																				1B2M2Y8AsgTpgAmY7PhCfg==																		1B2M2Y8AsgTpgAmY7PhCfg==
	dNkTxRwGp8RvzhhiTsP14A==	3NyNdMqF108Q7SEzirWONw==	0	0	1B2M2Y8AsgTpgAmY7PhCfg==	1B2M2Y8AsgTpgAmY7PhCfg==	1B2M2Y8AsgTpgAmY7PhCfg==																				1B2M2Y8AsgTpgAmY7PhCfg==																		1B2M2Y8AsgTpgAmY7PhCfg==
	wMZIn6OMmDXqvjQlNrIYzQ==	6h85lhhrdv4dQPEgNLR0Kg==	0	6	1B2M2Y8AsgTpgAmY7PhCfg==	1B2M2Y8AsgTpgAmY7PhCfg==	1B2M2Y8AsgTpgAmY7PhCfg==																				1B2M2Y8AsgTpgAmY7PhCfg==																		1B2M2Y8AsgTpgAmY7PhCfg==
	Rdq+WxZs2JBYr6R58sXn8A==	S5M5NKF0AuEZzUvF6j/KdA==	1	16	1B2M2Y8AsgTpgAmY7PhCfg==	1B2M2Y8AsgTpgAmY7PhCfg==	1B2M2Y8AsgTpgAmY7PhCfg==																				1B2M2Y8AsgTpgAmY7PhCfg==																		1B2M2Y8AsgTpgAmY7PhCfg==
	NpMM+ycrD02JYiBIu6fTfQ==	gnQ/MXedIWei+zp+fsl5vA==	1	11	1B2M2Y8AsgTpgAmY7PhCfg==	1B2M2Y8AsgTpgAmY7PhCfg==	1B2M2Y8AsgTpgAmY7PhCfg==																				1B2M2Y8AsgTpgAmY7PhCfg==																		1B2M2Y8AsgTpgAmY7PhCfg==
	qAXk1/6cYiZJY63CgBYapw==	njycCny4BRNpRtCB7ubQrA==	1	22	1B2M2Y8AsgTpgAmY7PhCfg==	1B2M2Y8AsgTpgAmY7PhCfg==	1B2M2Y8AsgTpgAmY7PhCfg==																				1B2M2Y8AsgTpgAmY7PhCfg==																		1B2M2Y8AsgTpgAmY7PhCfg==
	WRxZkn1h3tyVuHK5ojddPQ==	J/hnTdQtTbrQJTd+VD3XEQ==	0	34	1B2M2Y8AsgTpgAmY7PhCfg==	1B2M2Y8AsgTpgAmY7PhCfg==	1B2M2Y8AsgTpgAmY7PhCfg==																				1B2M2Y8AsgTpgAmY7PhCfg==																		1B2M2Y8AsgTpgAmY7PhCfg==
	xRnUfDKceVN/uytvHFUf8A==	YtKXnxV6PCwGMaUZgv008Q==	1	16	1B2M2Y8AsgTpgAmY7PhCfg==	1B2M2Y8AsgTpgAmY7PhCfg==	1B2M2Y8AsgTpgAmY7PhCfg==																				1B2M2Y8AsgTpgAmY7PhCfg==																		1B2M2Y8AsgTpgAmY7PhCfg==
	YUcClXt/A9Dp5LzSNww6bQ==	jXqvNVoj9ceh1KbE0HGTqw==	1	34	1B2M2Y8AsgTpgAmY7PhCfg==	1B2M2Y8AsgTpgAmY7PhCfg==	1B2M2Y8AsgTpgAmY7PhCfg==																				1B2M2Y8AsgTpgAmY7PhCfg==																		1B2M2Y8AsgTpgAmY7PhCfg==
	vQo7drxC3JP5bE4GaEIs3g==	0dxFQQyklJuzmZkOeiKEKA==	0	34	1B2M2Y8AsgTpgAmY7PhCfg==	1B2M2Y8AsgTpgAmY7PhCfg==	1B2M2Y8AsgTpgAmY7PhCfg==																				1B2M2Y8AsgTpgAmY7PhCfg==																		1B2M2Y8AsgTpgAmY7PhCfg==
	eG1UsQgFzbR10HUiQmKSzA==	wj2k/Jw8CiMiyvT6ZnYteA==	1	24	1B2M2Y8AsgTpgAmY7PhCfg==	1B2M2Y8AsgTpgAmY7PhCfg==	1B2M2Y8AsgTpgAmY7PhCfg==																				1B2M2Y8AsgTpgAmY7PhCfg==																		1B2M2Y8AsgTpgAmY7PhCfg==
	zoHpO0n+3MkW85mIuOXGDA==	dIkDBfblWB0YzP28Lb15OQ==	0	0	1B2M2Y8AsgTpgAmY7PhCfg==	1B2M2Y8AsgTpgAmY7PhCfg==	1B2M2Y8AsgTpgAmY7PhCfg==																				1B2M2Y8AsgTpgAmY7PhCfg==																		1B2M2Y8AsgTpgAmY7PhCfg==
	QVrh21JE5V8qmJOLAERlQA==	J2JsUdAiVTKZB/f2jZ+PWQ==	0	27	1B2M2Y8AsgTpgAmY7PhCfg==	1B2M2Y8AsgTpgAmY7PhCfg==	1B2M2Y8AsgTpgAmY7PhCfg==																				1B2M2Y8AsgTpgAmY7PhCfg==																		1B2M2Y8AsgTpgAmY7PhCfg==
	RmgAEAVtDEJtMUf5A6s9hQ==	18u/gwUBoTMtERdP2Qr02w==	1	16	1B2M2Y8AsgTpgAmY7PhCfg==	1B2M2Y8AsgTpgAmY7PhCfg==	1B2M2Y8AsgTpgAmY7PhCfg==																				1B2M2Y8AsgTpgAmY7PhCfg==																		1B2M2Y8AsgTpgAmY7PhCfg==
	htXPHNKv7mBVV8KXMVvhWw==	Q6fCTi0f43XOYNhKyQGBnw==	0	15	1B2M2Y8AsgTpgAmY7PhCfg==	1B2M2Y8AsgTpgAmY7PhCfg==	1B2M2Y8AsgTpgAmY7PhCfg==																				1B2M2Y8AsgTpgAmY7PhCfg==																		1B2M2Y8AsgTpgAmY7PhCfg==
	eeCbeIcGq1ucf/pvxSWGQg==	FJ/H32Ea/9Bll0CDbUZ6CA==	0	22	1B2M2Y8AsgTpgAmY7PhCfg==	1B2M2Y8AsgTpgAmY7PhCfg==	1B2M2Y8AsgTpgAmY7PhCfg==																				1B2M2Y8AsgTpgAmY7PhCfg==																		1B2M2Y8AsgTpgAmY7PhCfg==
	vg769qT3/owLNcmohgH8JA==	S/g9Kryv6oxtpNtE48/pSQ==	0	14	1B2M2Y8AsgTpgAmY7PhCfg==	1B2M2Y8AsgTpgAmY7PhCfg==	1B2M2Y8AsgTpgAmY7PhCfg==																				1B2M2Y8AsgTpgAmY7PhCfg==																		1B2M2Y8AsgTpgAmY7PhCfg==
	TzwXoYl1iytt5juTt3+orA==	sHPOO2YsOKsCyP0CzjhKRA==	0	30	1B2M2Y8AsgTpgAmY7PhCfg==	1B2M2Y8AsgTpgAmY7PhCfg==	1B2M2Y8AsgTpgAmY7PhCfg==																				1B2M2Y8AsgTpgAmY7PhCfg==																		1B2M2Y8AsgTpgAmY7PhCfg==
	jqUfYfGUzE0lysGtWsVtWg==	3/cclj62vxkkPGMKOLULTw==	0	0	1B2M2Y8AsgTpgAmY7PhCfg==	1B2M2Y8AsgTpgAmY7PhCfg==	1B2M2Y8AsgTpgAmY7PhCfg==																				1B2M2Y8AsgTpgAmY7PhCfg==																		1B2M2Y8AsgTpgAmY7PhCfg==
	0P5beufI7r18CDtBNzGX7Q==	hCciAYgNhHPhabRqsKUHGQ==	0	1	1B2M2Y8AsgTpgAmY7PhCfg==	1B2M2Y8AsgTpgAmY7PhCfg==	1B2M2Y8AsgTpgAmY7PhCfg==																				1B2M2Y8AsgTpgAmY7PhCfg==																		1B2M2Y8AsgTpgAmY7PhCfg==
	tXzWIjbKHTA0QqK/X9ceBQ==	ffVSRAaCqhdba6l/9FIq2A==	0	5	1B2M2Y8AsgTpgAmY7PhCfg==	1B2M2Y8AsgTpgAmY7PhCfg==	1B2M2Y8AsgTpgAmY7PhCfg==																				1B2M2Y8AsgTpgAmY7PhCfg==																		1B2M2Y8AsgTpgAmY7PhCfg==
	s2/1ExH/POlGcdMHKYuPfA==	tkjjzN05rJEvfUD3G12UwA==	1	8	1B2M2Y8AsgTpgAmY7PhCfg==	1B2M2Y8AsgTpgAmY7PhCfg==	1B2M2Y8AsgTpgAmY7PhCfg==																				1B2M2Y8AsgTpgAmY7PhCfg==																		1B2M2Y8AsgTpgAmY7PhCfg==
	twGXYsuADqiD3ilcQo3ZBw==	xBsFQ952m7wSjoiN5kCxjA==	0	25	1B2M2Y8AsgTpgAmY7PhCfg==	1B2M2Y8AsgTpgAmY7PhCfg==	1B2M2Y8AsgTpgAmY7PhCfg==																				1B2M2Y8AsgTpgAmY7PhCfg==																		1B2M2Y8AsgTpgAmY7PhCfg==
	MPcpTlwjfHOONalJ+OP2+g==	KhdPmUuxa5sR5upcAKZxxQ==	1	6	1B2M2Y8AsgTpgAmY7PhCfg==	1B2M2Y8AsgTpgAmY7PhCfg==	1B2M2Y8AsgTpgAmY7PhCfg==																				1B2M2Y8AsgTpgAmY7PhCfg==																		1B2M2Y8AsgTpgAmY7PhCfg==
	j3dpBPFue4EkdBQbZFW65g==	IRK30HwZwnR1ExCCjNZJIw==	1	3	1B2M2Y8AsgTpgAmY7PhCfg==	1B2M2Y8AsgTpgAmY7PhCfg==	1B2M2Y8AsgTpgAmY7PhCfg==																				1B2M2Y8AsgTpgAmY7PhCfg==																		1B2M2Y8AsgTpgAmY7PhCfg==
	CGGIQ5ofIHYOMMB2JO1mdA==	PeUCY1AONCEBdGnkfo3Tbg==	0	28	1B2M2Y8AsgTpgAmY7PhCfg==	1B2M2Y8AsgTpgAmY7PhCfg==	1B2M2Y8AsgTpgAmY7PhCfg==																				1B2M2Y8AsgTpgAmY7PhCfg==																		1B2M2Y8AsgTpgAmY7PhCfg==
	3+FpEENVLL33p4q4uAzE0A==	vebbQttok5z2Q24Syfsl8g==	1	51	1B2M2Y8AsgTpgAmY7PhCfg==	1B2M2Y8AsgTpgAmY7PhCfg==	1B2M2Y8AsgTpgAmY7PhCfg==																				1B2M2Y8AsgTpgAmY7PhCfg==																		1B2M2Y8AsgTpgAmY7PhCfg==
	4omUNlmVYOHVwax28yTNhQ==	L8CvDNf2rWeKi/RWmfUulA==	0	46	1B2M2Y8AsgTpgAmY7PhCfg==	1B2M2Y8AsgTpgAmY7PhCfg==	1B2M2Y8AsgTpgAmY7PhCfg==																				1B2M2Y8AsgTpgAmY7PhCfg==																		1B2M2Y8AsgTpgAmY7PhCfg==
	5i5OJJEQ8pM0cjM1Kk7fgQ==	ywVLLZhNkykuZtHhnW5GVQ==	0	9	1B2M2Y8AsgTpgAmY7PhCfg==	1B2M2Y8AsgTpgAmY7PhCfg==	1B2M2Y8AsgTpgAmY7PhCfg==																				1B2M2Y8AsgTpgAmY7PhCfg==																		1B2M2Y8AsgTpgAmY7PhCfg==
	bTlmCCM0DX7LEzPupRlYhA==	pUpvVDvp16gAgYDxpUdM5Q==	1	6	1B2M2Y8AsgTpgAmY7PhCfg==	1B2M2Y8AsgTpgAmY7PhCfg==	1B2M2Y8AsgTpgAmY7PhCfg==																				1B2M2Y8AsgTpgAmY7PhCfg==																		1B2M2Y8AsgTpgAmY7PhCfg==
	vrLF3E7vKfejpnpzAKWGdw==	dKbetg5+80w2/c5hd1U2QQ==	0	53	1B2M2Y8AsgTpgAmY7PhCfg==	1B2M2Y8AsgTpgAmY7PhCfg==	1B2M2Y8AsgTpgAmY7PhCfg==																				1B2M2Y8AsgTpgAmY7PhCfg==																		1B2M2Y8AsgTpgAmY7PhCfg==
	q9Xo+MV4O8VLwqPJGuaBGA==	jzikhUz5J7qTT2BRLYO5Xw==	0	1	1B2M2Y8AsgTpgAmY7PhCfg==	1B2M2Y8AsgTpgAmY7PhCfg==	1B2M2Y8AsgTpgAmY7PhCfg==																				1B2M2Y8AsgTpgAmY7PhCfg==																		1B2M2Y8AsgTpgAmY7PhCfg==
	PsWYr5m51Krr9wcgqsO11A==	aVFG4uuS6033RTanSwIvzw==	0	23	1B2M2Y8AsgTpgAmY7PhCfg==	1B2M2Y8AsgTpgAmY7PhCfg==	1B2M2Y8AsgTpgAmY7PhCfg==																				1B2M2Y8AsgTpgAmY7PhCfg==																		1B2M2Y8AsgTpgAmY7PhCfg==
	Onjw8c2LK+PDvFCGxGwdfA==	YDqZRp2GfIXfjI6UDz7ZZQ==	0	36	1B2M2Y8AsgTpgAmY7PhCfg==	1B2M2Y8AsgTpgAmY7PhCfg==	1B2M2Y8AsgTpgAmY7PhCfg==																				1B2M2Y8AsgTpgAmY7PhCfg==																		1B2M2Y8AsgTpgAmY7PhCfg==
	f8v/MrppcMWpjv5ZSxfGqA==	3A/C2Q1hAroC0CBoV+qsUQ==	1	11	1B2M2Y8AsgTpgAmY7PhCfg==	1B2M2Y8AsgTpgAmY7PhCfg==	1B2M2Y8AsgTpgAmY7PhCfg==																				1B2M2Y8AsgTpgAmY7PhCfg==																		1B2M2Y8AsgTpgAmY7PhCfg==
	rkKA8l/V8ooA2FDPmxfVXw==	GbP6U+0EtHX47KPC+GK2DA==	1	24	1B2M2Y8AsgTpgAmY7PhCfg==	1B2M2Y8AsgTpgAmY7PhCfg==	1B2M2Y8AsgTpgAmY7PhCfg==																				1B2M2Y8AsgTpgAmY7PhCfg==																		1B2M2Y8AsgTpgAmY7PhCfg==
	In14bYbwSLXqkX91P7EF8A==	Bzbo1fNYGhJaLphyw9+8og==	0	7	1B2M2Y8AsgTpgAmY7PhCfg==	1B2M2Y8AsgTpgAmY7PhCfg==	1B2M2Y8AsgTpgAmY7PhCfg==																				1B2M2Y8AsgTpgAmY7PhCfg==																		1B2M2Y8AsgTpgAmY7PhCfg==
	kt1WX5mkNpxJNQz/sFocOw==	80GtCCwHYdIao7ftjNJoqQ==	0	24	1B2M2Y8AsgTpgAmY7PhCfg==	1B2M2Y8AsgTpgAmY7PhCfg==	1B2M2Y8AsgTpgAmY7PhCfg==																				1B2M2Y8AsgTpgAmY7PhCfg==																		1B2M2Y8AsgTpgAmY7PhCfg==
	xYXPBAkRqSZ3YSvGF0oJFw==	rkiXI8R1cTg7SQzp3jNSmg==	0	28	1B2M2Y8AsgTpgAmY7PhCfg==	1B2M2Y8AsgTpgAmY7PhCfg==	1B2M2Y8AsgTpgAmY7PhCfg==																				1B2M2Y8AsgTpgAmY7PhCfg==																		1B2M2Y8AsgTpgAmY7PhCfg==
	LlueDnN3ENSHgB3leMkHNg==	PhrEQOHSERYXDxlxv++UzA==	0	31	1B2M2Y8AsgTpgAmY7PhCfg==	1B2M2Y8AsgTpgAmY7PhCfg==	1B2M2Y8AsgTpgAmY7PhCfg==																				1B2M2Y8AsgTpgAmY7PhCfg==																		1B2M2Y8AsgTpgAmY7PhCfg==
	4GEM7DsceXgaGvwenWhU0A==	muVIxROzGGpv+gHlVn+OJQ==	0	3	1B2M2Y8AsgTpgAmY7PhCfg==	1B2M2Y8AsgTpgAmY7PhCfg==	1B2M2Y8AsgTpgAmY7PhCfg==																				1B2M2Y8AsgTpgAmY7PhCfg==																		1B2M2Y8AsgTpgAmY7PhCfg==
	BXde1cxA1exAJ8ofg09yIA==	P1tCF1t7hT4xI7RfnUp7FQ==	1	15	1B2M2Y8AsgTpgAmY7PhCfg==	1B2M2Y8AsgTpgAmY7PhCfg==	1B2M2Y8AsgTpgAmY7PhCfg==																				1B2M2Y8AsgTpgAmY7PhCfg==																		1B2M2Y8AsgTpgAmY7PhCfg==
	lRuavyX+8FHASG9JodRO5Q==	a45cQDhdg/wSwsGsoaaXuA==	0	26	1B2M2Y8AsgTpgAmY7PhCfg==	1B2M2Y8AsgTpgAmY7PhCfg==	1B2M2Y8AsgTpgAmY7PhCfg==																				1B2M2Y8AsgTpgAmY7PhCfg==																		1B2M2Y8AsgTpgAmY7PhCfg==
	T2Yj3cq0PYMjgjotPj+eyA==	kXhKvdU+9x9u91gPVlqCrQ==	1	6	1B2M2Y8AsgTpgAmY7PhCfg==	1B2M2Y8AsgTpgAmY7PhCfg==	1B2M2Y8AsgTpgAmY7PhCfg==																				1B2M2Y8AsgTpgAmY7PhCfg==																		1B2M2Y8AsgTpgAmY7PhCfg==
	kJ8mngs/+9YdkG+bJe7K9g==	VO2F56+O3HhjdlTLSokEDg==	0	28	1B2M2Y8AsgTpgAmY7PhCfg==	1B2M2Y8AsgTpgAmY7PhCfg==	1B2M2Y8AsgTpgAmY7PhCfg==																				1B2M2Y8AsgTpgAmY7PhCfg==																		1B2M2Y8AsgTpgAmY7PhCfg==
	YHWoxRByxE2Mf9GiZqLWrw==	WXBiItReaJG3YYXcoacaxA==	1	2	1B2M2Y8AsgTpgAmY7PhCfg==	1B2M2Y8AsgTpgAmY7PhCfg==	1B2M2Y8AsgTpgAmY7PhCfg==																				1B2M2Y8AsgTpgAmY7PhCfg==																		1B2M2Y8AsgTpgAmY7PhCfg==
	84HFXqWnHbSY1HUayb4QVQ==	Vfke9eIokRmXqCG7eL7+lg==	1	43	1B2M2Y8AsgTpgAmY7PhCfg==	1B2M2Y8AsgTpgAmY7PhCfg==	1B2M2Y8AsgTpgAmY7PhCfg==																				1B2M2Y8AsgTpgAmY7PhCfg==																		1B2M2Y8AsgTpgAmY7PhCfg==
	fDLUIGiUvAaBrreOU7PuvQ==	sCY7xA4P9Q9IG4WpaMMKwQ==	0	26	1B2M2Y8AsgTpgAmY7PhCfg==	1B2M2Y8AsgTpgAmY7PhCfg==	1B2M2Y8AsgTpgAmY7PhCfg==																				1B2M2Y8AsgTpgAmY7PhCfg==																		1B2M2Y8AsgTpgAmY7PhCfg==
	Afg0PjeLGujQtmyZLn91Yw==	JU+naRocoJzNzq8hanr8Ew==	0	5	1B2M2Y8AsgTpgAmY7PhCfg==	1B2M2Y8AsgTpgAmY7PhCfg==	1B2M2Y8AsgTpgAmY7PhCfg==																				1B2M2Y8AsgTpgAmY7PhCfg==																		1B2M2Y8AsgTpgAmY7PhCfg==
	LBU8Gb9/32XopQl3fWG5Kw==	8cJAIlhk4WHRd8in79f/ZA==	0	0	1B2M2Y8AsgTpgAmY7PhCfg==	1B2M2Y8AsgTpgAmY7PhCfg==	1B2M2Y8AsgTpgAmY7PhCfg==																				1B2M2Y8AsgTpgAmY7PhCfg==																		1B2M2Y8AsgTpgAmY7PhCfg==
	5+B21BXh1gdB5n9Ht6LnMA==	xDL8afeST2063qFDCbh3Ew==	1	38	1B2M2Y8AsgTpgAmY7PhCfg==	1B2M2Y8AsgTpgAmY7PhCfg==	1B2M2Y8AsgTpgAmY7PhCfg==																				1B2M2Y8AsgTpgAmY7PhCfg==																		1B2M2Y8AsgTpgAmY7PhCfg==
	iq/r4QeB3aoStMhz/U5Ubg==	qR9bdpSWDseCBK8F9CGmmQ==	0	39	1B2M2Y8AsgTpgAmY7PhCfg==	1B2M2Y8AsgTpgAmY7PhCfg==	1B2M2Y8AsgTpgAmY7PhCfg==																				1B2M2Y8AsgTpgAmY7PhCfg==																		1B2M2Y8AsgTpgAmY7PhCfg==
	+bOe2ayS00d+1mI8+RUWyg==	TTb2d+b6Z8dlL4vfn8awEg==	0	25	1B2M2Y8AsgTpgAmY7PhCfg==	1B2M2Y8AsgTpgAmY7PhCfg==	1B2M2Y8AsgTpgAmY7PhCfg==																				1B2M2Y8AsgTpgAmY7PhCfg==																		1B2M2Y8AsgTpgAmY7PhCfg==
	OEuA2ME+xohKZuzGoD/nlg==	YL4h8+vyj/e4ppKnUtks+A==	0	30	1B2M2Y8AsgTpgAmY7PhCfg==	1B2M2Y8AsgTpgAmY7PhCfg==	1B2M2Y8AsgTpgAmY7PhCfg==																				1B2M2Y8AsgTpgAmY7PhCfg==																		1B2M2Y8AsgTpgAmY7PhCfg==
	+2ML5hOmubkubuRlhl33Yw==	Z2KZJQc3owEM5dtTHZL2hA==	0	47	1B2M2Y8AsgTpgAmY7PhCfg==	1B2M2Y8AsgTpgAmY7PhCfg==	1B2M2Y8AsgTpgAmY7PhCfg==																				1B2M2Y8AsgTpgAmY7PhCfg==																		1B2M2Y8AsgTpgAmY7PhCfg==
	qWNSikPkKxUkytmGSSbfBA==	8OOAsZhgvpCmfefPeg6FqA==	1	30	1B2M2Y8AsgTpgAmY7PhCfg==	1B2M2Y8AsgTpgAmY7PhCfg==	1B2M2Y8AsgTpgAmY7PhCfg==																				1B2M2Y8AsgTpgAmY7PhCfg==																		1B2M2Y8AsgTpgAmY7PhCfg==
	75XLJ/pCjaV7DrFsz6Nwag==	4QrcOUm6Wau+VuBX8g+IPg==	1	9	1B2M2Y8AsgTpgAmY7PhCfg==	1B2M2Y8AsgTpgAmY7PhCfg==	1B2M2Y8AsgTpgAmY7PhCfg==																				1B2M2Y8AsgTpgAmY7PhCfg==																		1B2M2Y8AsgTpgAmY7PhCfg==
	b84M5sKEzdCNN4ON3Fd1nA==	y68wvKzNkuldpXKVqvYoUQ==	1	17	1B2M2Y8AsgTpgAmY7PhCfg==	1B2M2Y8AsgTpgAmY7PhCfg==	1B2M2Y8AsgTpgAmY7PhCfg==																				1B2M2Y8AsgTpgAmY7PhCfg==																		1B2M2Y8AsgTpgAmY7PhCfg==
	T6DZdQQYWHm251JN2kfZiw==	nBIVE88eH23je0BVMaYIkQ==	1	9	1B2M2Y8AsgTpgAmY7PhCfg==	1B2M2Y8AsgTpgAmY7PhCfg==	1B2M2Y8AsgTpgAmY7PhCfg==																				1B2M2Y8AsgTpgAmY7PhCfg==																		1B2M2Y8AsgTpgAmY7PhCfg==
	9Puw/4nFpA1g/vN+USBCgw==	rEqdG3j41qmda0aXdybtUg==	1	14	1B2M2Y8AsgTpgAmY7PhCfg==	1B2M2Y8AsgTpgAmY7PhCfg==	1B2M2Y8AsgTpgAmY7PhCfg==																				1B2M2Y8AsgTpgAmY7PhCfg==																		1B2M2Y8AsgTpgAmY7PhCfg==
	qC7VKOJRHTIy0skuJ0/+MQ==	z9OCxeuBfVLH+vRalvILgQ==	1	11	1B2M2Y8AsgTpgAmY7PhCfg==	1B2M2Y8AsgTpgAmY7PhCfg==	1B2M2Y8AsgTpgAmY7PhCfg==																				1B2M2Y8AsgTpgAmY7PhCfg==																		1B2M2Y8AsgTpgAmY7PhCfg==
	4M5CAsAkp2ppidrfF2YOJQ==	6ep02KZvC/HuNOjRopjQcA==	0	13	1B2M2Y8AsgTpgAmY7PhCfg==	1B2M2Y8AsgTpgAmY7PhCfg==	1B2M2Y8AsgTpgAmY7PhCfg==																				1B2M2Y8AsgTpgAmY7PhCfg==																		1B2M2Y8AsgTpgAmY7PhCfg==
	JoZL+6B7/ciZNOxcqTZ6uQ==	TzDspOWODVHT2X0wK/0qUw==	1	9	1B2M2Y8AsgTpgAmY7PhCfg==	1B2M2Y8AsgTpgAmY7PhCfg==	1B2M2Y8AsgTpgAmY7PhCfg==																				1B2M2Y8AsgTpgAmY7PhCfg==																		1B2M2Y8AsgTpgAmY7PhCfg==
	x2TInnP1vkJrzi1CpywvHw==	/ZXed4p1RiOdvkTQZ8lrdA==	1	13	1B2M2Y8AsgTpgAmY7PhCfg==	1B2M2Y8AsgTpgAmY7PhCfg==	1B2M2Y8AsgTpgAmY7PhCfg==																				1B2M2Y8AsgTpgAmY7PhCfg==																		1B2M2Y8AsgTpgAmY7PhCfg==
	SNbxnCiEmfQ6SSR+R1TIig==	8PB+aA3kB7DxKr8VvVIAlw==	0	40	1B2M2Y8AsgTpgAmY7PhCfg==	1B2M2Y8AsgTpgAmY7PhCfg==	1B2M2Y8AsgTpgAmY7PhCfg==																				1B2M2Y8AsgTpgAmY7PhCfg==																		1B2M2Y8AsgTpgAmY7PhCfg==
	fT1+iX5CakepN0SVomz1zw==	uHwRoR6StO2LUW6+kja2ig==	0	21	1B2M2Y8AsgTpgAmY7PhCfg==	1B2M2Y8AsgTpgAmY7PhCfg==	1B2M2Y8AsgTpgAmY7PhCfg==																				1B2M2Y8AsgTpgAmY7PhCfg==																		1B2M2Y8AsgTpgAmY7PhCfg==
	+wKkigpdjSHPxL3VCjiqRQ==	xGn1VBR961Y1/LfsQc41RQ==	0	39	1B2M2Y8AsgTpgAmY7PhCfg==	1B2M2Y8AsgTpgAmY7PhCfg==	1B2M2Y8AsgTpgAmY7PhCfg==																				1B2M2Y8AsgTpgAmY7PhCfg==																		1B2M2Y8AsgTpgAmY7PhCfg==
	ux/L11C3igBkwDE/XxKZWw==	MX4wmFssO/k6D+hJ3cqYiA==	1	11	1B2M2Y8AsgTpgAmY7PhCfg==	1B2M2Y8AsgTpgAmY7PhCfg==	1B2M2Y8AsgTpgAmY7PhCfg==																				1B2M2Y8AsgTpgAmY7PhCfg==																		1B2M2Y8AsgTpgAmY7PhCfg==
	e3aqu8ypMByg+GBDdqGQiw==	gRnFTfzvUF5IAK8JtG0B7Q==	1	16	1B2M2Y8AsgTpgAmY7PhCfg==	1B2M2Y8AsgTpgAmY7PhCfg==	1B2M2Y8AsgTpgAmY7PhCfg==																				1B2M2Y8AsgTpgAmY7PhCfg==																		1B2M2Y8AsgTpgAmY7PhCfg==
	/A97AbTRK7qze/GNeGHyHw==	UStkyEBRCm8fHQHJiwEBSA==	1	1	1B2M2Y8AsgTpgAmY7PhCfg==	1B2M2Y8AsgTpgAmY7PhCfg==	1B2M2Y8AsgTpgAmY7PhCfg==																				1B2M2Y8AsgTpgAmY7PhCfg==																		1B2M2Y8AsgTpgAmY7PhCfg==
	1v3SvEmT+jJG5FOWS8cNVA==	W+4oYZVtdv416RwzvEqBsw==	1	5	1B2M2Y8AsgTpgAmY7PhCfg==	1B2M2Y8AsgTpgAmY7PhCfg==	1B2M2Y8AsgTpgAmY7PhCfg==																				1B2M2Y8AsgTpgAmY7PhCfg==																		1B2M2Y8AsgTpgAmY7PhCfg==
	mPzP9rinkEce49qaTZdT1g==	wPdir0btkQm9ph0P63pasw==	0	9	1B2M2Y8AsgTpgAmY7PhCfg==	1B2M2Y8AsgTpgAmY7PhCfg==	1B2M2Y8AsgTpgAmY7PhCfg==																				1B2M2Y8AsgTpgAmY7PhCfg==																		1B2M2Y8AsgTpgAmY7PhCfg==
	+OZOglz0/ZSbMpYa0bQxKg==	4SrfIGMvcXOzabBPjnakJQ==	0	2	1B2M2Y8AsgTpgAmY7PhCfg==	1B2M2Y8AsgTpgAmY7PhCfg==	1B2M2Y8AsgTpgAmY7PhCfg==																				1B2M2Y8AsgTpgAmY7PhCfg==																		1B2M2Y8AsgTpgAmY7PhCfg==
	nbi7onWAFVS8TPi3MeT9Fw==	uKjTgy8GCGWzn1Ww/ahVEA==	0	10	1B2M2Y8AsgTpgAmY7PhCfg==	1B2M2Y8AsgTpgAmY7PhCfg==	1B2M2Y8AsgTpgAmY7PhCfg==																				1B2M2Y8AsgTpgAmY7PhCfg==																		1B2M2Y8AsgTpgAmY7PhCfg==
	HJOe/08wFg+EJULPOdVgnw==	ed25oN1NvUadkK7zUhpflA==	1	3	1B2M2Y8AsgTpgAmY7PhCfg==	1B2M2Y8AsgTpgAmY7PhCfg==	1B2M2Y8AsgTpgAmY7PhCfg==																				1B2M2Y8AsgTpgAmY7PhCfg==																		1B2M2Y8AsgTpgAmY7PhCfg==
	+9gvZTQuV1DUr5QYo7oiYg==	PjIkePiqiWhQcxZazA/u4Q==	0	24	1B2M2Y8AsgTpgAmY7PhCfg==	1B2M2Y8AsgTpgAmY7PhCfg==	1B2M2Y8AsgTpgAmY7PhCfg==																				1B2M2Y8AsgTpgAmY7PhCfg==																		1B2M2Y8AsgTpgAmY7PhCfg==
	3o06LbVER9Kk5FNs+qYkoQ==	WWj8sAAX18pp/E0yTic+1Q==	0	1	1B2M2Y8AsgTpgAmY7PhCfg==	1B2M2Y8AsgTpgAmY7PhCfg==	1B2M2Y8AsgTpgAmY7PhCfg==																				1B2M2Y8AsgTpgAmY7PhCfg==																		1B2M2Y8AsgTpgAmY7PhCfg==
	bmHlfBpepvpCvySSQkQOkQ==	TLm2r+l7jF//sZr5In+KNg==	1	2	1B2M2Y8AsgTpgAmY7PhCfg==	1B2M2Y8AsgTpgAmY7PhCfg==	1B2M2Y8AsgTpgAmY7PhCfg==																				1B2M2Y8AsgTpgAmY7PhCfg==																		1B2M2Y8AsgTpgAmY7PhCfg==
	i1i/qeGYZnQY0lF2kncgDA==	pWtuqbmGQowqsvtFj12ogg==	0	41	1B2M2Y8AsgTpgAmY7PhCfg==	1B2M2Y8AsgTpgAmY7PhCfg==	1B2M2Y8AsgTpgAmY7PhCfg==																				1B2M2Y8AsgTpgAmY7PhCfg==																		1B2M2Y8AsgTpgAmY7PhCfg==
	ExKPOfs+f5Vjj0CSOoPUUw==	t9psGEAYwcCF4eAlumeAFA==	1	29	1B2M2Y8AsgTpgAmY7PhCfg==	1B2M2Y8AsgTpgAmY7PhCfg==	1B2M2Y8AsgTpgAmY7PhCfg==																				1B2M2Y8AsgTpgAmY7PhCfg==																		1B2M2Y8AsgTpgAmY7PhCfg==
	B5HNe4NeG9w5luZon1X2bQ==	K+w/f4II4UTI+hSE1kLrRw==	0	31	1B2M2Y8AsgTpgAmY7PhCfg==	1B2M2Y8AsgTpgAmY7PhCfg==	1B2M2Y8AsgTpgAmY7PhCfg==																				1B2M2Y8AsgTpgAmY7PhCfg==																		1B2M2Y8AsgTpgAmY7PhCfg==
	Xp8Ia3dtEMUa2J7Txh+TKQ==	hA5TMnH4NvJL+o0z3bhyEQ==	0	21	1B2M2Y8AsgTpgAmY7PhCfg==	1B2M2Y8AsgTpgAmY7PhCfg==	1B2M2Y8AsgTpgAmY7PhCfg==																				1B2M2Y8AsgTpgAmY7PhCfg==																		1B2M2Y8AsgTpgAmY7PhCfg==
	XlHJ83MxPjq4fYidxExTFg==	gHkQAyGH5Iq4rl4xmcS6oQ==	0	0	1B2M2Y8AsgTpgAmY7PhCfg==	1B2M2Y8AsgTpgAmY7PhCfg==	1B2M2Y8AsgTpgAmY7PhCfg==																				1B2M2Y8AsgTpgAmY7PhCfg==																		1B2M2Y8AsgTpgAmY7PhCfg==
	XaQhUCjD+U+7HELatYqxcw==	uI5WmzZmzLyObfy1Zxycyg==	0	2	1B2M2Y8AsgTpgAmY7PhCfg==	1B2M2Y8AsgTpgAmY7PhCfg==	1B2M2Y8AsgTpgAmY7PhCfg==																				1B2M2Y8AsgTpgAmY7PhCfg==																		1B2M2Y8AsgTpgAmY7PhCfg==
	B7WRFMIU4Enm1qyOyWmh6A==	FQzxlR1PmzfjoQ/eu8SZ1Q==	1	16	1B2M2Y8AsgTpgAmY7PhCfg==	1B2M2Y8AsgTpgAmY7PhCfg==	1B2M2Y8AsgTpgAmY7PhCfg==																				1B2M2Y8AsgTpgAmY7PhCfg==																		1B2M2Y8AsgTpgAmY7PhCfg==
	TSvu9K0wtCgkNPp3Aux0Og==	usA0hvCEN1bQCpsI2WJaJQ==	0	5	1B2M2Y8AsgTpgAmY7PhCfg==	1B2M2Y8AsgTpgAmY7PhCfg==	1B2M2Y8AsgTpgAmY7PhCfg==																				1B2M2Y8AsgTpgAmY7PhCfg==																		1B2M2Y8AsgTpgAmY7PhCfg==
	o/BGUL6f3fSOmAEOB6NsMg==	0CMc0+wSdopzxABiyo7aeQ==	0	15	1B2M2Y8AsgTpgAmY7PhCfg==	1B2M2Y8AsgTpgAmY7PhCfg==	1B2M2Y8AsgTpgAmY7PhCfg==																				1B2M2Y8AsgTpgAmY7PhCfg==																		1B2M2Y8AsgTpgAmY7PhCfg==
	m3K8tutZihZpMNppMlTBBA==	q7uSrWGWwgrk4feaBZmHxQ==	1	33	1B2M2Y8AsgTpgAmY7PhCfg==	1B2M2Y8AsgTpgAmY7PhCfg==	1B2M2Y8AsgTpgAmY7PhCfg==																				1B2M2Y8AsgTpgAmY7PhCfg==																		1B2M2Y8AsgTpgAmY7PhCfg==
	/jhyH0s6ZSUIFhkiyLaG2Q==	V4gdFwoPgVF51eXtfPUK4g==	0	11	1B2M2Y8AsgTpgAmY7PhCfg==	1B2M2Y8AsgTpgAmY7PhCfg==	1B2M2Y8AsgTpgAmY7PhCfg==																				1B2M2Y8AsgTpgAmY7PhCfg==																		1B2M2Y8AsgTpgAmY7PhCfg==
	MK7SFZ4kRqBYUdb8heHAfQ==	LycoIK7is09+YL/yOIfE6Q==	1	47	1B2M2Y8AsgTpgAmY7PhCfg==	1B2M2Y8AsgTpgAmY7PhCfg==	1B2M2Y8AsgTpgAmY7PhCfg==																				1B2M2Y8AsgTpgAmY7PhCfg==																		1B2M2Y8AsgTpgAmY7PhCfg==
	lD6CZ1Lf/Ek9G4OYDi9Gvw==	rMKxPYUjxhuMtXxrBrda0w==	0	23	1B2M2Y8AsgTpgAmY7PhCfg==	1B2M2Y8AsgTpgAmY7PhCfg==	1B2M2Y8AsgTpgAmY7PhCfg==																				1B2M2Y8AsgTpgAmY7PhCfg==																		1B2M2Y8AsgTpgAmY7PhCfg==
	o82TFAdkqslLwEy1wFIGMg==	J3wPf3wQsOIrGOjM4QoU/A==	1	4	1B2M2Y8AsgTpgAmY7PhCfg==	1B2M2Y8AsgTpgAmY7PhCfg==	1B2M2Y8AsgTpgAmY7PhCfg==																				1B2M2Y8AsgTpgAmY7PhCfg==																		1B2M2Y8AsgTpgAmY7PhCfg==
	xpCEMWdx4B3jLe6q/EO30g==	QtriYrhTGz30jN6cwBjFEg==	1	14	1B2M2Y8AsgTpgAmY7PhCfg==	1B2M2Y8AsgTpgAmY7PhCfg==	1B2M2Y8AsgTpgAmY7PhCfg==																				1B2M2Y8AsgTpgAmY7PhCfg==																		1B2M2Y8AsgTpgAmY7PhCfg==
	oEPo1Tk1alSnhJQ9dl8rOg==	o/w03OFc2pModJbISvUgPA==	0	31	1B2M2Y8AsgTpgAmY7PhCfg==	1B2M2Y8AsgTpgAmY7PhCfg==	1B2M2Y8AsgTpgAmY7PhCfg==																				1B2M2Y8AsgTpgAmY7PhCfg==																		1B2M2Y8AsgTpgAmY7PhCfg==
	H6k6QGDi9sYEo/UXPhnSJw==	7Sa/MCDchxy3WPtFHvb4IA==	0	35	1B2M2Y8AsgTpgAmY7PhCfg==	1B2M2Y8AsgTpgAmY7PhCfg==	1B2M2Y8AsgTpgAmY7PhCfg==																				1B2M2Y8AsgTpgAmY7PhCfg==																		1B2M2Y8AsgTpgAmY7PhCfg==
	vrVVOcaC45uw+d8l/xYTlQ==	1qMd+JMmeQe8iHfsXht8BA==	1	7	1B2M2Y8AsgTpgAmY7PhCfg==	1B2M2Y8AsgTpgAmY7PhCfg==	1B2M2Y8AsgTpgAmY7PhCfg==																				1B2M2Y8AsgTpgAmY7PhCfg==																		1B2M2Y8AsgTpgAmY7PhCfg==
	RuJ480tlVSy5ca21T0c8Vw==	cmoT+554jaLY+/17OoAshg==	1	39	1B2M2Y8AsgTpgAmY7PhCfg==	1B2M2Y8AsgTpgAmY7PhCfg==	1B2M2Y8AsgTpgAmY7PhCfg==																				1B2M2Y8AsgTpgAmY7PhCfg==																		1B2M2Y8AsgTpgAmY7PhCfg==
	gPTsgIxeTa7sem47XovLKA==	WfD44aRFBsIfW0BUnUmH/w==	1	12	1B2M2Y8AsgTpgAmY7PhCfg==	1B2M2Y8AsgTpgAmY7PhCfg==	1B2M2Y8AsgTpgAmY7PhCfg==																				1B2M2Y8AsgTpgAmY7PhCfg==																		1B2M2Y8AsgTpgAmY7PhCfg==
	UAbuf0XirY3EM6uB7sRkkA==	MHChoaWyhDD6sCZHmSSGFA==	0	7	1B2M2Y8AsgTpgAmY7PhCfg==	1B2M2Y8AsgTpgAmY7PhCfg==	1B2M2Y8AsgTpgAmY7PhCfg==																				1B2M2Y8AsgTpgAmY7PhCfg==																		1B2M2Y8AsgTpgAmY7PhCfg==
	K9GftACf/BDt1DDmGR+EIQ==	B0WW8pRLorNeCAF31TNzPQ==	0	46	1B2M2Y8AsgTpgAmY7PhCfg==	1B2M2Y8AsgTpgAmY7PhCfg==	1B2M2Y8AsgTpgAmY7PhCfg==																				1B2M2Y8AsgTpgAmY7PhCfg==																		1B2M2Y8AsgTpgAmY7PhCfg==
	Tx3nu64e/UlaplEYlb3Z7Q==	7HHeWo59p8lUsc8e775Bww==	0	55	1B2M2Y8AsgTpgAmY7PhCfg==	1B2M2Y8AsgTpgAmY7PhCfg==	1B2M2Y8AsgTpgAmY7PhCfg==																				1B2M2Y8AsgTpgAmY7PhCfg==																		1B2M2Y8AsgTpgAmY7PhCfg==
	npBiJvJt5ne6E5GaQ5Lvtg==	p4ehXowpw7avJO5zWWBFig==	0	46	1B2M2Y8AsgTpgAmY7PhCfg==	1B2M2Y8AsgTpgAmY7PhCfg==	1B2M2Y8AsgTpgAmY7PhCfg==																				1B2M2Y8AsgTpgAmY7PhCfg==																		1B2M2Y8AsgTpgAmY7PhCfg==
	nZsJndJd2Fs/FFKGg9+tJQ==	jEKzwZCNVgzZIqkqEo9x1w==	0	9	1B2M2Y8AsgTpgAmY7PhCfg==	1B2M2Y8AsgTpgAmY7PhCfg==	1B2M2Y8AsgTpgAmY7PhCfg==																				1B2M2Y8AsgTpgAmY7PhCfg==																		1B2M2Y8AsgTpgAmY7PhCfg==
	hY7Fo7mA/VE2hN8SuGg9uQ==	bfpnig+iags2rd+8j9wj4Q==	1	9	1B2M2Y8AsgTpgAmY7PhCfg==	1B2M2Y8AsgTpgAmY7PhCfg==	1B2M2Y8AsgTpgAmY7PhCfg==																				1B2M2Y8AsgTpgAmY7PhCfg==																		1B2M2Y8AsgTpgAmY7PhCfg==
	JTJmRUVblZL9YNDZk6vZ5g==	hMy26a0orT1S/fpYeuQzmw==	1	2	1B2M2Y8AsgTpgAmY7PhCfg==	1B2M2Y8AsgTpgAmY7PhCfg==	1B2M2Y8AsgTpgAmY7PhCfg==																				1B2M2Y8AsgTpgAmY7PhCfg==																		1B2M2Y8AsgTpgAmY7PhCfg==
	vPcs8MESZLW9ZYMO/o/q+A==	XaMiWNtViLdNh5G2H47ycQ==	1	24	1B2M2Y8AsgTpgAmY7PhCfg==	1B2M2Y8AsgTpgAmY7PhCfg==	1B2M2Y8AsgTpgAmY7PhCfg==																				1B2M2Y8AsgTpgAmY7PhCfg==																		1B2M2Y8AsgTpgAmY7PhCfg==
	kNswoO3hWmD40598xZWXAA==	k8/SH4q0bUUXWZi4FpN4UA==	1	28	1B2M2Y8AsgTpgAmY7PhCfg==	1B2M2Y8AsgTpgAmY7PhCfg==	1B2M2Y8AsgTpgAmY7PhCfg==																				1B2M2Y8AsgTpgAmY7PhCfg==																		1B2M2Y8AsgTpgAmY7PhCfg==
	UGKRRy38hmOsWgDOFqGrLA==	tU2vGwAo8ciS2OOlYmHQeA==	0	32	1B2M2Y8AsgTpgAmY7PhCfg==	1B2M2Y8AsgTpgAmY7PhCfg==	1B2M2Y8AsgTpgAmY7PhCfg==																				1B2M2Y8AsgTpgAmY7PhCfg==																		1B2M2Y8AsgTpgAmY7PhCfg==
	py3d+ITB/TYCIA5u/6wbtw==	7EeVGoRzGdDdSTNDG1ssDw==	1	33	1B2M2Y8AsgTpgAmY7PhCfg==	1B2M2Y8AsgTpgAmY7PhCfg==	1B2M2Y8AsgTpgAmY7PhCfg==																				1B2M2Y8AsgTpgAmY7PhCfg==																		1B2M2Y8AsgTpgAmY7PhCfg==
	meljsLAo3gYcSeOd/szBjQ==	Nd5/ALrTT4RBBwWkG32Q6g==	0	1	1B2M2Y8AsgTpgAmY7PhCfg==	1B2M2Y8AsgTpgAmY7PhCfg==	1B2M2Y8AsgTpgAmY7PhCfg==																				1B2M2Y8AsgTpgAmY7PhCfg==																		1B2M2Y8AsgTpgAmY7PhCfg==
	VOhvip3ZTjHxj+O8lPCudQ==	gJwhq+qxth+lePG8Rzqj6w==	1	8	1B2M2Y8AsgTpgAmY7PhCfg==	1B2M2Y8AsgTpgAmY7PhCfg==	1B2M2Y8AsgTpgAmY7PhCfg==																				1B2M2Y8AsgTpgAmY7PhCfg==																		1B2M2Y8AsgTpgAmY7PhCfg==
	L/JSIfSNOHx1JvCrtwCT8g==	/0E5Nb+uTw4tjc4ODaz9zQ==	0	32	1B2M2Y8AsgTpgAmY7PhCfg==	1B2M2Y8AsgTpgAmY7PhCfg==	1B2M2Y8AsgTpgAmY7PhCfg==																				1B2M2Y8AsgTpgAmY7PhCfg==																		1B2M2Y8AsgTpgAmY7PhCfg==
	hlR2xeDNBSPjJnV97OquSg==	OB2uhHizVEj0UGz8dQCQQg==	0	52	1B2M2Y8AsgTpgAmY7PhCfg==	1B2M2Y8AsgTpgAmY7PhCfg==	1B2M2Y8AsgTpgAmY7PhCfg==																				1B2M2Y8AsgTpgAmY7PhCfg==																		1B2M2Y8AsgTpgAmY7PhCfg==
	pBKEiPl6jgnBbFxxj7x9Jw==	Knd6pPIQqkywbuO8aCwZoA==	0	25	1B2M2Y8AsgTpgAmY7PhCfg==	1B2M2Y8AsgTpgAmY7PhCfg==	1B2M2Y8AsgTpgAmY7PhCfg==																				1B2M2Y8AsgTpgAmY7PhCfg==																		1B2M2Y8AsgTpgAmY7PhCfg==
	oTyfBnIQTgpYZyZ39vjf9g==	oEZ1+1t99BeroajuHLgNVg==	0	37	1B2M2Y8AsgTpgAmY7PhCfg==	1B2M2Y8AsgTpgAmY7PhCfg==	1B2M2Y8AsgTpgAmY7PhCfg==																				1B2M2Y8AsgTpgAmY7PhCfg==																		1B2M2Y8AsgTpgAmY7PhCfg==
	7mBjj/ray3uPtkCvcZlpdA==	RMfS57I+7nOfYbScZZol9Q==	0	3	1B2M2Y8AsgTpgAmY7PhCfg==	1B2M2Y8AsgTpgAmY7PhCfg==	1B2M2Y8AsgTpgAmY7PhCfg==																				1B2M2Y8AsgTpgAmY7PhCfg==																		1B2M2Y8AsgTpgAmY7PhCfg==
	rVJJiDD6zftWDYG1Ygtmrg==	4QkcaOxTPDai4lXjojk6WQ==	1	5	1B2M2Y8AsgTpgAmY7PhCfg==	1B2M2Y8AsgTpgAmY7PhCfg==	1B2M2Y8AsgTpgAmY7PhCfg==																				1B2M2Y8AsgTpgAmY7PhCfg==																		1B2M2Y8AsgTpgAmY7PhCfg==
	2KBjPIBSrU5W+lg4tbRRNg==	zgn9l3h6gzTtvgsxaMtDcA==	0	14	1B2M2Y8AsgTpgAmY7PhCfg==	1B2M2Y8AsgTpgAmY7PhCfg==	1B2M2Y8AsgTpgAmY7PhCfg==																				1B2M2Y8AsgTpgAmY7PhCfg==																		1B2M2Y8AsgTpgAmY7PhCfg==
	8zTEdkj2yPnrC8jEFvIXog==	WIy5Vta75nB48p+N5CChPQ==	0	53	1B2M2Y8AsgTpgAmY7PhCfg==	1B2M2Y8AsgTpgAmY7PhCfg==	1B2M2Y8AsgTpgAmY7PhCfg==																				1B2M2Y8AsgTpgAmY7PhCfg==																		1B2M2Y8AsgTpgAmY7PhCfg==
	KYX2mr4MIr/HrEb+Gllc1w==	PWIMSFPMRqzVrZEiT+brfA==	1	22	1B2M2Y8AsgTpgAmY7PhCfg==	1B2M2Y8AsgTpgAmY7PhCfg==	1B2M2Y8AsgTpgAmY7PhCfg==																				1B2M2Y8AsgTpgAmY7PhCfg==																		1B2M2Y8AsgTpgAmY7PhCfg==
	oHGFyindlzdFGHWcqy6w3A==	VTw3QejYk/6XiaPrihYoIQ==	1	12	1B2M2Y8AsgTpgAmY7PhCfg==	1B2M2Y8AsgTpgAmY7PhCfg==	1B2M2Y8AsgTpgAmY7PhCfg==																				1B2M2Y8AsgTpgAmY7PhCfg==																		1B2M2Y8AsgTpgAmY7PhCfg==
	NoRtmQFDxl2WxErEtB0f5w==	eV+ie6mrIbYbEubyfdVoew==	1	14	1B2M2Y8AsgTpgAmY7PhCfg==	1B2M2Y8AsgTpgAmY7PhCfg==	1B2M2Y8AsgTpgAmY7PhCfg==																				1B2M2Y8AsgTpgAmY7PhCfg==																		1B2M2Y8AsgTpgAmY7PhCfg==
	1fgiaPttFkSWL8eKJoy+Hw==	0jQTGa7noPJtQHpv7FO4Ag==	1	0	1B2M2Y8AsgTpgAmY7PhCfg==	1B2M2Y8AsgTpgAmY7PhCfg==	1B2M2Y8AsgTpgAmY7PhCfg==																				1B2M2Y8AsgTpgAmY7PhCfg==																		1B2M2Y8AsgTpgAmY7PhCfg==
	hMTwsL+WoM2QgkM+iIEXAw==	lMKNz8l1V98N9tH3Ii/DhA==	1	12	1B2M2Y8AsgTpgAmY7PhCfg==	1B2M2Y8AsgTpgAmY7PhCfg==	1B2M2Y8AsgTpgAmY7PhCfg==																				1B2M2Y8AsgTpgAmY7PhCfg==																		1B2M2Y8AsgTpgAmY7PhCfg==
	vZPM/oA4bNykEPuS+nyUVQ==	DCUy+/iYvdT9grNH3N8o8g==	0	36	1B2M2Y8AsgTpgAmY7PhCfg==	1B2M2Y8AsgTpgAmY7PhCfg==	1B2M2Y8AsgTpgAmY7PhCfg==																				1B2M2Y8AsgTpgAmY7PhCfg==																		1B2M2Y8AsgTpgAmY7PhCfg==
	83Qy294CrnU2yrNk3wDMrg==	I9N0OtdeRHDn/3EpNRqVQQ==	0	28	1B2M2Y8AsgTpgAmY7PhCfg==	1B2M2Y8AsgTpgAmY7PhCfg==	1B2M2Y8AsgTpgAmY7PhCfg==																				1B2M2Y8AsgTpgAmY7PhCfg==																		1B2M2Y8AsgTpgAmY7PhCfg==
	U59s5I5eDDiMyAkoAYTTdg==	FQzxlR1PmzfjoQ/eu8SZ1Q==	1	46	1B2M2Y8AsgTpgAmY7PhCfg==	1B2M2Y8AsgTpgAmY7PhCfg==	1B2M2Y8AsgTpgAmY7PhCfg==																				1B2M2Y8AsgTpgAmY7PhCfg==																		1B2M2Y8AsgTpgAmY7PhCfg==
	7Mhke1FMtq52m2r5lBCgkg==	5lBwzSehpul5vWhbkRS/EA==	1	11	1B2M2Y8AsgTpgAmY7PhCfg==	1B2M2Y8AsgTpgAmY7PhCfg==	1B2M2Y8AsgTpgAmY7PhCfg==																				1B2M2Y8AsgTpgAmY7PhCfg==																		1B2M2Y8AsgTpgAmY7PhCfg==
	8a+ZGK33XSz+LoeGGnLx9g==	IvvPNwjY98OrjIm3+o/82Q==	1	9	1B2M2Y8AsgTpgAmY7PhCfg==	1B2M2Y8AsgTpgAmY7PhCfg==	1B2M2Y8AsgTpgAmY7PhCfg==																				1B2M2Y8AsgTpgAmY7PhCfg==																		1B2M2Y8AsgTpgAmY7PhCfg==
	FK3ODQ2uVuOFPi28F2nqcg==	GoTy9ZhW7SF92y8txJBeow==	0	8	1B2M2Y8AsgTpgAmY7PhCfg==	1B2M2Y8AsgTpgAmY7PhCfg==	1B2M2Y8AsgTpgAmY7PhCfg==																				1B2M2Y8AsgTpgAmY7PhCfg==																		1B2M2Y8AsgTpgAmY7PhCfg==
	4IetiOnr3iBXbfRYP8Djig==	0l9cBtRLm10K7kd+vqqcCA==	1	16	1B2M2Y8AsgTpgAmY7PhCfg==	1B2M2Y8AsgTpgAmY7PhCfg==	1B2M2Y8AsgTpgAmY7PhCfg==																				1B2M2Y8AsgTpgAmY7PhCfg==																		1B2M2Y8AsgTpgAmY7PhCfg==
	K/spv7kZ+asHLi6dkowCGA==	ffVSRAaCqhdba6l/9FIq2A==	0	12	1B2M2Y8AsgTpgAmY7PhCfg==	1B2M2Y8AsgTpgAmY7PhCfg==	1B2M2Y8AsgTpgAmY7PhCfg==																				1B2M2Y8AsgTpgAmY7PhCfg==																		1B2M2Y8AsgTpgAmY7PhCfg==
	A0LLFCsxKQt8biphV8zbOQ==	mG54FVntuzLoBdSxNXgIEg==	0	41	1B2M2Y8AsgTpgAmY7PhCfg==	1B2M2Y8AsgTpgAmY7PhCfg==	1B2M2Y8AsgTpgAmY7PhCfg==																				1B2M2Y8AsgTpgAmY7PhCfg==																		1B2M2Y8AsgTpgAmY7PhCfg==
	l6wEPiTxLOawm7iBfvzpgg==	3+DHSj8mXt17kOQ5kOcLAA==	0	16	1B2M2Y8AsgTpgAmY7PhCfg==	1B2M2Y8AsgTpgAmY7PhCfg==	1B2M2Y8AsgTpgAmY7PhCfg==																				1B2M2Y8AsgTpgAmY7PhCfg==																		1B2M2Y8AsgTpgAmY7PhCfg==
	1rcBHktbQfxMmw/EcAE7DA==	00NFRlQSXdSU4NWYUQ1ZEw==	1	8	1B2M2Y8AsgTpgAmY7PhCfg==	1B2M2Y8AsgTpgAmY7PhCfg==	1B2M2Y8AsgTpgAmY7PhCfg==																				1B2M2Y8AsgTpgAmY7PhCfg==																		1B2M2Y8AsgTpgAmY7PhCfg==
	x2sXox3/o6LnhnC4imPMAg==	IuswkHpnO0mlFLx2NhOhfQ==	1	13	1B2M2Y8AsgTpgAmY7PhCfg==	1B2M2Y8AsgTpgAmY7PhCfg==	1B2M2Y8AsgTpgAmY7PhCfg==																				1B2M2Y8AsgTpgAmY7PhCfg==																		1B2M2Y8AsgTpgAmY7PhCfg==
	V4sVQ+6WZjPVMqtQQ3aJpA==	Phw+9Gqqi1dFjS30JPmfHg==	0	25	1B2M2Y8AsgTpgAmY7PhCfg==	1B2M2Y8AsgTpgAmY7PhCfg==	1B2M2Y8AsgTpgAmY7PhCfg==																				1B2M2Y8AsgTpgAmY7PhCfg==																		1B2M2Y8AsgTpgAmY7PhCfg==
	DH9CNScOBhxKcOYTWlDwGQ==	Kltj+6rcqoyg72tVX74Mig==	0	24	1B2M2Y8AsgTpgAmY7PhCfg==	1B2M2Y8AsgTpgAmY7PhCfg==	1B2M2Y8AsgTpgAmY7PhCfg==																				1B2M2Y8AsgTpgAmY7PhCfg==																		1B2M2Y8AsgTpgAmY7PhCfg==
	CrEmOcKbrxCnXP0MQuNoNw==	9b2eOsj44Uaatj7NaSprCg==	1	17	1B2M2Y8AsgTpgAmY7PhCfg==	1B2M2Y8AsgTpgAmY7PhCfg==	1B2M2Y8AsgTpgAmY7PhCfg==																				1B2M2Y8AsgTpgAmY7PhCfg==																		1B2M2Y8AsgTpgAmY7PhCfg==
	EMKXkqCPVnkOaNuKVfUvxw==	0prx/Vd7A3Az3RFJ6BbVIQ==	0	15	1B2M2Y8AsgTpgAmY7PhCfg==	1B2M2Y8AsgTpgAmY7PhCfg==	1B2M2Y8AsgTpgAmY7PhCfg==																				1B2M2Y8AsgTpgAmY7PhCfg==																		1B2M2Y8AsgTpgAmY7PhCfg==
	IQdVMipr7tTCb5cNff456g==	k9l3+iEV8S9kA0e/i10Fsg==	0	38	1B2M2Y8AsgTpgAmY7PhCfg==	1B2M2Y8AsgTpgAmY7PhCfg==	1B2M2Y8AsgTpgAmY7PhCfg==																				1B2M2Y8AsgTpgAmY7PhCfg==																		1B2M2Y8AsgTpgAmY7PhCfg==
	RJVuNgthB8ccvfcTBZ8HwQ==	gqXV/vrporVvAkiryoEVwA==	0	35	1B2M2Y8AsgTpgAmY7PhCfg==	1B2M2Y8AsgTpgAmY7PhCfg==	1B2M2Y8AsgTpgAmY7PhCfg==																				1B2M2Y8AsgTpgAmY7PhCfg==																		1B2M2Y8AsgTpgAmY7PhCfg==
	wREwiTtchDP2v95J+ZNrSw==	VbljsDnNc8yPYbZzDw1QmQ==	1	0	1B2M2Y8AsgTpgAmY7PhCfg==	1B2M2Y8AsgTpgAmY7PhCfg==	1B2M2Y8AsgTpgAmY7PhCfg==																				1B2M2Y8AsgTpgAmY7PhCfg==																		1B2M2Y8AsgTpgAmY7PhCfg==
	dKtTsPh6kCTwNsT48n7A3Q==	1505j58Sq9slOXQIJuk9mw==	1	4	1B2M2Y8AsgTpgAmY7PhCfg==	1B2M2Y8AsgTpgAmY7PhCfg==	1B2M2Y8AsgTpgAmY7PhCfg==																				1B2M2Y8AsgTpgAmY7PhCfg==																		1B2M2Y8AsgTpgAmY7PhCfg==
	SYRLoSmhy8PZZHA/zbdWug==	vO4KXRTT1WnimLWORhkROQ==	0	11	1B2M2Y8AsgTpgAmY7PhCfg==	1B2M2Y8AsgTpgAmY7PhCfg==	1B2M2Y8AsgTpgAmY7PhCfg==																				1B2M2Y8AsgTpgAmY7PhCfg==																		1B2M2Y8AsgTpgAmY7PhCfg==
	RgiVpF42RDtGJyHGwKaeSw==	bmuQdRF7Kd8CeuqwLZLauQ==	1	15	1B2M2Y8AsgTpgAmY7PhCfg==	1B2M2Y8AsgTpgAmY7PhCfg==	1B2M2Y8AsgTpgAmY7PhCfg==																				1B2M2Y8AsgTpgAmY7PhCfg==																		1B2M2Y8AsgTpgAmY7PhCfg==
	kTFKUdUPtWYKwBDVrW6Lbg==	rpWalBPC0R1TWq3LOugvGw==	1	8	1B2M2Y8AsgTpgAmY7PhCfg==	1B2M2Y8AsgTpgAmY7PhCfg==	1B2M2Y8AsgTpgAmY7PhCfg==																				1B2M2Y8AsgTpgAmY7PhCfg==																		1B2M2Y8AsgTpgAmY7PhCfg==
	/rkXzR/f2hxxIK/DKJFIaw==	NnvkBTH6yp/s7kdVuxtr/A==	1	16	1B2M2Y8AsgTpgAmY7PhCfg==	1B2M2Y8AsgTpgAmY7PhCfg==	1B2M2Y8AsgTpgAmY7PhCfg==																				1B2M2Y8AsgTpgAmY7PhCfg==																		1B2M2Y8AsgTpgAmY7PhCfg==
	mk1uhoW9BX5PaJML18jswA==	zt3vXJiM3cSfjAwvT4hSrw==	0	34	1B2M2Y8AsgTpgAmY7PhCfg==	1B2M2Y8AsgTpgAmY7PhCfg==	1B2M2Y8AsgTpgAmY7PhCfg==																				1B2M2Y8AsgTpgAmY7PhCfg==																		1B2M2Y8AsgTpgAmY7PhCfg==
	BOniQPLZ5x3ISjSfAgN5/Q==	q7Qg6qkdWJODiSu/bZumeQ==	0	15	1B2M2Y8AsgTpgAmY7PhCfg==	1B2M2Y8AsgTpgAmY7PhCfg==	1B2M2Y8AsgTpgAmY7PhCfg==																				1B2M2Y8AsgTpgAmY7PhCfg==																		1B2M2Y8AsgTpgAmY7PhCfg==
	ZlOEtO+eRIJhoo0eJjopJQ==	ecHuf1W8QC9V8YVllCvq4w==	1	4	1B2M2Y8AsgTpgAmY7PhCfg==	1B2M2Y8AsgTpgAmY7PhCfg==	1B2M2Y8AsgTpgAmY7PhCfg==																				1B2M2Y8AsgTpgAmY7PhCfg==																		1B2M2Y8AsgTpgAmY7PhCfg==
	vzAGAgMT58OXidIXH06Yqw==	XB9W3jzE8+gREV65mDazXw==	0	19	1B2M2Y8AsgTpgAmY7PhCfg==	1B2M2Y8AsgTpgAmY7PhCfg==	1B2M2Y8AsgTpgAmY7PhCfg==																				1B2M2Y8AsgTpgAmY7PhCfg==																		1B2M2Y8AsgTpgAmY7PhCfg==
	vchmBp++DWW5U1KfRFyL7w==	9nMmvLUi7F0vjnn+sNKcVw==	1	10	1B2M2Y8AsgTpgAmY7PhCfg==	1B2M2Y8AsgTpgAmY7PhCfg==	1B2M2Y8AsgTpgAmY7PhCfg==																				1B2M2Y8AsgTpgAmY7PhCfg==																		1B2M2Y8AsgTpgAmY7PhCfg==
	0iQjE0MwrWCB6z28u81PDg==	PoZTD1/weyCLBUvfs8l91A==	1	20	1B2M2Y8AsgTpgAmY7PhCfg==	1B2M2Y8AsgTpgAmY7PhCfg==	1B2M2Y8AsgTpgAmY7PhCfg==																				1B2M2Y8AsgTpgAmY7PhCfg==																		1B2M2Y8AsgTpgAmY7PhCfg==
	KHHuFpGrEayvCbZRZPI/WQ==	GEZWjVp5GjIaKyfrVzTd7Q==	0	14	1B2M2Y8AsgTpgAmY7PhCfg==	1B2M2Y8AsgTpgAmY7PhCfg==	1B2M2Y8AsgTpgAmY7PhCfg==																				1B2M2Y8AsgTpgAmY7PhCfg==																		1B2M2Y8AsgTpgAmY7PhCfg==
	uinAqdBTFrGHIBwwSyASDQ==	o/w03OFc2pModJbISvUgPA==	1	11	1B2M2Y8AsgTpgAmY7PhCfg==	1B2M2Y8AsgTpgAmY7PhCfg==	1B2M2Y8AsgTpgAmY7PhCfg==																				1B2M2Y8AsgTpgAmY7PhCfg==																		1B2M2Y8AsgTpgAmY7PhCfg==
	7J3eEY6gFZJM45+RxDYnag==	PJ22f9KY2pan6mqlDadOAA==	0	5	1B2M2Y8AsgTpgAmY7PhCfg==	1B2M2Y8AsgTpgAmY7PhCfg==	1B2M2Y8AsgTpgAmY7PhCfg==																				1B2M2Y8AsgTpgAmY7PhCfg==																		1B2M2Y8AsgTpgAmY7PhCfg==
	/VO851JGBZ/ldJifOIdzMQ==	5qbw3le6BrV+jUpRIM51tQ==	0	8	1B2M2Y8AsgTpgAmY7PhCfg==	1B2M2Y8AsgTpgAmY7PhCfg==	1B2M2Y8AsgTpgAmY7PhCfg==																				1B2M2Y8AsgTpgAmY7PhCfg==																		1B2M2Y8AsgTpgAmY7PhCfg==
	4IgkFCVB98JSd6lSbKgSUw==	S4gNYZu7y76iKxO/owoazg==	0	4	1B2M2Y8AsgTpgAmY7PhCfg==	1B2M2Y8AsgTpgAmY7PhCfg==	1B2M2Y8AsgTpgAmY7PhCfg==																				1B2M2Y8AsgTpgAmY7PhCfg==																		1B2M2Y8AsgTpgAmY7PhCfg==
	dMCNmdu23GJDHtixR4pz/w==	Q+hKnRfR2IFkETBb0bwrGw==	1	5	1B2M2Y8AsgTpgAmY7PhCfg==	1B2M2Y8AsgTpgAmY7PhCfg==	1B2M2Y8AsgTpgAmY7PhCfg==																				1B2M2Y8AsgTpgAmY7PhCfg==																		1B2M2Y8AsgTpgAmY7PhCfg==
	AJnYdtsaOjIBF43uF+WWzg==	BizCpIh0j6FDrF8//UTIxg==	0	31	1B2M2Y8AsgTpgAmY7PhCfg==	1B2M2Y8AsgTpgAmY7PhCfg==	1B2M2Y8AsgTpgAmY7PhCfg==																				1B2M2Y8AsgTpgAmY7PhCfg==																		1B2M2Y8AsgTpgAmY7PhCfg==
	K+3TNGqyGz9dWNDlqk33/w==	qyuDEsvY5TUTJFK46AnpTw==	0	9	1B2M2Y8AsgTpgAmY7PhCfg==	1B2M2Y8AsgTpgAmY7PhCfg==	1B2M2Y8AsgTpgAmY7PhCfg==																				1B2M2Y8AsgTpgAmY7PhCfg==																		1B2M2Y8AsgTpgAmY7PhCfg==
	pUYP5sIyif3c/mbv4DOuCA==	w9+QUSJ+/ljWVi0l5qE9yA==	0	22	1B2M2Y8AsgTpgAmY7PhCfg==	1B2M2Y8AsgTpgAmY7PhCfg==	1B2M2Y8AsgTpgAmY7PhCfg==																				1B2M2Y8AsgTpgAmY7PhCfg==																		1B2M2Y8AsgTpgAmY7PhCfg==
	0DEPRjgyiHOtzDmbypHrTg==	2w1JYxScibDMdv/WqqzwAg==	1	9	1B2M2Y8AsgTpgAmY7PhCfg==	1B2M2Y8AsgTpgAmY7PhCfg==	1B2M2Y8AsgTpgAmY7PhCfg==																				1B2M2Y8AsgTpgAmY7PhCfg==																		1B2M2Y8AsgTpgAmY7PhCfg==
	ZRr8FTUkiQXBkbUx2XvYGA==	l+mILSMYH+ri4UVm2y5jqg==	1	1	1B2M2Y8AsgTpgAmY7PhCfg==	1B2M2Y8AsgTpgAmY7PhCfg==	1B2M2Y8AsgTpgAmY7PhCfg==																				1B2M2Y8AsgTpgAmY7PhCfg==																		1B2M2Y8AsgTpgAmY7PhCfg==
	iossQK1g6nVNBhb7ZYBHjA==	cwOhA8k/6gRFOE1v8/PRuQ==	0	6	1B2M2Y8AsgTpgAmY7PhCfg==	1B2M2Y8AsgTpgAmY7PhCfg==	1B2M2Y8AsgTpgAmY7PhCfg==																				1B2M2Y8AsgTpgAmY7PhCfg==																		1B2M2Y8AsgTpgAmY7PhCfg==
	w30riMX/Oq0ESlRRA8hdYQ==	388cjXb2If43JxXZK2vNEw==	0	1	1B2M2Y8AsgTpgAmY7PhCfg==	1B2M2Y8AsgTpgAmY7PhCfg==	1B2M2Y8AsgTpgAmY7PhCfg==																				1B2M2Y8AsgTpgAmY7PhCfg==																		1B2M2Y8AsgTpgAmY7PhCfg==
	uIjIbi3IVeeR24o1NmxudQ==	dzwNrCzly8d8xPLzYCoXPQ==	1	48	1B2M2Y8AsgTpgAmY7PhCfg==	1B2M2Y8AsgTpgAmY7PhCfg==	1B2M2Y8AsgTpgAmY7PhCfg==																				1B2M2Y8AsgTpgAmY7PhCfg==																		1B2M2Y8AsgTpgAmY7PhCfg==
	KmhI4cuS4Jhdq8ZcvNG1Lw==	+MS2JjnwvJ4YrhJhI1sOwQ==	1	13	1B2M2Y8AsgTpgAmY7PhCfg==	1B2M2Y8AsgTpgAmY7PhCfg==	1B2M2Y8AsgTpgAmY7PhCfg==																				1B2M2Y8AsgTpgAmY7PhCfg==																		1B2M2Y8AsgTpgAmY7PhCfg==
	slerak1EUuGBt5mLXG44vA==	eE/zloTHojz6Ced3GSVuIA==	0	30	1B2M2Y8AsgTpgAmY7PhCfg==	1B2M2Y8AsgTpgAmY7PhCfg==	1B2M2Y8AsgTpgAmY7PhCfg==																				1B2M2Y8AsgTpgAmY7PhCfg==																		1B2M2Y8AsgTpgAmY7PhCfg==
	D/cbP8/hQNF916ZxwBv2HQ==	dnEI7OCeQpqSdjh95MuVoA==	0	36	1B2M2Y8AsgTpgAmY7PhCfg==	1B2M2Y8AsgTpgAmY7PhCfg==	1B2M2Y8AsgTpgAmY7PhCfg==																				1B2M2Y8AsgTpgAmY7PhCfg==																		1B2M2Y8AsgTpgAmY7PhCfg==
	Qn2ZrdtF8mO6Vpp6LZxlow==	kcr4uvdopcwaafc6JuFz3Q==	0	34	1B2M2Y8AsgTpgAmY7PhCfg==	1B2M2Y8AsgTpgAmY7PhCfg==	1B2M2Y8AsgTpgAmY7PhCfg==																				1B2M2Y8AsgTpgAmY7PhCfg==																		1B2M2Y8AsgTpgAmY7PhCfg==
	KWrdR2A5PcY3B+QHr/y8hA==	QU99TPaPzpAVUy+FNy1Y2g==	0	3	1B2M2Y8AsgTpgAmY7PhCfg==	1B2M2Y8AsgTpgAmY7PhCfg==	1B2M2Y8AsgTpgAmY7PhCfg==																				1B2M2Y8AsgTpgAmY7PhCfg==																		1B2M2Y8AsgTpgAmY7PhCfg==
	fspW9m6g0fd+/4C27HwMzQ==	mcvFFP5OMTzV4k8X9cuJGg==	1	53	1B2M2Y8AsgTpgAmY7PhCfg==	1B2M2Y8AsgTpgAmY7PhCfg==	1B2M2Y8AsgTpgAmY7PhCfg==																				1B2M2Y8AsgTpgAmY7PhCfg==																		1B2M2Y8AsgTpgAmY7PhCfg==
	6dWReMipN08cZbrlK2tb/A==	p74SKBlYlq6YX5wBX756+A==	0	5	1B2M2Y8AsgTpgAmY7PhCfg==	1B2M2Y8AsgTpgAmY7PhCfg==	1B2M2Y8AsgTpgAmY7PhCfg==																				1B2M2Y8AsgTpgAmY7PhCfg==																		1B2M2Y8AsgTpgAmY7PhCfg==
	pHDl2CYLbBwcOypl+itmdg==	TY11GYimj+xumNCmUoT1MA==	0	15	1B2M2Y8AsgTpgAmY7PhCfg==	1B2M2Y8AsgTpgAmY7PhCfg==	1B2M2Y8AsgTpgAmY7PhCfg==																				1B2M2Y8AsgTpgAmY7PhCfg==																		1B2M2Y8AsgTpgAmY7PhCfg==
	/Auww++uPI/yy49EdtgL3A==	cwOhA8k/6gRFOE1v8/PRuQ==	0	16	1B2M2Y8AsgTpgAmY7PhCfg==	1B2M2Y8AsgTpgAmY7PhCfg==	1B2M2Y8AsgTpgAmY7PhCfg==																				1B2M2Y8AsgTpgAmY7PhCfg==																		1B2M2Y8AsgTpgAmY7PhCfg==
	8X4ocEvytHApkoQpiUMdJA==	LpcPmfp/KAXYvgzIpz93Dw==	1	1	1B2M2Y8AsgTpgAmY7PhCfg==	1B2M2Y8AsgTpgAmY7PhCfg==	1B2M2Y8AsgTpgAmY7PhCfg==																				1B2M2Y8AsgTpgAmY7PhCfg==																		1B2M2Y8AsgTpgAmY7PhCfg==
	ye1VrNCeGYlEtjlflk478A==	uyth5aSmIXo88TUOByIclA==	0	72	1B2M2Y8AsgTpgAmY7PhCfg==	1B2M2Y8AsgTpgAmY7PhCfg==	1B2M2Y8AsgTpgAmY7PhCfg==																				1B2M2Y8AsgTpgAmY7PhCfg==																		1B2M2Y8AsgTpgAmY7PhCfg==
	m6+0wY1NQ5EZamZ9MWvXBg==	geEX0bIxJz96IZSf4HXjIw==	0	8	1B2M2Y8AsgTpgAmY7PhCfg==	1B2M2Y8AsgTpgAmY7PhCfg==	1B2M2Y8AsgTpgAmY7PhCfg==																				1B2M2Y8AsgTpgAmY7PhCfg==																		1B2M2Y8AsgTpgAmY7PhCfg==
	rKHeUJsdEBMXgxIvQu5MdQ==	znJjZQA7r553sNtKmI5eRQ==	1	8	1B2M2Y8AsgTpgAmY7PhCfg==	1B2M2Y8AsgTpgAmY7PhCfg==	1B2M2Y8AsgTpgAmY7PhCfg==																				1B2M2Y8AsgTpgAmY7PhCfg==																		1B2M2Y8AsgTpgAmY7PhCfg==
	nBTnpmAADt0oAAX+35/sXA==	zJKBcwh3MghQTfBXV33mOA==	0	1	1B2M2Y8AsgTpgAmY7PhCfg==	1B2M2Y8AsgTpgAmY7PhCfg==	1B2M2Y8AsgTpgAmY7PhCfg==																				1B2M2Y8AsgTpgAmY7PhCfg==																		1B2M2Y8AsgTpgAmY7PhCfg==
	lFI5TA2nL8LUjuxl0TZqDg==	9THcIP3iC3rfOnP1K3HQrw==	1	27	1B2M2Y8AsgTpgAmY7PhCfg==	1B2M2Y8AsgTpgAmY7PhCfg==	1B2M2Y8AsgTpgAmY7PhCfg==																				1B2M2Y8AsgTpgAmY7PhCfg==																		1B2M2Y8AsgTpgAmY7PhCfg==
	RHoI+Fu8AV9ChryjCrsr+w==	7bjBhtRj4YOH/5UrKg31Aw==	0	7	1B2M2Y8AsgTpgAmY7PhCfg==	1B2M2Y8AsgTpgAmY7PhCfg==	1B2M2Y8AsgTpgAmY7PhCfg==																				1B2M2Y8AsgTpgAmY7PhCfg==																		1B2M2Y8AsgTpgAmY7PhCfg==
	VWh5UYmtFdzXcYZsl+39Nw==	lcvh4fH6PYzVu879ilkZHw==	1	39	1B2M2Y8AsgTpgAmY7PhCfg==	1B2M2Y8AsgTpgAmY7PhCfg==	1B2M2Y8AsgTpgAmY7PhCfg==																				1B2M2Y8AsgTpgAmY7PhCfg==																		1B2M2Y8AsgTpgAmY7PhCfg==
	oIXnVNrQwWwZZEiH17WRDg==	jyAx0QRvUFVZxMClkegH3w==	0	26	1B2M2Y8AsgTpgAmY7PhCfg==	1B2M2Y8AsgTpgAmY7PhCfg==	1B2M2Y8AsgTpgAmY7PhCfg==																				1B2M2Y8AsgTpgAmY7PhCfg==																		1B2M2Y8AsgTpgAmY7PhCfg==
	oLleM6Z2JzpCmW2j+adlBg==	OhKL+T6bp9sSiqe8qwhyFw==	1	16	1B2M2Y8AsgTpgAmY7PhCfg==	1B2M2Y8AsgTpgAmY7PhCfg==	1B2M2Y8AsgTpgAmY7PhCfg==																				1B2M2Y8AsgTpgAmY7PhCfg==																		1B2M2Y8AsgTpgAmY7PhCfg==
	Qb6/amvo/O2NjmsMdz7tTA==	mv66QpcqcmtrbUbtnVBumQ==	1	11	1B2M2Y8AsgTpgAmY7PhCfg==	1B2M2Y8AsgTpgAmY7PhCfg==	1B2M2Y8AsgTpgAmY7PhCfg==																				1B2M2Y8AsgTpgAmY7PhCfg==																		1B2M2Y8AsgTpgAmY7PhCfg==
	7IlCTQg8HlVkxXp8kEq6Lg==	aHaSWq2zALBNKcjLNCfY2g==	0	28	1B2M2Y8AsgTpgAmY7PhCfg==	1B2M2Y8AsgTpgAmY7PhCfg==	1B2M2Y8AsgTpgAmY7PhCfg==																				1B2M2Y8AsgTpgAmY7PhCfg==																		1B2M2Y8AsgTpgAmY7PhCfg==
	LxsuWTozmI6mLtfJyWEBRw==	AF+RlV/5/FMhhLp1ZvCI/Q==	1	2	1B2M2Y8AsgTpgAmY7PhCfg==	1B2M2Y8AsgTpgAmY7PhCfg==	1B2M2Y8AsgTpgAmY7PhCfg==																				1B2M2Y8AsgTpgAmY7PhCfg==																		1B2M2Y8AsgTpgAmY7PhCfg==
	lyhp+QOX89kJsM/AJN8s3A==	uLZzBIeNsIq3s7hLuqzJDw==	1	4	1B2M2Y8AsgTpgAmY7PhCfg==	1B2M2Y8AsgTpgAmY7PhCfg==	1B2M2Y8AsgTpgAmY7PhCfg==																				1B2M2Y8AsgTpgAmY7PhCfg==																		1B2M2Y8AsgTpgAmY7PhCfg==
	44t1Zv6Qfg0v7JoPmvctnw==	WwS9U9CWQ0mFdvsr+HanBw==	1	15	1B2M2Y8AsgTpgAmY7PhCfg==	1B2M2Y8AsgTpgAmY7PhCfg==	1B2M2Y8AsgTpgAmY7PhCfg==																				1B2M2Y8AsgTpgAmY7PhCfg==																		1B2M2Y8AsgTpgAmY7PhCfg==
	a5Y7JrWIHsANLpGCs8sJRw==	OtfoNui5A6quNZdDVaXzXg==	0	7	1B2M2Y8AsgTpgAmY7PhCfg==	1B2M2Y8AsgTpgAmY7PhCfg==	1B2M2Y8AsgTpgAmY7PhCfg==																				1B2M2Y8AsgTpgAmY7PhCfg==																		1B2M2Y8AsgTpgAmY7PhCfg==
	YFGnUncCUOrtY4bXhCLqFg==	Fz6jzBoCqIe4VDwlb7do/w==	0	43	1B2M2Y8AsgTpgAmY7PhCfg==	1B2M2Y8AsgTpgAmY7PhCfg==	1B2M2Y8AsgTpgAmY7PhCfg==																				1B2M2Y8AsgTpgAmY7PhCfg==																		1B2M2Y8AsgTpgAmY7PhCfg==
	ty+UOaP9Yudrsb5L+fg1Vg==	n5f6ukqxv3+GCp1rNysWhA==	1	31	1B2M2Y8AsgTpgAmY7PhCfg==	1B2M2Y8AsgTpgAmY7PhCfg==	1B2M2Y8AsgTpgAmY7PhCfg==																				1B2M2Y8AsgTpgAmY7PhCfg==																		1B2M2Y8AsgTpgAmY7PhCfg==
	ms7TECo1njtvTZo0xs0t9w==	0aQw9YCOSu3xXEUO+F5fIA==	0	58	1B2M2Y8AsgTpgAmY7PhCfg==	1B2M2Y8AsgTpgAmY7PhCfg==	1B2M2Y8AsgTpgAmY7PhCfg==																				1B2M2Y8AsgTpgAmY7PhCfg==																		1B2M2Y8AsgTpgAmY7PhCfg==
	iD2oM7P8wITR/7HoxzTgjA==	zE4Z+JacLJqDR8a1wBQQCg==	0	24	1B2M2Y8AsgTpgAmY7PhCfg==	1B2M2Y8AsgTpgAmY7PhCfg==	1B2M2Y8AsgTpgAmY7PhCfg==																				1B2M2Y8AsgTpgAmY7PhCfg==																		1B2M2Y8AsgTpgAmY7PhCfg==
	VC/JSp3kxqRFKQ10VbrsMQ==	MN44SKPUJ95ndAZuC5sJvA==	0	12	1B2M2Y8AsgTpgAmY7PhCfg==	1B2M2Y8AsgTpgAmY7PhCfg==	1B2M2Y8AsgTpgAmY7PhCfg==																				1B2M2Y8AsgTpgAmY7PhCfg==																		1B2M2Y8AsgTpgAmY7PhCfg==
	h+pNk1/k9CykgN1SMhcp3A==	5rcyOfHFKNeSM8NP/kzPiw==	0	22	1B2M2Y8AsgTpgAmY7PhCfg==	1B2M2Y8AsgTpgAmY7PhCfg==	1B2M2Y8AsgTpgAmY7PhCfg==																				1B2M2Y8AsgTpgAmY7PhCfg==																		1B2M2Y8AsgTpgAmY7PhCfg==
	8lMZ6DI0FRbCphjvKjFJMg==	33TJ/xVC8VdCcedZsmBUPw==	0	12	1B2M2Y8AsgTpgAmY7PhCfg==	1B2M2Y8AsgTpgAmY7PhCfg==	1B2M2Y8AsgTpgAmY7PhCfg==																				1B2M2Y8AsgTpgAmY7PhCfg==																		1B2M2Y8AsgTpgAmY7PhCfg==
	OAKnkKRrvQe+UWI32g/1PQ==	IfKlwyRLUxGGtOf5HVVYYQ==	1	26	1B2M2Y8AsgTpgAmY7PhCfg==	1B2M2Y8AsgTpgAmY7PhCfg==	1B2M2Y8AsgTpgAmY7PhCfg==																				1B2M2Y8AsgTpgAmY7PhCfg==																		1B2M2Y8AsgTpgAmY7PhCfg==
	naPn1i2Z0weQK8wzy5NekA==	5MtqbQ76Aou0VYvR25ThZA==	0	33	1B2M2Y8AsgTpgAmY7PhCfg==	1B2M2Y8AsgTpgAmY7PhCfg==	1B2M2Y8AsgTpgAmY7PhCfg==																				1B2M2Y8AsgTpgAmY7PhCfg==																		1B2M2Y8AsgTpgAmY7PhCfg==
	DzovmOlqeBSEPAgUlIncEg==	A7BiBrZEGdo9A2aQ2Zxe2g==	0	4	1B2M2Y8AsgTpgAmY7PhCfg==	1B2M2Y8AsgTpgAmY7PhCfg==	1B2M2Y8AsgTpgAmY7PhCfg==																				1B2M2Y8AsgTpgAmY7PhCfg==																		1B2M2Y8AsgTpgAmY7PhCfg==
	NUaAgy/Op+K3BXpawsSJ+A==	VDN4+zaoOBDe0tcl8rbIgw==	1	64	1B2M2Y8AsgTpgAmY7PhCfg==	1B2M2Y8AsgTpgAmY7PhCfg==	1B2M2Y8AsgTpgAmY7PhCfg==																				1B2M2Y8AsgTpgAmY7PhCfg==																		1B2M2Y8AsgTpgAmY7PhCfg==
	TymmPc+jK9VpFcLZxDYxyA==	M1AQGNcQ8+LdhDikBQ6pwg==	0	17	1B2M2Y8AsgTpgAmY7PhCfg==	1B2M2Y8AsgTpgAmY7PhCfg==	1B2M2Y8AsgTpgAmY7PhCfg==																				1B2M2Y8AsgTpgAmY7PhCfg==																		1B2M2Y8AsgTpgAmY7PhCfg==
	chGmpmpfxUni102s+7VVsg==	nP3lmgt3/3IOK4MyZGXGcA==	0	39	1B2M2Y8AsgTpgAmY7PhCfg==	1B2M2Y8AsgTpgAmY7PhCfg==	1B2M2Y8AsgTpgAmY7PhCfg==																				1B2M2Y8AsgTpgAmY7PhCfg==																		1B2M2Y8AsgTpgAmY7PhCfg==
	lLIfEccUj3gPhC7e7jYN2w==	CLE2ZQSkpaHmeeLqrTi1lQ==	0	10	1B2M2Y8AsgTpgAmY7PhCfg==	1B2M2Y8AsgTpgAmY7PhCfg==	1B2M2Y8AsgTpgAmY7PhCfg==																				1B2M2Y8AsgTpgAmY7PhCfg==																		1B2M2Y8AsgTpgAmY7PhCfg==
	CZvVhrTzKI7vG364Mi+cjg==	DJXkpXkwfGz5PxOeEtYgIg==	0	8	1B2M2Y8AsgTpgAmY7PhCfg==	1B2M2Y8AsgTpgAmY7PhCfg==	1B2M2Y8AsgTpgAmY7PhCfg==																				1B2M2Y8AsgTpgAmY7PhCfg==																		1B2M2Y8AsgTpgAmY7PhCfg==
	FOEW2e1iyWfaAqiMJA02Rw==	cBUQVoqO4sXZ9KTLIYLqqw==	0	21	1B2M2Y8AsgTpgAmY7PhCfg==	1B2M2Y8AsgTpgAmY7PhCfg==	1B2M2Y8AsgTpgAmY7PhCfg==																				1B2M2Y8AsgTpgAmY7PhCfg==																		1B2M2Y8AsgTpgAmY7PhCfg==
	JfyXDFV2YlVmIbSSIsz3jw==	fJdY8j3SmMkfxL7xlKybew==	0	5	1B2M2Y8AsgTpgAmY7PhCfg==	1B2M2Y8AsgTpgAmY7PhCfg==	1B2M2Y8AsgTpgAmY7PhCfg==																				1B2M2Y8AsgTpgAmY7PhCfg==																		1B2M2Y8AsgTpgAmY7PhCfg==
	OSpVaULNYyTwCRpKOeOEWw==	3dxiHrq3tkieA0CyKS69Xg==	1	34	1B2M2Y8AsgTpgAmY7PhCfg==	1B2M2Y8AsgTpgAmY7PhCfg==	1B2M2Y8AsgTpgAmY7PhCfg==																				1B2M2Y8AsgTpgAmY7PhCfg==																		1B2M2Y8AsgTpgAmY7PhCfg==
	VqloMr5pYGA2eqdgH76EfA==	qKUgTdlp003b0mkVU3vZNw==	1	43	1B2M2Y8AsgTpgAmY7PhCfg==	1B2M2Y8AsgTpgAmY7PhCfg==	1B2M2Y8AsgTpgAmY7PhCfg==																				1B2M2Y8AsgTpgAmY7PhCfg==																		1B2M2Y8AsgTpgAmY7PhCfg==
	Ptn6UYGksOWks61AtGNb3Q==	wY6kpMpltt/UBUdhsxUsOA==	1	36	1B2M2Y8AsgTpgAmY7PhCfg==	1B2M2Y8AsgTpgAmY7PhCfg==	1B2M2Y8AsgTpgAmY7PhCfg==																				1B2M2Y8AsgTpgAmY7PhCfg==																		1B2M2Y8AsgTpgAmY7PhCfg==
	YqXtFMzA3AepPSdcxxrlEQ==	Hs0g0+w+Pl6JrZuH+Q0Ntw==	1	25	1B2M2Y8AsgTpgAmY7PhCfg==	1B2M2Y8AsgTpgAmY7PhCfg==	1B2M2Y8AsgTpgAmY7PhCfg==																				1B2M2Y8AsgTpgAmY7PhCfg==																		1B2M2Y8AsgTpgAmY7PhCfg==
	Noxrotpk/sRKKn79SddOAQ==	/Tf3od+h2lVv9CM41/Jxhg==	0	32	1B2M2Y8AsgTpgAmY7PhCfg==	1B2M2Y8AsgTpgAmY7PhCfg==	1B2M2Y8AsgTpgAmY7PhCfg==																				1B2M2Y8AsgTpgAmY7PhCfg==																		1B2M2Y8AsgTpgAmY7PhCfg==
	Yka70ovgsi/0QMxUEzKfNg==	25DpSCUsfRdT7+b8lhLavg==	0	16	1B2M2Y8AsgTpgAmY7PhCfg==	1B2M2Y8AsgTpgAmY7PhCfg==	1B2M2Y8AsgTpgAmY7PhCfg==																				1B2M2Y8AsgTpgAmY7PhCfg==																		1B2M2Y8AsgTpgAmY7PhCfg==
	cMP7SU+Z7SoTNdWB9cau4A==	cYVygQiR/utuB1yvZe7Pzg==	1	3	1B2M2Y8AsgTpgAmY7PhCfg==	1B2M2Y8AsgTpgAmY7PhCfg==	1B2M2Y8AsgTpgAmY7PhCfg==																				1B2M2Y8AsgTpgAmY7PhCfg==																		1B2M2Y8AsgTpgAmY7PhCfg==
	bk71xYAPPgLwjEyophfGzg==	7TfodbmJKNdVE5PFRQEmPw==	1	2	1B2M2Y8AsgTpgAmY7PhCfg==	1B2M2Y8AsgTpgAmY7PhCfg==	1B2M2Y8AsgTpgAmY7PhCfg==																				1B2M2Y8AsgTpgAmY7PhCfg==																		1B2M2Y8AsgTpgAmY7PhCfg==
	IkRkdJaV/XAWO2h7rz1pTg==	LY1UOCv14zmhyt2D+v8oTA==	0	23	1B2M2Y8AsgTpgAmY7PhCfg==	1B2M2Y8AsgTpgAmY7PhCfg==	1B2M2Y8AsgTpgAmY7PhCfg==																				1B2M2Y8AsgTpgAmY7PhCfg==																		1B2M2Y8AsgTpgAmY7PhCfg==
	DFgOFu2CGsivyJnEhMIfSQ==	C8WCWObzwECmX6K/ydDJBw==	1	36	1B2M2Y8AsgTpgAmY7PhCfg==	1B2M2Y8AsgTpgAmY7PhCfg==	1B2M2Y8AsgTpgAmY7PhCfg==																				1B2M2Y8AsgTpgAmY7PhCfg==																		1B2M2Y8AsgTpgAmY7PhCfg==
	6v2bIDfLIY+v06oFU1wSPg==	DGILz8Kpef6fIqy+ABnydg==	0	30	1B2M2Y8AsgTpgAmY7PhCfg==	1B2M2Y8AsgTpgAmY7PhCfg==	1B2M2Y8AsgTpgAmY7PhCfg==																				1B2M2Y8AsgTpgAmY7PhCfg==																		1B2M2Y8AsgTpgAmY7PhCfg==
	Kar5YHPsExtZn5ts7iIZng==	bxjBt5z163P9gnaccJmnHQ==	0	7	1B2M2Y8AsgTpgAmY7PhCfg==	1B2M2Y8AsgTpgAmY7PhCfg==	1B2M2Y8AsgTpgAmY7PhCfg==																				1B2M2Y8AsgTpgAmY7PhCfg==																		1B2M2Y8AsgTpgAmY7PhCfg==
	1CQYW+dF93uDFGJPV47fXA==	GLQ51hzpOzPZ2adpmh1BrQ==	0	10	1B2M2Y8AsgTpgAmY7PhCfg==	1B2M2Y8AsgTpgAmY7PhCfg==	1B2M2Y8AsgTpgAmY7PhCfg==																				1B2M2Y8AsgTpgAmY7PhCfg==																		1B2M2Y8AsgTpgAmY7PhCfg==
	VoHhisy3455cS+K7MXF+Mg==	enKT/zKyrZi9TdAfz1zSLg==	0	30	1B2M2Y8AsgTpgAmY7PhCfg==	1B2M2Y8AsgTpgAmY7PhCfg==	1B2M2Y8AsgTpgAmY7PhCfg==																				1B2M2Y8AsgTpgAmY7PhCfg==																		1B2M2Y8AsgTpgAmY7PhCfg==
	CguNU09avSOp+NkdRrElqQ==	H0IsdQMbB6QJqmZQZf3EKw==	0	11	1B2M2Y8AsgTpgAmY7PhCfg==	1B2M2Y8AsgTpgAmY7PhCfg==	1B2M2Y8AsgTpgAmY7PhCfg==																				1B2M2Y8AsgTpgAmY7PhCfg==																		1B2M2Y8AsgTpgAmY7PhCfg==
	YaJI2m8v42AkhHfh2vzUTA==	Uan0Qi+0+ugbB+DD+lFfjA==	0	24	1B2M2Y8AsgTpgAmY7PhCfg==	1B2M2Y8AsgTpgAmY7PhCfg==	1B2M2Y8AsgTpgAmY7PhCfg==																				1B2M2Y8AsgTpgAmY7PhCfg==																		1B2M2Y8AsgTpgAmY7PhCfg==
	FnH6TfPDfi/uMmz4uTwpww==	L0X7bT1GrwQjrSgTJJrEog==	0	24	1B2M2Y8AsgTpgAmY7PhCfg==	1B2M2Y8AsgTpgAmY7PhCfg==	1B2M2Y8AsgTpgAmY7PhCfg==																				1B2M2Y8AsgTpgAmY7PhCfg==																		1B2M2Y8AsgTpgAmY7PhCfg==
	RkX8LqUdOT6fbDmvyPAT1Q==	cxAdueFlr2Iy4NmzPV38BQ==	1	15	1B2M2Y8AsgTpgAmY7PhCfg==	1B2M2Y8AsgTpgAmY7PhCfg==	1B2M2Y8AsgTpgAmY7PhCfg==																				1B2M2Y8AsgTpgAmY7PhCfg==																		1B2M2Y8AsgTpgAmY7PhCfg==
	sTH64wZrvL/i2qEgZqROBA==	tVlh4rW/FEFFNoBZb8rycw==	1	0	1B2M2Y8AsgTpgAmY7PhCfg==	1B2M2Y8AsgTpgAmY7PhCfg==	1B2M2Y8AsgTpgAmY7PhCfg==																				1B2M2Y8AsgTpgAmY7PhCfg==																		1B2M2Y8AsgTpgAmY7PhCfg==
	CU4ISZjwe/Vkah5kUyGRxw==	IqeFrGAny70CSHAw4wv9Bw==	0	4	1B2M2Y8AsgTpgAmY7PhCfg==	1B2M2Y8AsgTpgAmY7PhCfg==	1B2M2Y8AsgTpgAmY7PhCfg==																				1B2M2Y8AsgTpgAmY7PhCfg==																		1B2M2Y8AsgTpgAmY7PhCfg==
	0JiPXTicRGg7ZFVFodwc1w==	8ajtL1n55pNQdnBQ5n3Jlw==	0	24	1B2M2Y8AsgTpgAmY7PhCfg==	1B2M2Y8AsgTpgAmY7PhCfg==	1B2M2Y8AsgTpgAmY7PhCfg==																				1B2M2Y8AsgTpgAmY7PhCfg==																		1B2M2Y8AsgTpgAmY7PhCfg==
	oaFRcFQ1ZN5uw4Y1i4jW0w==	1uQiihrHHAbDqowPuWhr1g==	1	16	1B2M2Y8AsgTpgAmY7PhCfg==	1B2M2Y8AsgTpgAmY7PhCfg==	1B2M2Y8AsgTpgAmY7PhCfg==																				1B2M2Y8AsgTpgAmY7PhCfg==																		1B2M2Y8AsgTpgAmY7PhCfg==
	WmJoERV4wf8kiLS+DM211w==	w/PVsmS7yDw8mwIrFT27cA==	0	7	1B2M2Y8AsgTpgAmY7PhCfg==	1B2M2Y8AsgTpgAmY7PhCfg==	1B2M2Y8AsgTpgAmY7PhCfg==																				1B2M2Y8AsgTpgAmY7PhCfg==																		1B2M2Y8AsgTpgAmY7PhCfg==
	7OxOQ8euw9rDU1KAzQajeg==	j3hY36L0oYh7bg074KpPJw==	0	4	1B2M2Y8AsgTpgAmY7PhCfg==	1B2M2Y8AsgTpgAmY7PhCfg==	1B2M2Y8AsgTpgAmY7PhCfg==																				1B2M2Y8AsgTpgAmY7PhCfg==																		1B2M2Y8AsgTpgAmY7PhCfg==
	5FW4ILlHigIvDvRM8vVttA==	YbXGiYf5cTdW/N30B2GOUg==	0	29	1B2M2Y8AsgTpgAmY7PhCfg==	1B2M2Y8AsgTpgAmY7PhCfg==	1B2M2Y8AsgTpgAmY7PhCfg==																				1B2M2Y8AsgTpgAmY7PhCfg==																		1B2M2Y8AsgTpgAmY7PhCfg==
	/JsK+4W//8UyhfBHjT5FqA==	MxZ9h6dU9N6fhnOpdEv7aw==	0	18	1B2M2Y8AsgTpgAmY7PhCfg==	1B2M2Y8AsgTpgAmY7PhCfg==	1B2M2Y8AsgTpgAmY7PhCfg==																				1B2M2Y8AsgTpgAmY7PhCfg==																		1B2M2Y8AsgTpgAmY7PhCfg==
	RsZF1bByF58VZ9RPyyybdQ==	AKCIJKA2fQS01LvztuAHrA==	1	9	1B2M2Y8AsgTpgAmY7PhCfg==	1B2M2Y8AsgTpgAmY7PhCfg==	1B2M2Y8AsgTpgAmY7PhCfg==																				1B2M2Y8AsgTpgAmY7PhCfg==																		1B2M2Y8AsgTpgAmY7PhCfg==
	WzugDYiEg2l/tCMFixtXqQ==	eH9S8DRsmJQmezvSLYdq+A==	0	16	1B2M2Y8AsgTpgAmY7PhCfg==	1B2M2Y8AsgTpgAmY7PhCfg==	1B2M2Y8AsgTpgAmY7PhCfg==																				1B2M2Y8AsgTpgAmY7PhCfg==																		1B2M2Y8AsgTpgAmY7PhCfg==
	7v1rvajNzdT2Om9ssAPKYg==	eQj964FalFbCYT87yE3h5A==	0	33	1B2M2Y8AsgTpgAmY7PhCfg==	1B2M2Y8AsgTpgAmY7PhCfg==	1B2M2Y8AsgTpgAmY7PhCfg==																				1B2M2Y8AsgTpgAmY7PhCfg==																		1B2M2Y8AsgTpgAmY7PhCfg==
	NmCcPWzw1soIh4UsnYTlfQ==	AQxGET/RnAzddE1FOOB1GA==	1	0	1B2M2Y8AsgTpgAmY7PhCfg==	1B2M2Y8AsgTpgAmY7PhCfg==	1B2M2Y8AsgTpgAmY7PhCfg==																				1B2M2Y8AsgTpgAmY7PhCfg==																		1B2M2Y8AsgTpgAmY7PhCfg==
	wM0AvIjxZ+d9higccA6TEA==	n1EGxJTirah9HPzyHZtDFg==	0	10	1B2M2Y8AsgTpgAmY7PhCfg==	1B2M2Y8AsgTpgAmY7PhCfg==	1B2M2Y8AsgTpgAmY7PhCfg==																				1B2M2Y8AsgTpgAmY7PhCfg==																		1B2M2Y8AsgTpgAmY7PhCfg==
	q+04RSvG/kOXvwVonQRPbw==	cQ9NRK5TBBkD4E5+dJQoSw==	1	13	1B2M2Y8AsgTpgAmY7PhCfg==	1B2M2Y8AsgTpgAmY7PhCfg==	1B2M2Y8AsgTpgAmY7PhCfg==																				1B2M2Y8AsgTpgAmY7PhCfg==																		1B2M2Y8AsgTpgAmY7PhCfg==
	L2DZRiUdLf1xmSXz+h/tAQ==	eZ3GqJXKgPbNsigBL3v2/A==	1	8	1B2M2Y8AsgTpgAmY7PhCfg==	1B2M2Y8AsgTpgAmY7PhCfg==	1B2M2Y8AsgTpgAmY7PhCfg==																				1B2M2Y8AsgTpgAmY7PhCfg==																		1B2M2Y8AsgTpgAmY7PhCfg==
	umfndxBykCg9zJra7ZRZ4Q==	P393lNog1Te/HaLmFc6C5Q==	0	30	1B2M2Y8AsgTpgAmY7PhCfg==	1B2M2Y8AsgTpgAmY7PhCfg==	1B2M2Y8AsgTpgAmY7PhCfg==																				1B2M2Y8AsgTpgAmY7PhCfg==																		1B2M2Y8AsgTpgAmY7PhCfg==
	/ZUevbcE0eiTqwff3Tx4qA==	5N/ueUIUI8UmF+hewKn5pA==	0	11	1B2M2Y8AsgTpgAmY7PhCfg==	1B2M2Y8AsgTpgAmY7PhCfg==	1B2M2Y8AsgTpgAmY7PhCfg==																				1B2M2Y8AsgTpgAmY7PhCfg==																		1B2M2Y8AsgTpgAmY7PhCfg==
	ayPk2rGYurfj8NZjemHj+Q==	Qj1zqfj366ti5mdw1c8BdQ==	0	32	1B2M2Y8AsgTpgAmY7PhCfg==	1B2M2Y8AsgTpgAmY7PhCfg==	1B2M2Y8AsgTpgAmY7PhCfg==																				1B2M2Y8AsgTpgAmY7PhCfg==																		1B2M2Y8AsgTpgAmY7PhCfg==
	6OGvTPlUuh41Jzz+ZyZLag==	jTufFKKM8CJYRKgmGzUhxw==	1	4	1B2M2Y8AsgTpgAmY7PhCfg==	1B2M2Y8AsgTpgAmY7PhCfg==	1B2M2Y8AsgTpgAmY7PhCfg==																				1B2M2Y8AsgTpgAmY7PhCfg==																		1B2M2Y8AsgTpgAmY7PhCfg==
	rXsl4jdLQjVH5ng63W10KA==	hK3xuWdnBwUIXsDKDPSOMQ==	1	16	1B2M2Y8AsgTpgAmY7PhCfg==	1B2M2Y8AsgTpgAmY7PhCfg==	1B2M2Y8AsgTpgAmY7PhCfg==																				1B2M2Y8AsgTpgAmY7PhCfg==																		1B2M2Y8AsgTpgAmY7PhCfg==
	BnI0DWE2viJ+ocvGP6Ihsg==	sz7MylvT4KA2cPOG7ZDWAw==	1	36	1B2M2Y8AsgTpgAmY7PhCfg==	1B2M2Y8AsgTpgAmY7PhCfg==	1B2M2Y8AsgTpgAmY7PhCfg==																				1B2M2Y8AsgTpgAmY7PhCfg==																		1B2M2Y8AsgTpgAmY7PhCfg==
	/Nlb1RyR37WuAYSnroK9yQ==	p06Iz8U2hs6Cj7A30PIEHg==	1	5	1B2M2Y8AsgTpgAmY7PhCfg==	1B2M2Y8AsgTpgAmY7PhCfg==	1B2M2Y8AsgTpgAmY7PhCfg==																				1B2M2Y8AsgTpgAmY7PhCfg==																		1B2M2Y8AsgTpgAmY7PhCfg==
	U38JgT5Q4BvvupAajNRaPQ==	btYyNOuSNvW5jMsmsWDOeA==	0	11	1B2M2Y8AsgTpgAmY7PhCfg==	1B2M2Y8AsgTpgAmY7PhCfg==	1B2M2Y8AsgTpgAmY7PhCfg==																				1B2M2Y8AsgTpgAmY7PhCfg==																		1B2M2Y8AsgTpgAmY7PhCfg==
	51W94z6ZOOhH53/7MSpmxg==	w43kBYDoEZ87QQ7waFpM0Q==	0	30	1B2M2Y8AsgTpgAmY7PhCfg==	1B2M2Y8AsgTpgAmY7PhCfg==	1B2M2Y8AsgTpgAmY7PhCfg==																				1B2M2Y8AsgTpgAmY7PhCfg==																		1B2M2Y8AsgTpgAmY7PhCfg==
	PQdmF3aLI1/hGYDeBvEVfA==	xehLNg/hstmhq7ZHg/B1Mw==	1	10	1B2M2Y8AsgTpgAmY7PhCfg==	1B2M2Y8AsgTpgAmY7PhCfg==	1B2M2Y8AsgTpgAmY7PhCfg==																				1B2M2Y8AsgTpgAmY7PhCfg==																		1B2M2Y8AsgTpgAmY7PhCfg==
	/3zCkonbRIYc5LPl5W/iNA==	RH1cK6PnkOxDTAvumUCV7Q==	0	38	1B2M2Y8AsgTpgAmY7PhCfg==	1B2M2Y8AsgTpgAmY7PhCfg==	1B2M2Y8AsgTpgAmY7PhCfg==																				1B2M2Y8AsgTpgAmY7PhCfg==																		1B2M2Y8AsgTpgAmY7PhCfg==
	JsnUvory6W/aA/jZRkzRxw==	NvN97+tqZB9da7MF+8Q95w==	1	6	1B2M2Y8AsgTpgAmY7PhCfg==	1B2M2Y8AsgTpgAmY7PhCfg==	1B2M2Y8AsgTpgAmY7PhCfg==																				1B2M2Y8AsgTpgAmY7PhCfg==																		1B2M2Y8AsgTpgAmY7PhCfg==
	dg6C2n+BrZRv3oNlnHHY5A==	wCM90T/gEhzpzK7qet3ajQ==	1	1	1B2M2Y8AsgTpgAmY7PhCfg==	1B2M2Y8AsgTpgAmY7PhCfg==	1B2M2Y8AsgTpgAmY7PhCfg==																				1B2M2Y8AsgTpgAmY7PhCfg==																		1B2M2Y8AsgTpgAmY7PhCfg==
	Puj2nD8Zl+SEU4F3BsNyYA==	dLkHSgOBrRZuokZUnKGeAw==	0	28	1B2M2Y8AsgTpgAmY7PhCfg==	1B2M2Y8AsgTpgAmY7PhCfg==	1B2M2Y8AsgTpgAmY7PhCfg==																				1B2M2Y8AsgTpgAmY7PhCfg==																		1B2M2Y8AsgTpgAmY7PhCfg==
	N+X6AayPytd6q+TYWeAjXQ==	OGBmQBcOsvDgJx973+bmfQ==	0	24	1B2M2Y8AsgTpgAmY7PhCfg==	1B2M2Y8AsgTpgAmY7PhCfg==	1B2M2Y8AsgTpgAmY7PhCfg==																				1B2M2Y8AsgTpgAmY7PhCfg==																		1B2M2Y8AsgTpgAmY7PhCfg==
	RY2w3vkoHkrpZHPRiE91tQ==	5sqrLGPNuINpneEEtyKgJQ==	0	1	1B2M2Y8AsgTpgAmY7PhCfg==	1B2M2Y8AsgTpgAmY7PhCfg==	1B2M2Y8AsgTpgAmY7PhCfg==																				1B2M2Y8AsgTpgAmY7PhCfg==																		1B2M2Y8AsgTpgAmY7PhCfg==
	53iGsEiSPXK6+TxmjGgSTA==	0SoXMn3Cy3JGwFxiO6v11w==	1	28	1B2M2Y8AsgTpgAmY7PhCfg==	1B2M2Y8AsgTpgAmY7PhCfg==	1B2M2Y8AsgTpgAmY7PhCfg==																				1B2M2Y8AsgTpgAmY7PhCfg==																		1B2M2Y8AsgTpgAmY7PhCfg==
	6Jg4/uzzT2yWHrNErYReFQ==	+MS2JjnwvJ4YrhJhI1sOwQ==	1	10	1B2M2Y8AsgTpgAmY7PhCfg==	1B2M2Y8AsgTpgAmY7PhCfg==	1B2M2Y8AsgTpgAmY7PhCfg==																				1B2M2Y8AsgTpgAmY7PhCfg==																		1B2M2Y8AsgTpgAmY7PhCfg==
	T6+TOJQgvUQsB4eGYqekrA==	yirQydx0gjKwj2dBgKOlRQ==	1	9	1B2M2Y8AsgTpgAmY7PhCfg==	1B2M2Y8AsgTpgAmY7PhCfg==	1B2M2Y8AsgTpgAmY7PhCfg==																				1B2M2Y8AsgTpgAmY7PhCfg==																		1B2M2Y8AsgTpgAmY7PhCfg==
	ZTLgQjIrI8sf3JYVkHAlRQ==	G+SuUlbad7o0B3BZqPdESw==	1	6	1B2M2Y8AsgTpgAmY7PhCfg==	1B2M2Y8AsgTpgAmY7PhCfg==	1B2M2Y8AsgTpgAmY7PhCfg==																				1B2M2Y8AsgTpgAmY7PhCfg==																		1B2M2Y8AsgTpgAmY7PhCfg==
	/ydquoDsPiatwCIBfjuLIQ==	VqIoW15p234s+Y+uEet2Aw==	0	10	1B2M2Y8AsgTpgAmY7PhCfg==	1B2M2Y8AsgTpgAmY7PhCfg==	1B2M2Y8AsgTpgAmY7PhCfg==																				1B2M2Y8AsgTpgAmY7PhCfg==																		1B2M2Y8AsgTpgAmY7PhCfg==
	z8TFp5vg39MnMAaDtyo/6A==	M0t8pt/4YgBsZD9Rp1Dqqg==	0	26	1B2M2Y8AsgTpgAmY7PhCfg==	1B2M2Y8AsgTpgAmY7PhCfg==	1B2M2Y8AsgTpgAmY7PhCfg==																				1B2M2Y8AsgTpgAmY7PhCfg==																		1B2M2Y8AsgTpgAmY7PhCfg==
	6zLaPWMksgFuSgToEj75WA==	nU5DkhpE/f4JgY8Z91vE6A==	0	30	1B2M2Y8AsgTpgAmY7PhCfg==	1B2M2Y8AsgTpgAmY7PhCfg==	1B2M2Y8AsgTpgAmY7PhCfg==																				1B2M2Y8AsgTpgAmY7PhCfg==																		1B2M2Y8AsgTpgAmY7PhCfg==
	DklegDkK5kd6YZxQZ8ixbw==	retWU8wilEc+iMI9a/xL4w==	0	46	1B2M2Y8AsgTpgAmY7PhCfg==	1B2M2Y8AsgTpgAmY7PhCfg==	1B2M2Y8AsgTpgAmY7PhCfg==																				1B2M2Y8AsgTpgAmY7PhCfg==																		1B2M2Y8AsgTpgAmY7PhCfg==
	RcsVtzcposY001lTMPZ6+Q==	4dO6DdmE7RND77WUVilrtQ==	0	6	1B2M2Y8AsgTpgAmY7PhCfg==	1B2M2Y8AsgTpgAmY7PhCfg==	1B2M2Y8AsgTpgAmY7PhCfg==																				1B2M2Y8AsgTpgAmY7PhCfg==																		1B2M2Y8AsgTpgAmY7PhCfg==
	IRXaWylyUVHW7Yqt4/TJhA==	vRBXa6JStmM3c70HdKySAQ==	1	11	1B2M2Y8AsgTpgAmY7PhCfg==	1B2M2Y8AsgTpgAmY7PhCfg==	1B2M2Y8AsgTpgAmY7PhCfg==																				1B2M2Y8AsgTpgAmY7PhCfg==																		1B2M2Y8AsgTpgAmY7PhCfg==
	jLmEd4RkpNq8O9zNs8YL3g==	PZTXqdWwgmiY4SA6Bdg7hA==	1	27	1B2M2Y8AsgTpgAmY7PhCfg==	1B2M2Y8AsgTpgAmY7PhCfg==	1B2M2Y8AsgTpgAmY7PhCfg==																				1B2M2Y8AsgTpgAmY7PhCfg==																		1B2M2Y8AsgTpgAmY7PhCfg==
	wwPdQTQlYKpQhQtzz5RyFA==	/cjpmMgjxF6BnImsqy6esw==	0	2	1B2M2Y8AsgTpgAmY7PhCfg==	1B2M2Y8AsgTpgAmY7PhCfg==	1B2M2Y8AsgTpgAmY7PhCfg==																				1B2M2Y8AsgTpgAmY7PhCfg==																		1B2M2Y8AsgTpgAmY7PhCfg==
	OayiYie0diz1n1DgkVnKhA==	djMwjzspkPhFGlnC1aJtfw==	0	2	1B2M2Y8AsgTpgAmY7PhCfg==	1B2M2Y8AsgTpgAmY7PhCfg==	1B2M2Y8AsgTpgAmY7PhCfg==																				1B2M2Y8AsgTpgAmY7PhCfg==																		1B2M2Y8AsgTpgAmY7PhCfg==
	b+supkbTf9P/2vL9xvDA0w==	XiVyyFe5WoZL69PPX9LiZQ==	0	11	1B2M2Y8AsgTpgAmY7PhCfg==	1B2M2Y8AsgTpgAmY7PhCfg==	1B2M2Y8AsgTpgAmY7PhCfg==																				1B2M2Y8AsgTpgAmY7PhCfg==																		1B2M2Y8AsgTpgAmY7PhCfg==
	nuVQ38lttBe2ZCXOWAGhjA==	0rY/qRNoFsjhDJjnogFwlg==	0	9	1B2M2Y8AsgTpgAmY7PhCfg==	1B2M2Y8AsgTpgAmY7PhCfg==	1B2M2Y8AsgTpgAmY7PhCfg==																				1B2M2Y8AsgTpgAmY7PhCfg==																		1B2M2Y8AsgTpgAmY7PhCfg==
	BROaSRFouh1jjboQi45LJg==	UALSkO1Zc1f/gt0ydfDzJA==	0	1	1B2M2Y8AsgTpgAmY7PhCfg==	1B2M2Y8AsgTpgAmY7PhCfg==	1B2M2Y8AsgTpgAmY7PhCfg==																				1B2M2Y8AsgTpgAmY7PhCfg==																		1B2M2Y8AsgTpgAmY7PhCfg==
	gByofvQKzF/O4HqHG9TiuA==	Ba9fC+sRwab99Zg8SiQ6Dg==	0	22	1B2M2Y8AsgTpgAmY7PhCfg==	1B2M2Y8AsgTpgAmY7PhCfg==	1B2M2Y8AsgTpgAmY7PhCfg==																				1B2M2Y8AsgTpgAmY7PhCfg==																		1B2M2Y8AsgTpgAmY7PhCfg==
	D+hgM+moMewyRlP2GykB+A==	2b/Fdm1qgvP7r6zD+IRMDg==	1	0	1B2M2Y8AsgTpgAmY7PhCfg==	1B2M2Y8AsgTpgAmY7PhCfg==	1B2M2Y8AsgTpgAmY7PhCfg==																				1B2M2Y8AsgTpgAmY7PhCfg==																		1B2M2Y8AsgTpgAmY7PhCfg==
	V9JLAkZ49cYU211IRHhx0Q==	1Sp3p+HP59SDtlORcbA+ZA==	1	14	1B2M2Y8AsgTpgAmY7PhCfg==	1B2M2Y8AsgTpgAmY7PhCfg==	1B2M2Y8AsgTpgAmY7PhCfg==																				1B2M2Y8AsgTpgAmY7PhCfg==																		1B2M2Y8AsgTpgAmY7PhCfg==
	Yf5hbvrTGudDmezdCQrBTQ==	GUMJpS2p3hhbUxz8aXz8qA==	0	26	1B2M2Y8AsgTpgAmY7PhCfg==	1B2M2Y8AsgTpgAmY7PhCfg==	1B2M2Y8AsgTpgAmY7PhCfg==																				1B2M2Y8AsgTpgAmY7PhCfg==																		1B2M2Y8AsgTpgAmY7PhCfg==
	7BPUVu03fzv/WxFgHt3osQ==	PTTI05Z9jDmrEBS38thcCQ==	1	41	1B2M2Y8AsgTpgAmY7PhCfg==	1B2M2Y8AsgTpgAmY7PhCfg==	1B2M2Y8AsgTpgAmY7PhCfg==																				1B2M2Y8AsgTpgAmY7PhCfg==																		1B2M2Y8AsgTpgAmY7PhCfg==
	hsUpsQEhYVOrh7AFXohhaA==	hWkK0SgWhd9CLBS/Gbq0Wg==	0	14	1B2M2Y8AsgTpgAmY7PhCfg==	1B2M2Y8AsgTpgAmY7PhCfg==	1B2M2Y8AsgTpgAmY7PhCfg==																				1B2M2Y8AsgTpgAmY7PhCfg==																		1B2M2Y8AsgTpgAmY7PhCfg==
	8Cm2lm40f1mL3n03pfZVsw==	DY5xgc7PsSWu45RZa2WChw==	1	15	1B2M2Y8AsgTpgAmY7PhCfg==	1B2M2Y8AsgTpgAmY7PhCfg==	1B2M2Y8AsgTpgAmY7PhCfg==																				1B2M2Y8AsgTpgAmY7PhCfg==																		1B2M2Y8AsgTpgAmY7PhCfg==
	p7KuzcX2J4zEMgPLt/PzqQ==	FP0JRRMtAtNVXpMRULvxig==	0	26	1B2M2Y8AsgTpgAmY7PhCfg==	1B2M2Y8AsgTpgAmY7PhCfg==	1B2M2Y8AsgTpgAmY7PhCfg==																				1B2M2Y8AsgTpgAmY7PhCfg==																		1B2M2Y8AsgTpgAmY7PhCfg==
	jgono3pw39SsFuD1egi2QQ==	Wtw60xzAqkOqq39OdanwDQ==	0	8	1B2M2Y8AsgTpgAmY7PhCfg==	1B2M2Y8AsgTpgAmY7PhCfg==	1B2M2Y8AsgTpgAmY7PhCfg==																				1B2M2Y8AsgTpgAmY7PhCfg==																		1B2M2Y8AsgTpgAmY7PhCfg==
	SFFwOgRxEQxx7H98j9wHPw==	/aa6q2GLOYIbZ4vVL/JkKA==	1	2	1B2M2Y8AsgTpgAmY7PhCfg==	1B2M2Y8AsgTpgAmY7PhCfg==	1B2M2Y8AsgTpgAmY7PhCfg==																				1B2M2Y8AsgTpgAmY7PhCfg==																		1B2M2Y8AsgTpgAmY7PhCfg==
	TB0WDGafNhweSNrBGJH/hA==	xH5vy1gXiCTzfyjauiSpow==	0	9	1B2M2Y8AsgTpgAmY7PhCfg==	1B2M2Y8AsgTpgAmY7PhCfg==	1B2M2Y8AsgTpgAmY7PhCfg==																				1B2M2Y8AsgTpgAmY7PhCfg==																		1B2M2Y8AsgTpgAmY7PhCfg==
	HlO3lxb5bjbAYTLduc1T2Q==	vbozycAInKvdNiaToor9Mw==	1	38	1B2M2Y8AsgTpgAmY7PhCfg==	1B2M2Y8AsgTpgAmY7PhCfg==	1B2M2Y8AsgTpgAmY7PhCfg==																				1B2M2Y8AsgTpgAmY7PhCfg==																		1B2M2Y8AsgTpgAmY7PhCfg==
	heG4u9ob0ew0Zclyj319Lg==	/GAwXJ5ebxnGvhc7nde0SA==	1	31	1B2M2Y8AsgTpgAmY7PhCfg==	1B2M2Y8AsgTpgAmY7PhCfg==	1B2M2Y8AsgTpgAmY7PhCfg==																				1B2M2Y8AsgTpgAmY7PhCfg==																		1B2M2Y8AsgTpgAmY7PhCfg==
	EuNp2gYw85vaIEhAwxam7Q==	p1vbpP1jvkuA+q/J6+k8mQ==	1	30	1B2M2Y8AsgTpgAmY7PhCfg==	1B2M2Y8AsgTpgAmY7PhCfg==	1B2M2Y8AsgTpgAmY7PhCfg==																				1B2M2Y8AsgTpgAmY7PhCfg==																		1B2M2Y8AsgTpgAmY7PhCfg==
	rkn5LMmyS8B8f2hvhES2HQ==	9hPlppkGNigRkBEjV8Sgtw==	1	25	1B2M2Y8AsgTpgAmY7PhCfg==	1B2M2Y8AsgTpgAmY7PhCfg==	1B2M2Y8AsgTpgAmY7PhCfg==																				1B2M2Y8AsgTpgAmY7PhCfg==																		1B2M2Y8AsgTpgAmY7PhCfg==
	y8UK9IHdmrMThEC0i6DalA==	6eMKgfTXUJFVd2bIgrvikQ==	0	19	1B2M2Y8AsgTpgAmY7PhCfg==	1B2M2Y8AsgTpgAmY7PhCfg==	1B2M2Y8AsgTpgAmY7PhCfg==																				1B2M2Y8AsgTpgAmY7PhCfg==																		1B2M2Y8AsgTpgAmY7PhCfg==
	jrm+y7oj0szczd2aw/SgLQ==	4CLCCtMzVMvsd8yXCZlt0Q==	0	32	1B2M2Y8AsgTpgAmY7PhCfg==	1B2M2Y8AsgTpgAmY7PhCfg==	1B2M2Y8AsgTpgAmY7PhCfg==																				1B2M2Y8AsgTpgAmY7PhCfg==																		1B2M2Y8AsgTpgAmY7PhCfg==
	ORm2XgJPLacZgV0ydfEP3g==	EpV8Qtg+1GrikE301WaPUg==	1	7	1B2M2Y8AsgTpgAmY7PhCfg==	1B2M2Y8AsgTpgAmY7PhCfg==	1B2M2Y8AsgTpgAmY7PhCfg==																				1B2M2Y8AsgTpgAmY7PhCfg==																		1B2M2Y8AsgTpgAmY7PhCfg==
	aMHyXcvYLgSMbXI7FrRW3w==	wMs3IKda5PBsqzzSYMe+FA==	0	0	1B2M2Y8AsgTpgAmY7PhCfg==	1B2M2Y8AsgTpgAmY7PhCfg==	1B2M2Y8AsgTpgAmY7PhCfg==																				1B2M2Y8AsgTpgAmY7PhCfg==																		1B2M2Y8AsgTpgAmY7PhCfg==
	tvqv9BVg773vsWh6BqTFew==	hWkK0SgWhd9CLBS/Gbq0Wg==	1	7	1B2M2Y8AsgTpgAmY7PhCfg==	1B2M2Y8AsgTpgAmY7PhCfg==	1B2M2Y8AsgTpgAmY7PhCfg==																				1B2M2Y8AsgTpgAmY7PhCfg==																		1B2M2Y8AsgTpgAmY7PhCfg==
	ih6SFLI0pjtExq+utJLRlQ==	j+oo7305cqx08mr13CRyqA==	0	42	1B2M2Y8AsgTpgAmY7PhCfg==	1B2M2Y8AsgTpgAmY7PhCfg==	1B2M2Y8AsgTpgAmY7PhCfg==																				1B2M2Y8AsgTpgAmY7PhCfg==																		1B2M2Y8AsgTpgAmY7PhCfg==
	oO/ppVJYlwQpQSrah/XX3A==	l2Qqs2frf2O0Y18oFzIYQg==	1	13	1B2M2Y8AsgTpgAmY7PhCfg==	1B2M2Y8AsgTpgAmY7PhCfg==	1B2M2Y8AsgTpgAmY7PhCfg==																				1B2M2Y8AsgTpgAmY7PhCfg==																		1B2M2Y8AsgTpgAmY7PhCfg==
	tIOdIMmhPM9KCmG4Y73VbA==	Ce4NAXa/16lLfLmpJqt0zA==	0	2	1B2M2Y8AsgTpgAmY7PhCfg==	1B2M2Y8AsgTpgAmY7PhCfg==	1B2M2Y8AsgTpgAmY7PhCfg==																				1B2M2Y8AsgTpgAmY7PhCfg==																		1B2M2Y8AsgTpgAmY7PhCfg==
	ZxGAiT4BumXw+8Y5NiuH9w==	hh+KolmIYMACPzmemS63Rw==	0	17	1B2M2Y8AsgTpgAmY7PhCfg==	1B2M2Y8AsgTpgAmY7PhCfg==	1B2M2Y8AsgTpgAmY7PhCfg==																				1B2M2Y8AsgTpgAmY7PhCfg==																		1B2M2Y8AsgTpgAmY7PhCfg==
	/zf3G5QgNgBYLOPNOWkaLQ==	EtSaPMIE9iHF8Jt00g4qlA==	0	31	1B2M2Y8AsgTpgAmY7PhCfg==	1B2M2Y8AsgTpgAmY7PhCfg==	1B2M2Y8AsgTpgAmY7PhCfg==																				1B2M2Y8AsgTpgAmY7PhCfg==																		1B2M2Y8AsgTpgAmY7PhCfg==
	R7sOB8pZMtIpgnm5HWOBHQ==	wt0LYANa0AsI+BJEogtIYA==	0	15	1B2M2Y8AsgTpgAmY7PhCfg==	1B2M2Y8AsgTpgAmY7PhCfg==	1B2M2Y8AsgTpgAmY7PhCfg==																				1B2M2Y8AsgTpgAmY7PhCfg==																		1B2M2Y8AsgTpgAmY7PhCfg==
	WD9LtDdX1O5p+q9Xz3xLOQ==	wt0LYANa0AsI+BJEogtIYA==	1	12	1B2M2Y8AsgTpgAmY7PhCfg==	1B2M2Y8AsgTpgAmY7PhCfg==	1B2M2Y8AsgTpgAmY7PhCfg==																				1B2M2Y8AsgTpgAmY7PhCfg==																		1B2M2Y8AsgTpgAmY7PhCfg==
	XCerciYLkf2AKeQLDbzKyA==	AUp8HglCLbjSzue6PHU/2A==	0	19	1B2M2Y8AsgTpgAmY7PhCfg==	1B2M2Y8AsgTpgAmY7PhCfg==	1B2M2Y8AsgTpgAmY7PhCfg==																				1B2M2Y8AsgTpgAmY7PhCfg==																		1B2M2Y8AsgTpgAmY7PhCfg==
	yxY8qJLgVpQuDmLDCVO9hQ==	Kt/ZUtEJ948xCQGTGqFnWw==	1	54	1B2M2Y8AsgTpgAmY7PhCfg==	1B2M2Y8AsgTpgAmY7PhCfg==	1B2M2Y8AsgTpgAmY7PhCfg==																				1B2M2Y8AsgTpgAmY7PhCfg==																		1B2M2Y8AsgTpgAmY7PhCfg==
	3BhXyQKRnfkVQC6zzyR1NQ==	h178BosaC3p0DRQPDWe9vA==	1	0	1B2M2Y8AsgTpgAmY7PhCfg==	1B2M2Y8AsgTpgAmY7PhCfg==	1B2M2Y8AsgTpgAmY7PhCfg==																				1B2M2Y8AsgTpgAmY7PhCfg==																		1B2M2Y8AsgTpgAmY7PhCfg==
	DJq5dV2ynXcxd1dtgDI1Tw==	Tv/AjMiTxRpI+EDgtujiuA==	1	36	1B2M2Y8AsgTpgAmY7PhCfg==	1B2M2Y8AsgTpgAmY7PhCfg==	1B2M2Y8AsgTpgAmY7PhCfg==																				1B2M2Y8AsgTpgAmY7PhCfg==																		1B2M2Y8AsgTpgAmY7PhCfg==
	qWkKUw8WKoFbA9oJQUAosw==	MHaXq+2Ynl7r5kLsYxvkPg==	1	5	1B2M2Y8AsgTpgAmY7PhCfg==	1B2M2Y8AsgTpgAmY7PhCfg==	1B2M2Y8AsgTpgAmY7PhCfg==																				1B2M2Y8AsgTpgAmY7PhCfg==																		1B2M2Y8AsgTpgAmY7PhCfg==
	p0aLBGEV/DwbEhEDHLB7Ew==	BWPK1nUi/BmN7oaQYw5HWg==	0	0	1B2M2Y8AsgTpgAmY7PhCfg==	1B2M2Y8AsgTpgAmY7PhCfg==	1B2M2Y8AsgTpgAmY7PhCfg==																				1B2M2Y8AsgTpgAmY7PhCfg==																		1B2M2Y8AsgTpgAmY7PhCfg==
	7tFN+1sJecpw1jvAia4bXQ==	jlxxq1krcpMfyKKT7YA53Q==	0	16	1B2M2Y8AsgTpgAmY7PhCfg==	1B2M2Y8AsgTpgAmY7PhCfg==	1B2M2Y8AsgTpgAmY7PhCfg==																				1B2M2Y8AsgTpgAmY7PhCfg==																		1B2M2Y8AsgTpgAmY7PhCfg==
	bLmTyPqCrRH/cfrWTSE6cg==	d7iCiOuuexe3yGEKSMQN0Q==	0	33	1B2M2Y8AsgTpgAmY7PhCfg==	1B2M2Y8AsgTpgAmY7PhCfg==	1B2M2Y8AsgTpgAmY7PhCfg==																				1B2M2Y8AsgTpgAmY7PhCfg==																		1B2M2Y8AsgTpgAmY7PhCfg==
	nXCl1A7GfypSBp9R1zapFQ==	5xck8uURT1G7gcFAPgmhQg==	0	13	1B2M2Y8AsgTpgAmY7PhCfg==	1B2M2Y8AsgTpgAmY7PhCfg==	1B2M2Y8AsgTpgAmY7PhCfg==																				1B2M2Y8AsgTpgAmY7PhCfg==																		1B2M2Y8AsgTpgAmY7PhCfg==
	kacpMSz47CC6kBaACVTvUw==	v5VgwGisuVp6Ne/h7KMTXw==	1	34	1B2M2Y8AsgTpgAmY7PhCfg==	1B2M2Y8AsgTpgAmY7PhCfg==	1B2M2Y8AsgTpgAmY7PhCfg==																				1B2M2Y8AsgTpgAmY7PhCfg==																		1B2M2Y8AsgTpgAmY7PhCfg==
	JeMgD12EM1HPSv7i3b0IMg==	mOA/ZRZ19llwjdlOlMlHig==	1	51	1B2M2Y8AsgTpgAmY7PhCfg==	1B2M2Y8AsgTpgAmY7PhCfg==	1B2M2Y8AsgTpgAmY7PhCfg==																				1B2M2Y8AsgTpgAmY7PhCfg==																		1B2M2Y8AsgTpgAmY7PhCfg==
	KLNgwpVc0osiY0VVkihUxw==	bshbu7h8+ooqin53qzJJ+Q==	1	3	1B2M2Y8AsgTpgAmY7PhCfg==	1B2M2Y8AsgTpgAmY7PhCfg==	1B2M2Y8AsgTpgAmY7PhCfg==																				1B2M2Y8AsgTpgAmY7PhCfg==																		1B2M2Y8AsgTpgAmY7PhCfg==
	eQz6e5SbDCNIzyV+31Af/w==	uAOpJUaI4lnN4uwDYcir5A==	1	14	1B2M2Y8AsgTpgAmY7PhCfg==	1B2M2Y8AsgTpgAmY7PhCfg==	1B2M2Y8AsgTpgAmY7PhCfg==																				1B2M2Y8AsgTpgAmY7PhCfg==																		1B2M2Y8AsgTpgAmY7PhCfg==
	q07rr6LHUUnnxSL0yvCVtw==	1k8qySugi4inIVVJyjKc5Q==	0	7	1B2M2Y8AsgTpgAmY7PhCfg==	1B2M2Y8AsgTpgAmY7PhCfg==	1B2M2Y8AsgTpgAmY7PhCfg==																				1B2M2Y8AsgTpgAmY7PhCfg==																		1B2M2Y8AsgTpgAmY7PhCfg==
	n4SjdQgIMjBag05QKBugNg==	flxWblQqnDLytAcKz8WWAg==	0	44	1B2M2Y8AsgTpgAmY7PhCfg==	1B2M2Y8AsgTpgAmY7PhCfg==	1B2M2Y8AsgTpgAmY7PhCfg==																				1B2M2Y8AsgTpgAmY7PhCfg==																		1B2M2Y8AsgTpgAmY7PhCfg==
	SPh4wEtYFah/lCHKJ9a0nA==	eABK/EL4gVzbaKX+kosG0Q==	0	1	1B2M2Y8AsgTpgAmY7PhCfg==	1B2M2Y8AsgTpgAmY7PhCfg==	1B2M2Y8AsgTpgAmY7PhCfg==																				1B2M2Y8AsgTpgAmY7PhCfg==																		1B2M2Y8AsgTpgAmY7PhCfg==
	zzwxh/ZL9TPJOWZHLMvnDQ==	pezG8paBEWkbWfXznSFagQ==	1	4	1B2M2Y8AsgTpgAmY7PhCfg==	1B2M2Y8AsgTpgAmY7PhCfg==	1B2M2Y8AsgTpgAmY7PhCfg==																				1B2M2Y8AsgTpgAmY7PhCfg==																		1B2M2Y8AsgTpgAmY7PhCfg==
	zLE8mTyWXidhOo8l1TEHrQ==	FJmpg8PLXWDR59fRQZFEsA==	1	17	1B2M2Y8AsgTpgAmY7PhCfg==	1B2M2Y8AsgTpgAmY7PhCfg==	1B2M2Y8AsgTpgAmY7PhCfg==																				1B2M2Y8AsgTpgAmY7PhCfg==																		1B2M2Y8AsgTpgAmY7PhCfg==
	XCoc8VXSOHUtNsxsLmB3XQ==	Q30sTeQG1eRstF6YAoEfMQ==	0	13	1B2M2Y8AsgTpgAmY7PhCfg==	1B2M2Y8AsgTpgAmY7PhCfg==	1B2M2Y8AsgTpgAmY7PhCfg==																				1B2M2Y8AsgTpgAmY7PhCfg==																		1B2M2Y8AsgTpgAmY7PhCfg==
	bdpUxRktZYWkfG/fUkFEBA==	Q30sTeQG1eRstF6YAoEfMQ==	0	0	1B2M2Y8AsgTpgAmY7PhCfg==	1B2M2Y8AsgTpgAmY7PhCfg==	1B2M2Y8AsgTpgAmY7PhCfg==																				1B2M2Y8AsgTpgAmY7PhCfg==																		1B2M2Y8AsgTpgAmY7PhCfg==
	+GtmCGkmb1Z0aRLEnVTMug==	IIUoCI3IekvWtzeWuWsAhQ==	0	6	1B2M2Y8AsgTpgAmY7PhCfg==	1B2M2Y8AsgTpgAmY7PhCfg==	1B2M2Y8AsgTpgAmY7PhCfg==																				1B2M2Y8AsgTpgAmY7PhCfg==																		1B2M2Y8AsgTpgAmY7PhCfg==
	9lMLNl4wdL8olzpMqE1Uiw==	E3IWIuM5jB88JYPwqlIXTQ==	1	10	1B2M2Y8AsgTpgAmY7PhCfg==	1B2M2Y8AsgTpgAmY7PhCfg==	1B2M2Y8AsgTpgAmY7PhCfg==																				1B2M2Y8AsgTpgAmY7PhCfg==																		1B2M2Y8AsgTpgAmY7PhCfg==
	snzGF6CRrU7m5tGNerhYMA==	BpPfSqXeSW/yPQrjblDCdg==	0	6	1B2M2Y8AsgTpgAmY7PhCfg==	1B2M2Y8AsgTpgAmY7PhCfg==	1B2M2Y8AsgTpgAmY7PhCfg==																				1B2M2Y8AsgTpgAmY7PhCfg==																		1B2M2Y8AsgTpgAmY7PhCfg==
	aQ5+nM+Y2R4kW0C6A+lHKw==	yXfMVkk66tOuAqe56npc5Q==	1	32	1B2M2Y8AsgTpgAmY7PhCfg==	1B2M2Y8AsgTpgAmY7PhCfg==	1B2M2Y8AsgTpgAmY7PhCfg==																				1B2M2Y8AsgTpgAmY7PhCfg==																		1B2M2Y8AsgTpgAmY7PhCfg==
	ckMTzeGn8sUItvsxJxWoPA==	hVV09Jf+l1rpnWt9U1PA6A==	0	24	1B2M2Y8AsgTpgAmY7PhCfg==	1B2M2Y8AsgTpgAmY7PhCfg==	1B2M2Y8AsgTpgAmY7PhCfg==																				1B2M2Y8AsgTpgAmY7PhCfg==																		1B2M2Y8AsgTpgAmY7PhCfg==
	20qEzJ3sehJd4Z+vmlj/rQ==	qpY7/FHIv8/bbQvB3LQC9A==	1	47	1B2M2Y8AsgTpgAmY7PhCfg==	1B2M2Y8AsgTpgAmY7PhCfg==	1B2M2Y8AsgTpgAmY7PhCfg==																				1B2M2Y8AsgTpgAmY7PhCfg==																		1B2M2Y8AsgTpgAmY7PhCfg==
	uC9Insa+sM+kqo7k1klWNw==	5VIUTvnjOPmzIjFir0+5cw==	0	10	1B2M2Y8AsgTpgAmY7PhCfg==	1B2M2Y8AsgTpgAmY7PhCfg==	1B2M2Y8AsgTpgAmY7PhCfg==																				1B2M2Y8AsgTpgAmY7PhCfg==																		1B2M2Y8AsgTpgAmY7PhCfg==
	N6O2z0tdrvVLNk4T2ENU4w==	Du3e1W3Nyf6vjrI/Im8lUA==	0	4	1B2M2Y8AsgTpgAmY7PhCfg==	1B2M2Y8AsgTpgAmY7PhCfg==	1B2M2Y8AsgTpgAmY7PhCfg==																				1B2M2Y8AsgTpgAmY7PhCfg==																		1B2M2Y8AsgTpgAmY7PhCfg==
	DlxC/ToUzBE41ylt5zgHPA==	ziAWnblk5B6nUYg2qrUGKA==	0	24	1B2M2Y8AsgTpgAmY7PhCfg==	1B2M2Y8AsgTpgAmY7PhCfg==	1B2M2Y8AsgTpgAmY7PhCfg==																				1B2M2Y8AsgTpgAmY7PhCfg==																		1B2M2Y8AsgTpgAmY7PhCfg==
	Sx011yE3ys4vlUbKgO7lPw==	jwZTIKCucb1yuwuYGEnM/w==	1	5	1B2M2Y8AsgTpgAmY7PhCfg==	1B2M2Y8AsgTpgAmY7PhCfg==	1B2M2Y8AsgTpgAmY7PhCfg==																				1B2M2Y8AsgTpgAmY7PhCfg==																		1B2M2Y8AsgTpgAmY7PhCfg==
	EffJYtgchEhe45rrhbr3tw==	bycWc8/4yjbW+ndcvaQx7A==	1	10	1B2M2Y8AsgTpgAmY7PhCfg==	1B2M2Y8AsgTpgAmY7PhCfg==	1B2M2Y8AsgTpgAmY7PhCfg==																				1B2M2Y8AsgTpgAmY7PhCfg==																		1B2M2Y8AsgTpgAmY7PhCfg==
	IDCQFk+55QYiYfBxPP0anA==	HGKBVKRAaQQuSzJt95/Tjw==	0	12	1B2M2Y8AsgTpgAmY7PhCfg==	1B2M2Y8AsgTpgAmY7PhCfg==	1B2M2Y8AsgTpgAmY7PhCfg==																				1B2M2Y8AsgTpgAmY7PhCfg==																		1B2M2Y8AsgTpgAmY7PhCfg==
	QGQZFBZvHLodBsAg5GL/jg==	sVwJ9o1Ww7013oKu/WcCvQ==	1	14	1B2M2Y8AsgTpgAmY7PhCfg==	1B2M2Y8AsgTpgAmY7PhCfg==	1B2M2Y8AsgTpgAmY7PhCfg==																				1B2M2Y8AsgTpgAmY7PhCfg==																		1B2M2Y8AsgTpgAmY7PhCfg==
	Sr70Cs3nLmqIe+TwvMSqOA==	Ce4NAXa/16lLfLmpJqt0zA==	0	42	1B2M2Y8AsgTpgAmY7PhCfg==	1B2M2Y8AsgTpgAmY7PhCfg==	1B2M2Y8AsgTpgAmY7PhCfg==																				1B2M2Y8AsgTpgAmY7PhCfg==																		1B2M2Y8AsgTpgAmY7PhCfg==
	mxyywwDvX7Ncui+JwaNv/Q==	6qMSfHKiak1SXwNxRnQY8w==	0	11	1B2M2Y8AsgTpgAmY7PhCfg==	1B2M2Y8AsgTpgAmY7PhCfg==	1B2M2Y8AsgTpgAmY7PhCfg==																				1B2M2Y8AsgTpgAmY7PhCfg==																		1B2M2Y8AsgTpgAmY7PhCfg==
	MY1z8vp5pc1Dhn4vPHXYdA==	nulCoTtk+VPMliqEL8C15w==	1	44	1B2M2Y8AsgTpgAmY7PhCfg==	1B2M2Y8AsgTpgAmY7PhCfg==	1B2M2Y8AsgTpgAmY7PhCfg==																				1B2M2Y8AsgTpgAmY7PhCfg==																		1B2M2Y8AsgTpgAmY7PhCfg==
	BgCgp4HveGVQ6cwoKeQAsw==	ENSzZvQQoSdfe2hPB6KEVg==	0	26	1B2M2Y8AsgTpgAmY7PhCfg==	1B2M2Y8AsgTpgAmY7PhCfg==	1B2M2Y8AsgTpgAmY7PhCfg==																				1B2M2Y8AsgTpgAmY7PhCfg==																		1B2M2Y8AsgTpgAmY7PhCfg==
	ayScfH3CFkpn7eseZ6NkNg==	UPCkjgwfYPgi8hjD5BnRpA==	1	5	1B2M2Y8AsgTpgAmY7PhCfg==	1B2M2Y8AsgTpgAmY7PhCfg==	1B2M2Y8AsgTpgAmY7PhCfg==																				1B2M2Y8AsgTpgAmY7PhCfg==																		1B2M2Y8AsgTpgAmY7PhCfg==
	kJuo39qm6teBYbWPSLTdEg==	yxY8qJLgVpQuDmLDCVO9hQ==	1	2	1B2M2Y8AsgTpgAmY7PhCfg==	1B2M2Y8AsgTpgAmY7PhCfg==	1B2M2Y8AsgTpgAmY7PhCfg==																				1B2M2Y8AsgTpgAmY7PhCfg==																		1B2M2Y8AsgTpgAmY7PhCfg==
	nSU6znz1V7Lx+Z0xlknnTw==	nlf3jNw6X1BS/1OvPfjm6w==	1	51	1B2M2Y8AsgTpgAmY7PhCfg==	1B2M2Y8AsgTpgAmY7PhCfg==	1B2M2Y8AsgTpgAmY7PhCfg==																				1B2M2Y8AsgTpgAmY7PhCfg==																		1B2M2Y8AsgTpgAmY7PhCfg==
	E3J6aoNFyTdnC2caH28xOg==	AoQ3u9ltj0YSbqK+oxjc0g==	0	23	1B2M2Y8AsgTpgAmY7PhCfg==	1B2M2Y8AsgTpgAmY7PhCfg==	1B2M2Y8AsgTpgAmY7PhCfg==																				1B2M2Y8AsgTpgAmY7PhCfg==																		1B2M2Y8AsgTpgAmY7PhCfg==
	Zi3PtiG4miJc9qiutl170Q==	hbpMmqafci7XPTevpK11yg==	1	13	1B2M2Y8AsgTpgAmY7PhCfg==	1B2M2Y8AsgTpgAmY7PhCfg==	1B2M2Y8AsgTpgAmY7PhCfg==																				1B2M2Y8AsgTpgAmY7PhCfg==																		1B2M2Y8AsgTpgAmY7PhCfg==
	MCYm6xYLzS/1ueSgV44CGw==	bxEQsQN1/FlsbOoD/T4dJA==	0	4	1B2M2Y8AsgTpgAmY7PhCfg==	1B2M2Y8AsgTpgAmY7PhCfg==	1B2M2Y8AsgTpgAmY7PhCfg==																				1B2M2Y8AsgTpgAmY7PhCfg==																		1B2M2Y8AsgTpgAmY7PhCfg==
	gBFL5PzksCsS15ee6AcbMg==	oFZczR1LvLzxwS4egq1kzw==	1	11	1B2M2Y8AsgTpgAmY7PhCfg==	1B2M2Y8AsgTpgAmY7PhCfg==	1B2M2Y8AsgTpgAmY7PhCfg==																				1B2M2Y8AsgTpgAmY7PhCfg==																		1B2M2Y8AsgTpgAmY7PhCfg==
	PF63PwoVq0KNQJiL2gatbA==	LCXiL7Cl4SoOxTTbhLpLHQ==	1	32	1B2M2Y8AsgTpgAmY7PhCfg==	1B2M2Y8AsgTpgAmY7PhCfg==	1B2M2Y8AsgTpgAmY7PhCfg==																				1B2M2Y8AsgTpgAmY7PhCfg==																		1B2M2Y8AsgTpgAmY7PhCfg==
	iF7PL2T4+nHnVvMGSOdOxg==	cYbflV7k1HTOUdbJb7JtsQ==	0	33	1B2M2Y8AsgTpgAmY7PhCfg==	1B2M2Y8AsgTpgAmY7PhCfg==	1B2M2Y8AsgTpgAmY7PhCfg==																				1B2M2Y8AsgTpgAmY7PhCfg==																		1B2M2Y8AsgTpgAmY7PhCfg==
	MdRadBRJeB+vbYf4v0Lfmg==	wui3Te+wc82M9OlCE26hZA==	1	15	1B2M2Y8AsgTpgAmY7PhCfg==	1B2M2Y8AsgTpgAmY7PhCfg==	1B2M2Y8AsgTpgAmY7PhCfg==																				1B2M2Y8AsgTpgAmY7PhCfg==																		1B2M2Y8AsgTpgAmY7PhCfg==
	YLtSsAARMwuzz6dlHbQLig==	wui3Te+wc82M9OlCE26hZA==	0	12	1B2M2Y8AsgTpgAmY7PhCfg==	1B2M2Y8AsgTpgAmY7PhCfg==	1B2M2Y8AsgTpgAmY7PhCfg==																				1B2M2Y8AsgTpgAmY7PhCfg==																		1B2M2Y8AsgTpgAmY7PhCfg==
	a45cQDhdg/wSwsGsoaaXuA==	FoXCeXpVDzgxL2A34YCcfg==	1	38	1B2M2Y8AsgTpgAmY7PhCfg==	1B2M2Y8AsgTpgAmY7PhCfg==	1B2M2Y8AsgTpgAmY7PhCfg==																				1B2M2Y8AsgTpgAmY7PhCfg==																		1B2M2Y8AsgTpgAmY7PhCfg==
	fOyFx1U3hA2tQCUVduW3Vw==	TPvFHE05xTFGoAZMo3Pd7w==	0	43	1B2M2Y8AsgTpgAmY7PhCfg==	1B2M2Y8AsgTpgAmY7PhCfg==	1B2M2Y8AsgTpgAmY7PhCfg==																				1B2M2Y8AsgTpgAmY7PhCfg==																		1B2M2Y8AsgTpgAmY7PhCfg==
	2EHagPj6F8HcfvlRe4il3A==	HTVEa/GnCcSPdAkoMmy0pw==	1	17	1B2M2Y8AsgTpgAmY7PhCfg==	1B2M2Y8AsgTpgAmY7PhCfg==	1B2M2Y8AsgTpgAmY7PhCfg==																				1B2M2Y8AsgTpgAmY7PhCfg==																		1B2M2Y8AsgTpgAmY7PhCfg==
	O6JSO34ngft1Gmqdea9uvQ==	IXgKaGsK07RaaSnyhN/VcQ==	0	14	1B2M2Y8AsgTpgAmY7PhCfg==	1B2M2Y8AsgTpgAmY7PhCfg==	1B2M2Y8AsgTpgAmY7PhCfg==																				1B2M2Y8AsgTpgAmY7PhCfg==																		1B2M2Y8AsgTpgAmY7PhCfg==
	lQTBr2s0fjc/rBus6r9G7w==	RGq3pIjM+Qikx3shnq/+1Q==	0	26	1B2M2Y8AsgTpgAmY7PhCfg==	1B2M2Y8AsgTpgAmY7PhCfg==	1B2M2Y8AsgTpgAmY7PhCfg==																				1B2M2Y8AsgTpgAmY7PhCfg==																		1B2M2Y8AsgTpgAmY7PhCfg==
	9T5cKE+KeBs8mXAximEzZQ==	ecHuf1W8QC9V8YVllCvq4w==	0	8	1B2M2Y8AsgTpgAmY7PhCfg==	1B2M2Y8AsgTpgAmY7PhCfg==	1B2M2Y8AsgTpgAmY7PhCfg==																				1B2M2Y8AsgTpgAmY7PhCfg==																		1B2M2Y8AsgTpgAmY7PhCfg==
	w6Bf4HLT1PAJ7MzpfEHKcQ==	ZXrU8+Kv33Dyf+g0aR+2Wg==	0	27	1B2M2Y8AsgTpgAmY7PhCfg==	1B2M2Y8AsgTpgAmY7PhCfg==	1B2M2Y8AsgTpgAmY7PhCfg==																				1B2M2Y8AsgTpgAmY7PhCfg==																		1B2M2Y8AsgTpgAmY7PhCfg==
	I2dYc4D7lJHh1M49i2Rj0g==	bCP9sytXwAOY9T6Qo3FL0w==	0	28	1B2M2Y8AsgTpgAmY7PhCfg==	1B2M2Y8AsgTpgAmY7PhCfg==	1B2M2Y8AsgTpgAmY7PhCfg==																				1B2M2Y8AsgTpgAmY7PhCfg==																		1B2M2Y8AsgTpgAmY7PhCfg==
	VmQKJJR5KAXqrILEmelzJA==	gWhl+mcO2X14fAyXftrwGg==	1	8	1B2M2Y8AsgTpgAmY7PhCfg==	1B2M2Y8AsgTpgAmY7PhCfg==	1B2M2Y8AsgTpgAmY7PhCfg==																				1B2M2Y8AsgTpgAmY7PhCfg==																		1B2M2Y8AsgTpgAmY7PhCfg==
	JOKQkRR/oubM0CkUxW84vg==	cwOhA8k/6gRFOE1v8/PRuQ==	1	13	1B2M2Y8AsgTpgAmY7PhCfg==	1B2M2Y8AsgTpgAmY7PhCfg==	1B2M2Y8AsgTpgAmY7PhCfg==																				1B2M2Y8AsgTpgAmY7PhCfg==																		1B2M2Y8AsgTpgAmY7PhCfg==
	TxRklFugkZ3F1cBLG69IuA==	anNCNv5JegvbsAGL/GL6rw==	1	8	1B2M2Y8AsgTpgAmY7PhCfg==	1B2M2Y8AsgTpgAmY7PhCfg==	1B2M2Y8AsgTpgAmY7PhCfg==																				1B2M2Y8AsgTpgAmY7PhCfg==																		1B2M2Y8AsgTpgAmY7PhCfg==
	fUdmUSJGeXngCbfgxL1ICQ==	wG07eKm6Kg43cSbLLDrR8w==	1	13	1B2M2Y8AsgTpgAmY7PhCfg==	1B2M2Y8AsgTpgAmY7PhCfg==	1B2M2Y8AsgTpgAmY7PhCfg==																				1B2M2Y8AsgTpgAmY7PhCfg==																		1B2M2Y8AsgTpgAmY7PhCfg==
	AsVjjQHL2sAi+YbHxifG2Q==	74J+EAtdf/wBwAmubYFi2Q==	0	14	1B2M2Y8AsgTpgAmY7PhCfg==	1B2M2Y8AsgTpgAmY7PhCfg==	1B2M2Y8AsgTpgAmY7PhCfg==																				1B2M2Y8AsgTpgAmY7PhCfg==																		1B2M2Y8AsgTpgAmY7PhCfg==
	fzWwDaDyhk1b1JmgE72KYw==	f/2Ovw8xaVbIJzdVATB+EA==	1	16	1B2M2Y8AsgTpgAmY7PhCfg==	1B2M2Y8AsgTpgAmY7PhCfg==	1B2M2Y8AsgTpgAmY7PhCfg==																				1B2M2Y8AsgTpgAmY7PhCfg==																		1B2M2Y8AsgTpgAmY7PhCfg==
	r6bpngTItAiCyfT4yp58hg==	n/2dQQ/ag9nSNx0WV/c7UA==	1	7	1B2M2Y8AsgTpgAmY7PhCfg==	1B2M2Y8AsgTpgAmY7PhCfg==	1B2M2Y8AsgTpgAmY7PhCfg==																				1B2M2Y8AsgTpgAmY7PhCfg==																		1B2M2Y8AsgTpgAmY7PhCfg==
	/ZgBi2+AjciCn+jYVrr2zA==	OCT4RkCv+gjcSZ0jjrvdcw==	0	23	1B2M2Y8AsgTpgAmY7PhCfg==	1B2M2Y8AsgTpgAmY7PhCfg==	1B2M2Y8AsgTpgAmY7PhCfg==																				1B2M2Y8AsgTpgAmY7PhCfg==																		1B2M2Y8AsgTpgAmY7PhCfg==
	4UvfyK+xmTjbU0HPBS5J6g==	f4pomwyK32IT5naIznUAkA==	1	16	1B2M2Y8AsgTpgAmY7PhCfg==	1B2M2Y8AsgTpgAmY7PhCfg==	1B2M2Y8AsgTpgAmY7PhCfg==																				1B2M2Y8AsgTpgAmY7PhCfg==																		1B2M2Y8AsgTpgAmY7PhCfg==
	Q6kFZJ1SrWU/YFVguXH5lg==	FX94biQkrJ7jJoHQyeGFQA==	1	3	1B2M2Y8AsgTpgAmY7PhCfg==	1B2M2Y8AsgTpgAmY7PhCfg==	1B2M2Y8AsgTpgAmY7PhCfg==																				1B2M2Y8AsgTpgAmY7PhCfg==																		1B2M2Y8AsgTpgAmY7PhCfg==
	4W4YwI+XEPgdljJfjL2VJA==	2JMBYUTPx/E91cq3IE0b4Q==	0	46	1B2M2Y8AsgTpgAmY7PhCfg==	1B2M2Y8AsgTpgAmY7PhCfg==	1B2M2Y8AsgTpgAmY7PhCfg==																				1B2M2Y8AsgTpgAmY7PhCfg==																		1B2M2Y8AsgTpgAmY7PhCfg==
	rRjAg9SJ1krvMwp5kxlfWA==	KI/36gh9QHMuS8FS36+ypA==	0	10	1B2M2Y8AsgTpgAmY7PhCfg==	1B2M2Y8AsgTpgAmY7PhCfg==	1B2M2Y8AsgTpgAmY7PhCfg==																				1B2M2Y8AsgTpgAmY7PhCfg==																		1B2M2Y8AsgTpgAmY7PhCfg==
	VDquoLC77dNF5SIO1uEHQw==	2uyvnv8McT5xUCJZ2YPuaQ==	0	10	1B2M2Y8AsgTpgAmY7PhCfg==	1B2M2Y8AsgTpgAmY7PhCfg==	1B2M2Y8AsgTpgAmY7PhCfg==																				1B2M2Y8AsgTpgAmY7PhCfg==																		1B2M2Y8AsgTpgAmY7PhCfg==
	vP7l70gOPs/l6VZ14UnCew==	D/CncDX5VplDBJ7T6YC7DQ==	0	18	1B2M2Y8AsgTpgAmY7PhCfg==	1B2M2Y8AsgTpgAmY7PhCfg==	1B2M2Y8AsgTpgAmY7PhCfg==																				1B2M2Y8AsgTpgAmY7PhCfg==																		1B2M2Y8AsgTpgAmY7PhCfg==
	yWZRFS5REds6dFUAqbHC2Q==	tITZGeE9cL/91BH8vND0yw==	0	31	1B2M2Y8AsgTpgAmY7PhCfg==	1B2M2Y8AsgTpgAmY7PhCfg==	1B2M2Y8AsgTpgAmY7PhCfg==																				1B2M2Y8AsgTpgAmY7PhCfg==																		1B2M2Y8AsgTpgAmY7PhCfg==
	PpWfK2d65Iqy1LBEWPmBcQ==	m6jSIj/6Aonju1Uljd3/jg==	0	32	1B2M2Y8AsgTpgAmY7PhCfg==	1B2M2Y8AsgTpgAmY7PhCfg==	1B2M2Y8AsgTpgAmY7PhCfg==																				1B2M2Y8AsgTpgAmY7PhCfg==																		1B2M2Y8AsgTpgAmY7PhCfg==
	VlCo8cmR65rMiFD9UhKcWQ==	ToBfDsQoVAO7MujvCTiSdw==	1	52	1B2M2Y8AsgTpgAmY7PhCfg==	1B2M2Y8AsgTpgAmY7PhCfg==	1B2M2Y8AsgTpgAmY7PhCfg==																				1B2M2Y8AsgTpgAmY7PhCfg==																		1B2M2Y8AsgTpgAmY7PhCfg==
	nhipXMvbnd7fWD1uV+lW9g==	vG8urOYEWOCQUN0NwuKOFw==	0	40	1B2M2Y8AsgTpgAmY7PhCfg==	1B2M2Y8AsgTpgAmY7PhCfg==	1B2M2Y8AsgTpgAmY7PhCfg==																				1B2M2Y8AsgTpgAmY7PhCfg==																		1B2M2Y8AsgTpgAmY7PhCfg==
	8RQ+hrD3GIUbdC57Chxf5Q==	suf2rKsQC58Y61sDAmWSzg==	0	32	1B2M2Y8AsgTpgAmY7PhCfg==	1B2M2Y8AsgTpgAmY7PhCfg==	1B2M2Y8AsgTpgAmY7PhCfg==																				1B2M2Y8AsgTpgAmY7PhCfg==																		1B2M2Y8AsgTpgAmY7PhCfg==
	p7pt3ijGHZzsmQm94dfcog==	P8GWgdnXTzEoahgtIAuefw==	0	21	1B2M2Y8AsgTpgAmY7PhCfg==	1B2M2Y8AsgTpgAmY7PhCfg==	1B2M2Y8AsgTpgAmY7PhCfg==																				1B2M2Y8AsgTpgAmY7PhCfg==																		1B2M2Y8AsgTpgAmY7PhCfg==
	jIBTMJ6GONWcRTHW2h4Avg==	B9i+Tpj+L5YVPS5Dt5HU6g==	0	24	1B2M2Y8AsgTpgAmY7PhCfg==	1B2M2Y8AsgTpgAmY7PhCfg==	1B2M2Y8AsgTpgAmY7PhCfg==																				1B2M2Y8AsgTpgAmY7PhCfg==																		1B2M2Y8AsgTpgAmY7PhCfg==
	heBCIv4XFON5wwYeZRk6NQ==	7dv1qnG6SkApvq0XoJQKrw==	0	18	1B2M2Y8AsgTpgAmY7PhCfg==	1B2M2Y8AsgTpgAmY7PhCfg==	1B2M2Y8AsgTpgAmY7PhCfg==																				1B2M2Y8AsgTpgAmY7PhCfg==																		1B2M2Y8AsgTpgAmY7PhCfg==
	4vC3lF7P55UE/s849u08Rg==	6iBWi6erDA72ib+cU129MA==	1	1	1B2M2Y8AsgTpgAmY7PhCfg==	1B2M2Y8AsgTpgAmY7PhCfg==	1B2M2Y8AsgTpgAmY7PhCfg==																				1B2M2Y8AsgTpgAmY7PhCfg==																		1B2M2Y8AsgTpgAmY7PhCfg==
	8SXVUX0tTx34oQ283jquaQ==	EaFREuHNHq2jgmsBBHtCSA==	1	23	1B2M2Y8AsgTpgAmY7PhCfg==	1B2M2Y8AsgTpgAmY7PhCfg==	1B2M2Y8AsgTpgAmY7PhCfg==																				1B2M2Y8AsgTpgAmY7PhCfg==																		1B2M2Y8AsgTpgAmY7PhCfg==
	2bQ4fKy5Tg3fSOjL6rGvvA==	MA00QoadzuuQ0SeLoBcn7w==	1	39	1B2M2Y8AsgTpgAmY7PhCfg==	1B2M2Y8AsgTpgAmY7PhCfg==	1B2M2Y8AsgTpgAmY7PhCfg==																				1B2M2Y8AsgTpgAmY7PhCfg==																		1B2M2Y8AsgTpgAmY7PhCfg==
	IYpr66Z84wQWI1xF8DV8IA==	YtvcEHFdc7n7v9zaCoiEjQ==	0	28	1B2M2Y8AsgTpgAmY7PhCfg==	1B2M2Y8AsgTpgAmY7PhCfg==	1B2M2Y8AsgTpgAmY7PhCfg==																				1B2M2Y8AsgTpgAmY7PhCfg==																		1B2M2Y8AsgTpgAmY7PhCfg==
	Sq39HLIato1OcT3Rnecatg==	rjdpIbR/GpK2fCHpmdbjLA==	0	7	1B2M2Y8AsgTpgAmY7PhCfg==	1B2M2Y8AsgTpgAmY7PhCfg==	1B2M2Y8AsgTpgAmY7PhCfg==																				1B2M2Y8AsgTpgAmY7PhCfg==																		1B2M2Y8AsgTpgAmY7PhCfg==
	AuYSDklZsOT4bRbi74+SHQ==	PcIOKsYKJVGk0/CLAzd97w==	0	14	1B2M2Y8AsgTpgAmY7PhCfg==	1B2M2Y8AsgTpgAmY7PhCfg==	1B2M2Y8AsgTpgAmY7PhCfg==																				1B2M2Y8AsgTpgAmY7PhCfg==																		1B2M2Y8AsgTpgAmY7PhCfg==
	8LpG1J+4qqc8NXYAzldNuA==	Dra0fpoSZ1yhWdXyBGSt8w==	0	17	1B2M2Y8AsgTpgAmY7PhCfg==	1B2M2Y8AsgTpgAmY7PhCfg==	1B2M2Y8AsgTpgAmY7PhCfg==																				1B2M2Y8AsgTpgAmY7PhCfg==																		1B2M2Y8AsgTpgAmY7PhCfg==
	pWqqhGiGGDMdSw53dW1sDw==	JKHPml2D0UB4qfQfCnAstg==	0	8	1B2M2Y8AsgTpgAmY7PhCfg==	1B2M2Y8AsgTpgAmY7PhCfg==	1B2M2Y8AsgTpgAmY7PhCfg==																				1B2M2Y8AsgTpgAmY7PhCfg==																		1B2M2Y8AsgTpgAmY7PhCfg==
	EA4iQpwF3d07itvsC+BHHQ==	2yu9I//Igw0JARy0eidK6w==	0	17	1B2M2Y8AsgTpgAmY7PhCfg==	1B2M2Y8AsgTpgAmY7PhCfg==	1B2M2Y8AsgTpgAmY7PhCfg==																				1B2M2Y8AsgTpgAmY7PhCfg==																		1B2M2Y8AsgTpgAmY7PhCfg==
	QwVLGoht3vfbK9A7i8YD6Q==	/Iz6IbxSzgYEAVjVhO4RRw==	1	16	1B2M2Y8AsgTpgAmY7PhCfg==	1B2M2Y8AsgTpgAmY7PhCfg==	1B2M2Y8AsgTpgAmY7PhCfg==																				1B2M2Y8AsgTpgAmY7PhCfg==																		1B2M2Y8AsgTpgAmY7PhCfg==
	TF+dCINwH0rVKOMGiBf8HQ==	cWbHe6ZV6svCXsvShV/XeQ==	0	10	1B2M2Y8AsgTpgAmY7PhCfg==	1B2M2Y8AsgTpgAmY7PhCfg==	1B2M2Y8AsgTpgAmY7PhCfg==																				1B2M2Y8AsgTpgAmY7PhCfg==																		1B2M2Y8AsgTpgAmY7PhCfg==
	Civ3I90T9WMUte+BM/lKmA==	0a3qddGkTimTp8OxMToIxw==	0	2	1B2M2Y8AsgTpgAmY7PhCfg==	1B2M2Y8AsgTpgAmY7PhCfg==	1B2M2Y8AsgTpgAmY7PhCfg==																				1B2M2Y8AsgTpgAmY7PhCfg==																		1B2M2Y8AsgTpgAmY7PhCfg==
	oppN7GDz/ZH0KLyYwHD2IQ==	QCsQHQpt3d7PIiexjAPySA==	0	2	1B2M2Y8AsgTpgAmY7PhCfg==	1B2M2Y8AsgTpgAmY7PhCfg==	1B2M2Y8AsgTpgAmY7PhCfg==																				1B2M2Y8AsgTpgAmY7PhCfg==																		1B2M2Y8AsgTpgAmY7PhCfg==
	K4NMtWuocz6beoSVJw3+cQ==	UeI6xgvtKFf0IlgSFtRwmg==	1	7	1B2M2Y8AsgTpgAmY7PhCfg==	1B2M2Y8AsgTpgAmY7PhCfg==	1B2M2Y8AsgTpgAmY7PhCfg==																				1B2M2Y8AsgTpgAmY7PhCfg==																		1B2M2Y8AsgTpgAmY7PhCfg==
	hZhmskm1uqPtP4Oobsg6Yg==	BMFlmYo7/uLCtGqNiEDazA==	1	3	1B2M2Y8AsgTpgAmY7PhCfg==	1B2M2Y8AsgTpgAmY7PhCfg==	1B2M2Y8AsgTpgAmY7PhCfg==																				1B2M2Y8AsgTpgAmY7PhCfg==																		1B2M2Y8AsgTpgAmY7PhCfg==
	p541nM+4+giOOEwcVA7dXQ==	cCzKAxvwnfdmGBEfHOcoyg==	0	23	1B2M2Y8AsgTpgAmY7PhCfg==	1B2M2Y8AsgTpgAmY7PhCfg==	1B2M2Y8AsgTpgAmY7PhCfg==																				1B2M2Y8AsgTpgAmY7PhCfg==																		1B2M2Y8AsgTpgAmY7PhCfg==
	FtN6QhgBWBcdV+HMgSK0FQ==	dbR7/zFMHADAeBnogcvvNw==	1	46	1B2M2Y8AsgTpgAmY7PhCfg==	1B2M2Y8AsgTpgAmY7PhCfg==	1B2M2Y8AsgTpgAmY7PhCfg==																				1B2M2Y8AsgTpgAmY7PhCfg==																		1B2M2Y8AsgTpgAmY7PhCfg==
	otF5pKIBQG1M5hOLCxyG1w==	YdXZYBsUnpxTVoeKNyspIQ==	1	4	1B2M2Y8AsgTpgAmY7PhCfg==	1B2M2Y8AsgTpgAmY7PhCfg==	1B2M2Y8AsgTpgAmY7PhCfg==																				1B2M2Y8AsgTpgAmY7PhCfg==																		1B2M2Y8AsgTpgAmY7PhCfg==
	qMWBYtLfIFSYKMr7NkWpYQ==	UFP5nRJAD/ue6+aZK/Vugg==	0	13	1B2M2Y8AsgTpgAmY7PhCfg==	1B2M2Y8AsgTpgAmY7PhCfg==	1B2M2Y8AsgTpgAmY7PhCfg==																				1B2M2Y8AsgTpgAmY7PhCfg==																		1B2M2Y8AsgTpgAmY7PhCfg==
	xDGWEvIZQt4DN8faCZek0Q==	N7xef7aTGlCzRk7GYXkIXw==	1	48	1B2M2Y8AsgTpgAmY7PhCfg==	1B2M2Y8AsgTpgAmY7PhCfg==	1B2M2Y8AsgTpgAmY7PhCfg==																				1B2M2Y8AsgTpgAmY7PhCfg==																		1B2M2Y8AsgTpgAmY7PhCfg==
	/w5mTpZgUQ4atOsyf5QE7A==	it0vIxDXIspnsnUyqBxZdw==	0	8	1B2M2Y8AsgTpgAmY7PhCfg==	1B2M2Y8AsgTpgAmY7PhCfg==	1B2M2Y8AsgTpgAmY7PhCfg==																				1B2M2Y8AsgTpgAmY7PhCfg==																		1B2M2Y8AsgTpgAmY7PhCfg==
	F4dcwmszlATGKeDp0CxoQQ==	Ugr2T4hR2c0R5evcHGpPDg==	1	2	1B2M2Y8AsgTpgAmY7PhCfg==	1B2M2Y8AsgTpgAmY7PhCfg==	1B2M2Y8AsgTpgAmY7PhCfg==																				1B2M2Y8AsgTpgAmY7PhCfg==																		1B2M2Y8AsgTpgAmY7PhCfg==
	zgjSwxajlWHd/rioupy9Hw==	68xU95IiqA9JuUlTLfY3xA==	1	29	1B2M2Y8AsgTpgAmY7PhCfg==	1B2M2Y8AsgTpgAmY7PhCfg==	1B2M2Y8AsgTpgAmY7PhCfg==																				1B2M2Y8AsgTpgAmY7PhCfg==																		1B2M2Y8AsgTpgAmY7PhCfg==
	zwoNjGA9N04E4z+OP7ckTg==	MTHhE+a8X6RSLfKEY0CItQ==	0	27	1B2M2Y8AsgTpgAmY7PhCfg==	1B2M2Y8AsgTpgAmY7PhCfg==	1B2M2Y8AsgTpgAmY7PhCfg==																				1B2M2Y8AsgTpgAmY7PhCfg==																		1B2M2Y8AsgTpgAmY7PhCfg==
	XNM4dDKI/bYrdO4nnVG/kw==	c8K/KXxa7EvL3rRDUyjDNQ==	1	13	1B2M2Y8AsgTpgAmY7PhCfg==	1B2M2Y8AsgTpgAmY7PhCfg==	1B2M2Y8AsgTpgAmY7PhCfg==																				1B2M2Y8AsgTpgAmY7PhCfg==																		1B2M2Y8AsgTpgAmY7PhCfg==
	UKDqrzzZP6hlUccRLCWaOg==	TSNWM58T5LPVrsVbqIpgGQ==	1	17	1B2M2Y8AsgTpgAmY7PhCfg==	1B2M2Y8AsgTpgAmY7PhCfg==	1B2M2Y8AsgTpgAmY7PhCfg==																				1B2M2Y8AsgTpgAmY7PhCfg==																		1B2M2Y8AsgTpgAmY7PhCfg==
	ZKteCJBKzS1PwLirDq71WA==	r1YEERvs0oIRsrwnHIybVw==	0	42	1B2M2Y8AsgTpgAmY7PhCfg==	1B2M2Y8AsgTpgAmY7PhCfg==	1B2M2Y8AsgTpgAmY7PhCfg==																				1B2M2Y8AsgTpgAmY7PhCfg==																		1B2M2Y8AsgTpgAmY7PhCfg==
	hV9cdEpSQqkDcZEdlxeNNw==	7DkORF+Z9djFeoR/AlUvvA==	1	7	1B2M2Y8AsgTpgAmY7PhCfg==	1B2M2Y8AsgTpgAmY7PhCfg==	1B2M2Y8AsgTpgAmY7PhCfg==																				1B2M2Y8AsgTpgAmY7PhCfg==																		1B2M2Y8AsgTpgAmY7PhCfg==
	Fnys95yFHC+2KKNwa8vJkQ==	RBOTiVFMV6MNaZ28tyUV2g==	0	53	1B2M2Y8AsgTpgAmY7PhCfg==	1B2M2Y8AsgTpgAmY7PhCfg==	1B2M2Y8AsgTpgAmY7PhCfg==																				1B2M2Y8AsgTpgAmY7PhCfg==																		1B2M2Y8AsgTpgAmY7PhCfg==
	DPFciNIeR6Zp9f0/LiuGBg==	DlMCoimgHiDPTimuTzUsVA==	1	28	1B2M2Y8AsgTpgAmY7PhCfg==	1B2M2Y8AsgTpgAmY7PhCfg==	1B2M2Y8AsgTpgAmY7PhCfg==																				1B2M2Y8AsgTpgAmY7PhCfg==																		1B2M2Y8AsgTpgAmY7PhCfg==
	9JF301xe5skVATKE6Jpymw==	piVntG3jyO/PdL34MXUysw==	1	41	1B2M2Y8AsgTpgAmY7PhCfg==	1B2M2Y8AsgTpgAmY7PhCfg==	1B2M2Y8AsgTpgAmY7PhCfg==																				1B2M2Y8AsgTpgAmY7PhCfg==																		1B2M2Y8AsgTpgAmY7PhCfg==
	G1DyTItXpY6CpXQFS4AWCw==	fciBUGBc7VfzGjN9UcQLOg==	1	4	1B2M2Y8AsgTpgAmY7PhCfg==	1B2M2Y8AsgTpgAmY7PhCfg==	1B2M2Y8AsgTpgAmY7PhCfg==																				1B2M2Y8AsgTpgAmY7PhCfg==																		1B2M2Y8AsgTpgAmY7PhCfg==
	GM50jxpNIxz2s6EcvqYqjQ==	UGIgAw1yUB7iEbuPSyatdA==	0	28	1B2M2Y8AsgTpgAmY7PhCfg==	1B2M2Y8AsgTpgAmY7PhCfg==	1B2M2Y8AsgTpgAmY7PhCfg==																				1B2M2Y8AsgTpgAmY7PhCfg==																		1B2M2Y8AsgTpgAmY7PhCfg==
	qnma1wvqMCnUFBx7dzwaRg==	zetiyhD2PJT1dfqPf3orHw==	0	9	1B2M2Y8AsgTpgAmY7PhCfg==	1B2M2Y8AsgTpgAmY7PhCfg==	1B2M2Y8AsgTpgAmY7PhCfg==																				1B2M2Y8AsgTpgAmY7PhCfg==																		1B2M2Y8AsgTpgAmY7PhCfg==
	UJ6gwfSiEFNOsATTXBCqLQ==	B83UAyaNbxc+/x/I2sBNYw==	0	2	1B2M2Y8AsgTpgAmY7PhCfg==	1B2M2Y8AsgTpgAmY7PhCfg==	1B2M2Y8AsgTpgAmY7PhCfg==																				1B2M2Y8AsgTpgAmY7PhCfg==																		1B2M2Y8AsgTpgAmY7PhCfg==
	/ZgvP69vqnuASfy3E6+ytw==	hgw9dkh7tGhrJfOujAlX5A==	1	6	1B2M2Y8AsgTpgAmY7PhCfg==	1B2M2Y8AsgTpgAmY7PhCfg==	1B2M2Y8AsgTpgAmY7PhCfg==																				1B2M2Y8AsgTpgAmY7PhCfg==																		1B2M2Y8AsgTpgAmY7PhCfg==
	odRkM3a/EbN8UfXHb8r/eQ==	1aJIVpWaGDtpg0+Z+thuXQ==	0	44	1B2M2Y8AsgTpgAmY7PhCfg==	1B2M2Y8AsgTpgAmY7PhCfg==	1B2M2Y8AsgTpgAmY7PhCfg==																				1B2M2Y8AsgTpgAmY7PhCfg==																		1B2M2Y8AsgTpgAmY7PhCfg==
	9cEB1UXQNawtACn1uTlQ6A==	OvsBK5MFhS/y1GC1qr0HHQ==	1	3	1B2M2Y8AsgTpgAmY7PhCfg==	1B2M2Y8AsgTpgAmY7PhCfg==	1B2M2Y8AsgTpgAmY7PhCfg==																				1B2M2Y8AsgTpgAmY7PhCfg==																		1B2M2Y8AsgTpgAmY7PhCfg==
	4wBC6sdWtKvmFn3+NxRGag==	/ZKnA+g3yHOsoCvx7fr8/g==	1	17	1B2M2Y8AsgTpgAmY7PhCfg==	1B2M2Y8AsgTpgAmY7PhCfg==	1B2M2Y8AsgTpgAmY7PhCfg==																				1B2M2Y8AsgTpgAmY7PhCfg==																		1B2M2Y8AsgTpgAmY7PhCfg==
	htkcZvEolJV7FDjh/BqV3A==	7IlCTQg8HlVkxXp8kEq6Lg==	0	15	1B2M2Y8AsgTpgAmY7PhCfg==	1B2M2Y8AsgTpgAmY7PhCfg==	1B2M2Y8AsgTpgAmY7PhCfg==																				1B2M2Y8AsgTpgAmY7PhCfg==																		1B2M2Y8AsgTpgAmY7PhCfg==
	15QVF3NZO8nNi3lfivvs+Q==	0zDrLL1wrUjebS0lvTJ9wA==	0	21	1B2M2Y8AsgTpgAmY7PhCfg==	1B2M2Y8AsgTpgAmY7PhCfg==	1B2M2Y8AsgTpgAmY7PhCfg==																				1B2M2Y8AsgTpgAmY7PhCfg==																		1B2M2Y8AsgTpgAmY7PhCfg==
	ggBCdNm8LEsgNf56QLhvzQ==	It76l+UF8Hvwb8aXNv7yPQ==	0	27	1B2M2Y8AsgTpgAmY7PhCfg==	1B2M2Y8AsgTpgAmY7PhCfg==	1B2M2Y8AsgTpgAmY7PhCfg==																				1B2M2Y8AsgTpgAmY7PhCfg==																		1B2M2Y8AsgTpgAmY7PhCfg==
	X3Um7BvdbuvfT30AVM/hYw==	xMZcLh9ni6RKpSBlH+45QQ==	0	35	1B2M2Y8AsgTpgAmY7PhCfg==	1B2M2Y8AsgTpgAmY7PhCfg==	1B2M2Y8AsgTpgAmY7PhCfg==																				1B2M2Y8AsgTpgAmY7PhCfg==																		1B2M2Y8AsgTpgAmY7PhCfg==
	hd/Fmz9BQqBjgumbt/+KRA==	yYOZz0J4E/y+m9WtaNGPVg==	1	17	1B2M2Y8AsgTpgAmY7PhCfg==	1B2M2Y8AsgTpgAmY7PhCfg==	1B2M2Y8AsgTpgAmY7PhCfg==																				1B2M2Y8AsgTpgAmY7PhCfg==																		1B2M2Y8AsgTpgAmY7PhCfg==
	wJsRoYmsd3GyZRLykL0CPw==	w6unHYOjhCEspYE4tUQ2dw==	0	20	1B2M2Y8AsgTpgAmY7PhCfg==	1B2M2Y8AsgTpgAmY7PhCfg==	1B2M2Y8AsgTpgAmY7PhCfg==																				1B2M2Y8AsgTpgAmY7PhCfg==																		1B2M2Y8AsgTpgAmY7PhCfg==
	+BA/EPTqpX8qQhwjKDV/zg==	9LPai+mzVEV/KIsVvTdBCg==	1	8	1B2M2Y8AsgTpgAmY7PhCfg==	1B2M2Y8AsgTpgAmY7PhCfg==	1B2M2Y8AsgTpgAmY7PhCfg==																				1B2M2Y8AsgTpgAmY7PhCfg==																		1B2M2Y8AsgTpgAmY7PhCfg==
	43Q7RjvrOKKiTuvl7LrUEA==	LHXPJoF4itrKY6qVrgKLIg==	0	15	1B2M2Y8AsgTpgAmY7PhCfg==	1B2M2Y8AsgTpgAmY7PhCfg==	1B2M2Y8AsgTpgAmY7PhCfg==																				1B2M2Y8AsgTpgAmY7PhCfg==																		1B2M2Y8AsgTpgAmY7PhCfg==
	PnTU77Y+D29gxgl84Qhd+g==	9J6DZVuAS6LI8MMJRjyv5w==	0	27	1B2M2Y8AsgTpgAmY7PhCfg==	1B2M2Y8AsgTpgAmY7PhCfg==	1B2M2Y8AsgTpgAmY7PhCfg==																				1B2M2Y8AsgTpgAmY7PhCfg==																		1B2M2Y8AsgTpgAmY7PhCfg==
	Lo2+s8MqgLlfDYUKD+wgxA==	M/cI8KWYUKvewTwWNkzJjw==	1	16	1B2M2Y8AsgTpgAmY7PhCfg==	1B2M2Y8AsgTpgAmY7PhCfg==	1B2M2Y8AsgTpgAmY7PhCfg==																				1B2M2Y8AsgTpgAmY7PhCfg==																		1B2M2Y8AsgTpgAmY7PhCfg==
	p7DVR+qJIRPsR9wmJnX8ew==	K9nK4L5GfZUjqEiSMBYzZg==	0	7	1B2M2Y8AsgTpgAmY7PhCfg==	1B2M2Y8AsgTpgAmY7PhCfg==	1B2M2Y8AsgTpgAmY7PhCfg==																				1B2M2Y8AsgTpgAmY7PhCfg==																		1B2M2Y8AsgTpgAmY7PhCfg==
	AHnj5tSWrQfO5/1j09fJsg==	azr6nvW+Gf+OFkiJTxBbcA==	0	46	1B2M2Y8AsgTpgAmY7PhCfg==	1B2M2Y8AsgTpgAmY7PhCfg==	1B2M2Y8AsgTpgAmY7PhCfg==																				1B2M2Y8AsgTpgAmY7PhCfg==																		1B2M2Y8AsgTpgAmY7PhCfg==
	CH0oSUF767qPdyo06uCW4w==	3NP4PJZXbA/UNyhqH/bx8A==	0	5	1B2M2Y8AsgTpgAmY7PhCfg==	1B2M2Y8AsgTpgAmY7PhCfg==	1B2M2Y8AsgTpgAmY7PhCfg==																				1B2M2Y8AsgTpgAmY7PhCfg==																		1B2M2Y8AsgTpgAmY7PhCfg==
	W7d+XG1FKu4oOETUd1bcBQ==	00YlatVmz5eAHlzsxFolVw==	0	30	1B2M2Y8AsgTpgAmY7PhCfg==	1B2M2Y8AsgTpgAmY7PhCfg==	1B2M2Y8AsgTpgAmY7PhCfg==																				1B2M2Y8AsgTpgAmY7PhCfg==																		1B2M2Y8AsgTpgAmY7PhCfg==
	NK32Kx47kUEtplQesq6Gow==	0sN6jpdYDyw+vBv20mlCjg==	1	54	1B2M2Y8AsgTpgAmY7PhCfg==	1B2M2Y8AsgTpgAmY7PhCfg==	1B2M2Y8AsgTpgAmY7PhCfg==																				1B2M2Y8AsgTpgAmY7PhCfg==																		1B2M2Y8AsgTpgAmY7PhCfg==
	VQWwSw9yIWj47Np3EujCqA==	wHewyPntnAl4GEYnlQDq5A==	0	34	1B2M2Y8AsgTpgAmY7PhCfg==	1B2M2Y8AsgTpgAmY7PhCfg==	1B2M2Y8AsgTpgAmY7PhCfg==																				1B2M2Y8AsgTpgAmY7PhCfg==																		1B2M2Y8AsgTpgAmY7PhCfg==
	mt2lN3VaMv1O5K7MwyZDUA==	HpW4ULKcolsnd1ScoC8FsA==	0	29	1B2M2Y8AsgTpgAmY7PhCfg==	1B2M2Y8AsgTpgAmY7PhCfg==	1B2M2Y8AsgTpgAmY7PhCfg==																				1B2M2Y8AsgTpgAmY7PhCfg==																		1B2M2Y8AsgTpgAmY7PhCfg==
	OrGE2iJ32+rgWwIk+LfXfA==	Z2KZJQc3owEM5dtTHZL2hA==	1	2	1B2M2Y8AsgTpgAmY7PhCfg==	1B2M2Y8AsgTpgAmY7PhCfg==	1B2M2Y8AsgTpgAmY7PhCfg==																				1B2M2Y8AsgTpgAmY7PhCfg==																		1B2M2Y8AsgTpgAmY7PhCfg==
	67T20opBW89tswpHDS/e1w==	wtV0c9HhW6Mv2kySLhdtog==	1	21	1B2M2Y8AsgTpgAmY7PhCfg==	1B2M2Y8AsgTpgAmY7PhCfg==	1B2M2Y8AsgTpgAmY7PhCfg==																				1B2M2Y8AsgTpgAmY7PhCfg==																		1B2M2Y8AsgTpgAmY7PhCfg==
	P4WjPt1YE7X5FjHl0f+QmQ==	rW//e3vgas/xxjztnw2k6g==	1	28	1B2M2Y8AsgTpgAmY7PhCfg==	1B2M2Y8AsgTpgAmY7PhCfg==	1B2M2Y8AsgTpgAmY7PhCfg==																				1B2M2Y8AsgTpgAmY7PhCfg==																		1B2M2Y8AsgTpgAmY7PhCfg==
	v7VC7ufrruDVZ7mbabr37A==	mAfo6/uX0J8LmsdKzSwEVA==	0	26	1B2M2Y8AsgTpgAmY7PhCfg==	1B2M2Y8AsgTpgAmY7PhCfg==	1B2M2Y8AsgTpgAmY7PhCfg==																				1B2M2Y8AsgTpgAmY7PhCfg==																		1B2M2Y8AsgTpgAmY7PhCfg==
	DCc8VIyVvHEbOW5pMvRcYw==	ByqvOYIHS+6yGfSqQu7yDg==	0	40	1B2M2Y8AsgTpgAmY7PhCfg==	1B2M2Y8AsgTpgAmY7PhCfg==	1B2M2Y8AsgTpgAmY7PhCfg==																				1B2M2Y8AsgTpgAmY7PhCfg==																		1B2M2Y8AsgTpgAmY7PhCfg==
	3YE/3nw79fO5R9fUAdj7pA==	DHpiXVB307qrBU48kTI6dw==	1	0	1B2M2Y8AsgTpgAmY7PhCfg==	1B2M2Y8AsgTpgAmY7PhCfg==	1B2M2Y8AsgTpgAmY7PhCfg==																				1B2M2Y8AsgTpgAmY7PhCfg==																		1B2M2Y8AsgTpgAmY7PhCfg==
	3pYF4GJoOKybxCW7r+xwUA==	fKWVzXlVZUs2YpwUcHY0hw==	0	15	1B2M2Y8AsgTpgAmY7PhCfg==	1B2M2Y8AsgTpgAmY7PhCfg==	1B2M2Y8AsgTpgAmY7PhCfg==																				1B2M2Y8AsgTpgAmY7PhCfg==																		1B2M2Y8AsgTpgAmY7PhCfg==
	nGgwsS5Bj6CyTOA/QlDilw==	+9JFDbkjR824B9y6BH3YfQ==	0	34	1B2M2Y8AsgTpgAmY7PhCfg==	1B2M2Y8AsgTpgAmY7PhCfg==	1B2M2Y8AsgTpgAmY7PhCfg==																				1B2M2Y8AsgTpgAmY7PhCfg==																		1B2M2Y8AsgTpgAmY7PhCfg==
	kduBGwgPK8/ZKFifJBS3qg==	1tD0Re9DOKumSNGhOTZ0PA==	1	56	1B2M2Y8AsgTpgAmY7PhCfg==	1B2M2Y8AsgTpgAmY7PhCfg==	1B2M2Y8AsgTpgAmY7PhCfg==																				1B2M2Y8AsgTpgAmY7PhCfg==																		1B2M2Y8AsgTpgAmY7PhCfg==
	yVFNphXZWzZScy5KCl+2iA==	CQZNgSrBsoDFNxipN4QTkw==	0	27	1B2M2Y8AsgTpgAmY7PhCfg==	1B2M2Y8AsgTpgAmY7PhCfg==	1B2M2Y8AsgTpgAmY7PhCfg==																				1B2M2Y8AsgTpgAmY7PhCfg==																		1B2M2Y8AsgTpgAmY7PhCfg==
	A3EJAfnRL2Cc43ckpXmH/A==	OR9jtBnzZGNcJUecw2xNCg==	0	16	1B2M2Y8AsgTpgAmY7PhCfg==	1B2M2Y8AsgTpgAmY7PhCfg==	1B2M2Y8AsgTpgAmY7PhCfg==																				1B2M2Y8AsgTpgAmY7PhCfg==																		1B2M2Y8AsgTpgAmY7PhCfg==
	D093jmHURVjG9EipzTE7CA==	69wFbei1Zpt0S4WJrdQfjA==	1	31	1B2M2Y8AsgTpgAmY7PhCfg==	1B2M2Y8AsgTpgAmY7PhCfg==	1B2M2Y8AsgTpgAmY7PhCfg==																				1B2M2Y8AsgTpgAmY7PhCfg==																		1B2M2Y8AsgTpgAmY7PhCfg==
	sy1U7fvvVFBNtoLX1tW+jQ==	a9KrHek1Y8zCrFVbjxgI3g==	1	13	1B2M2Y8AsgTpgAmY7PhCfg==	1B2M2Y8AsgTpgAmY7PhCfg==	1B2M2Y8AsgTpgAmY7PhCfg==																				1B2M2Y8AsgTpgAmY7PhCfg==																		1B2M2Y8AsgTpgAmY7PhCfg==
	MwzHNIgi742yICzOYHK28Q==	3TXq2XQlDBS5yXYEYKUlhA==	0	50	1B2M2Y8AsgTpgAmY7PhCfg==	1B2M2Y8AsgTpgAmY7PhCfg==	1B2M2Y8AsgTpgAmY7PhCfg==																				1B2M2Y8AsgTpgAmY7PhCfg==																		1B2M2Y8AsgTpgAmY7PhCfg==
	O+W2yegRRXv/htueA4dqpA==	x0G6ajT+bEFqnGbTnB0zfQ==	0	5	1B2M2Y8AsgTpgAmY7PhCfg==	1B2M2Y8AsgTpgAmY7PhCfg==	1B2M2Y8AsgTpgAmY7PhCfg==																				1B2M2Y8AsgTpgAmY7PhCfg==																		1B2M2Y8AsgTpgAmY7PhCfg==
	l7K4J0592jgcvWBTAQEbBQ==	s9GHVButRpWI0mmoSbGkmA==	0	10	1B2M2Y8AsgTpgAmY7PhCfg==	1B2M2Y8AsgTpgAmY7PhCfg==	1B2M2Y8AsgTpgAmY7PhCfg==																				1B2M2Y8AsgTpgAmY7PhCfg==																		1B2M2Y8AsgTpgAmY7PhCfg==
	UQ+Vqjqanr58z6PO4ulOSQ==	+p/qC3tFrfP1/tnIU/Rnpg==	1	9	1B2M2Y8AsgTpgAmY7PhCfg==	1B2M2Y8AsgTpgAmY7PhCfg==	1B2M2Y8AsgTpgAmY7PhCfg==																				1B2M2Y8AsgTpgAmY7PhCfg==																		1B2M2Y8AsgTpgAmY7PhCfg==
	t3mdAATHoLfF4GcveEj/BA==	WGQGu7dra6rEXEOoHsLjXA==	1	16	1B2M2Y8AsgTpgAmY7PhCfg==	1B2M2Y8AsgTpgAmY7PhCfg==	1B2M2Y8AsgTpgAmY7PhCfg==																				1B2M2Y8AsgTpgAmY7PhCfg==																		1B2M2Y8AsgTpgAmY7PhCfg==
	62DfCz7RIw1NIF4NGQzdhg==	3ay+3Bj7SgvhpIt73UJIgg==	0	19	1B2M2Y8AsgTpgAmY7PhCfg==	1B2M2Y8AsgTpgAmY7PhCfg==	1B2M2Y8AsgTpgAmY7PhCfg==																				1B2M2Y8AsgTpgAmY7PhCfg==																		1B2M2Y8AsgTpgAmY7PhCfg==
	ldLbKLj3+OMpbCVjgi+uvg==	sM+ARIWpNDiCNDPBECR2oA==	0	10	1B2M2Y8AsgTpgAmY7PhCfg==	1B2M2Y8AsgTpgAmY7PhCfg==	1B2M2Y8AsgTpgAmY7PhCfg==																				1B2M2Y8AsgTpgAmY7PhCfg==																		1B2M2Y8AsgTpgAmY7PhCfg==
	Doih4U/Mfquz4GeHt7MDEA==	pPcQ12kg4j2/ytTvowWxdA==	1	27	1B2M2Y8AsgTpgAmY7PhCfg==	1B2M2Y8AsgTpgAmY7PhCfg==	1B2M2Y8AsgTpgAmY7PhCfg==																				1B2M2Y8AsgTpgAmY7PhCfg==																		1B2M2Y8AsgTpgAmY7PhCfg==
	9cMXqiwqH9YmAzzAhqJHGg==	LyiNZK0O/j68X3rRpGQpnA==	1	15	1B2M2Y8AsgTpgAmY7PhCfg==	1B2M2Y8AsgTpgAmY7PhCfg==	1B2M2Y8AsgTpgAmY7PhCfg==																				1B2M2Y8AsgTpgAmY7PhCfg==																		1B2M2Y8AsgTpgAmY7PhCfg==
	5UUNjGieBBtHV9y/Grudkg==	4bl8eHpWd++l66V1xB6GiA==	0	34	1B2M2Y8AsgTpgAmY7PhCfg==	1B2M2Y8AsgTpgAmY7PhCfg==	1B2M2Y8AsgTpgAmY7PhCfg==																				1B2M2Y8AsgTpgAmY7PhCfg==																		1B2M2Y8AsgTpgAmY7PhCfg==
	H42H4RYa9ouBus4Yih7GJA==	FXeS5Ku0kPmdvXOEg+DS1A==	0	19	1B2M2Y8AsgTpgAmY7PhCfg==	1B2M2Y8AsgTpgAmY7PhCfg==	1B2M2Y8AsgTpgAmY7PhCfg==																				1B2M2Y8AsgTpgAmY7PhCfg==																		1B2M2Y8AsgTpgAmY7PhCfg==
	wWaKjIEmI+a0h1beu/6JlA==	VbljsDnNc8yPYbZzDw1QmQ==	0	17	1B2M2Y8AsgTpgAmY7PhCfg==	1B2M2Y8AsgTpgAmY7PhCfg==	1B2M2Y8AsgTpgAmY7PhCfg==																				1B2M2Y8AsgTpgAmY7PhCfg==																		1B2M2Y8AsgTpgAmY7PhCfg==
	PkVqSv90adxYUePnstLayQ==	krR/SXqcScOGtGqEAwfD4Q==	0	19	1B2M2Y8AsgTpgAmY7PhCfg==	1B2M2Y8AsgTpgAmY7PhCfg==	1B2M2Y8AsgTpgAmY7PhCfg==																				1B2M2Y8AsgTpgAmY7PhCfg==																		1B2M2Y8AsgTpgAmY7PhCfg==
	vG+goBEbs3EPCi+71/0WSA==	EVjknJ2FWJFZDgi4edOw+w==	1	0	1B2M2Y8AsgTpgAmY7PhCfg==	1B2M2Y8AsgTpgAmY7PhCfg==	1B2M2Y8AsgTpgAmY7PhCfg==																				1B2M2Y8AsgTpgAmY7PhCfg==																		1B2M2Y8AsgTpgAmY7PhCfg==
	SqbuZcyqqDcXGbctq2ocuQ==	D5G8H1VC3cNUDAS8+DGzQQ==	1	28	1B2M2Y8AsgTpgAmY7PhCfg==	1B2M2Y8AsgTpgAmY7PhCfg==	1B2M2Y8AsgTpgAmY7PhCfg==																				1B2M2Y8AsgTpgAmY7PhCfg==																		1B2M2Y8AsgTpgAmY7PhCfg==
	W2FhaxOFlt+nwhnbUj9zpg==	N5gAPD0HintP0fM4Q6LlwA==	1	8	1B2M2Y8AsgTpgAmY7PhCfg==	1B2M2Y8AsgTpgAmY7PhCfg==	1B2M2Y8AsgTpgAmY7PhCfg==																				1B2M2Y8AsgTpgAmY7PhCfg==																		1B2M2Y8AsgTpgAmY7PhCfg==
	jwZTIKCucb1yuwuYGEnM/w==	iuc5gCbtjyFyrv1svIVryA==	0	6	1B2M2Y8AsgTpgAmY7PhCfg==	1B2M2Y8AsgTpgAmY7PhCfg==	1B2M2Y8AsgTpgAmY7PhCfg==																				1B2M2Y8AsgTpgAmY7PhCfg==																		1B2M2Y8AsgTpgAmY7PhCfg==
	wFuOLZzRinWnn4Gof1p5Sw==	sBjBhZItFYkoEwleYgUoOg==	1	5	1B2M2Y8AsgTpgAmY7PhCfg==	1B2M2Y8AsgTpgAmY7PhCfg==	1B2M2Y8AsgTpgAmY7PhCfg==																				1B2M2Y8AsgTpgAmY7PhCfg==																		1B2M2Y8AsgTpgAmY7PhCfg==
	1WRfPU/vCnjMlwaBAlB1cA==	5MTiTt0lS7gfxuP+ehpd1A==	1	1	1B2M2Y8AsgTpgAmY7PhCfg==	1B2M2Y8AsgTpgAmY7PhCfg==	1B2M2Y8AsgTpgAmY7PhCfg==																				1B2M2Y8AsgTpgAmY7PhCfg==																		1B2M2Y8AsgTpgAmY7PhCfg==
	ZCVNuDluQE2SI5FKC9NV0g==	pCZxWaqXCqWmVCvLt+9XXg==	0	32	1B2M2Y8AsgTpgAmY7PhCfg==	1B2M2Y8AsgTpgAmY7PhCfg==	1B2M2Y8AsgTpgAmY7PhCfg==																				1B2M2Y8AsgTpgAmY7PhCfg==																		1B2M2Y8AsgTpgAmY7PhCfg==
	oIDDshrO2bH5gyhxzfSjgQ==	MmIWAuaeqdhFaOOogmSILg==	1	1	1B2M2Y8AsgTpgAmY7PhCfg==	1B2M2Y8AsgTpgAmY7PhCfg==	1B2M2Y8AsgTpgAmY7PhCfg==																				1B2M2Y8AsgTpgAmY7PhCfg==																		1B2M2Y8AsgTpgAmY7PhCfg==
	TTEwFCiXM9AkOq9zPrtLow==	zII7jxwweyksQrjXDHoXFA==	1	28	1B2M2Y8AsgTpgAmY7PhCfg==	1B2M2Y8AsgTpgAmY7PhCfg==	1B2M2Y8AsgTpgAmY7PhCfg==																				1B2M2Y8AsgTpgAmY7PhCfg==																		1B2M2Y8AsgTpgAmY7PhCfg==
	S0ge2tuYsCh/62SNpadWqg==	lBckIKkhEamCZbZzX+PYtg==	1	14	1B2M2Y8AsgTpgAmY7PhCfg==	1B2M2Y8AsgTpgAmY7PhCfg==	1B2M2Y8AsgTpgAmY7PhCfg==																				1B2M2Y8AsgTpgAmY7PhCfg==																		1B2M2Y8AsgTpgAmY7PhCfg==
	m/4Ruv8AIrDTLjm1oSGC7g==	NsVYd/R4ceXo6vWz24xuZQ==	0	36	1B2M2Y8AsgTpgAmY7PhCfg==	1B2M2Y8AsgTpgAmY7PhCfg==	1B2M2Y8AsgTpgAmY7PhCfg==																				1B2M2Y8AsgTpgAmY7PhCfg==																		1B2M2Y8AsgTpgAmY7PhCfg==
	nJ/gcUpxNLVuOR/RpeTjuw==	yn89N7JUCwDZniMQkD582A==	0	54	1B2M2Y8AsgTpgAmY7PhCfg==	1B2M2Y8AsgTpgAmY7PhCfg==	1B2M2Y8AsgTpgAmY7PhCfg==																				1B2M2Y8AsgTpgAmY7PhCfg==																		1B2M2Y8AsgTpgAmY7PhCfg==
	8cqxlUsfxP8ZFPyBnTDzwQ==	lPnmGpINNBUwaXYczCv3uw==	0	42	1B2M2Y8AsgTpgAmY7PhCfg==	1B2M2Y8AsgTpgAmY7PhCfg==	1B2M2Y8AsgTpgAmY7PhCfg==																				1B2M2Y8AsgTpgAmY7PhCfg==																		1B2M2Y8AsgTpgAmY7PhCfg==
	rXcjD4m7+zbl39kK+G+W/A==	PwX2Em99Md8Rkmgu20NqUA==	0	23	1B2M2Y8AsgTpgAmY7PhCfg==	1B2M2Y8AsgTpgAmY7PhCfg==	1B2M2Y8AsgTpgAmY7PhCfg==																				1B2M2Y8AsgTpgAmY7PhCfg==																		1B2M2Y8AsgTpgAmY7PhCfg==
	U8z/L3Im8pbAT7aXU3T++g==	tNBtzPr5cX9dw/607/2olg==	0	3	1B2M2Y8AsgTpgAmY7PhCfg==	1B2M2Y8AsgTpgAmY7PhCfg==	1B2M2Y8AsgTpgAmY7PhCfg==																				1B2M2Y8AsgTpgAmY7PhCfg==																		1B2M2Y8AsgTpgAmY7PhCfg==
	rFn1T68f/MGsreOtOTX0/Q==	73XTG0GwP8punfpC6tP6mw==	0	25	1B2M2Y8AsgTpgAmY7PhCfg==	1B2M2Y8AsgTpgAmY7PhCfg==	1B2M2Y8AsgTpgAmY7PhCfg==																				1B2M2Y8AsgTpgAmY7PhCfg==																		1B2M2Y8AsgTpgAmY7PhCfg==
	NUzrbNEEcbZ7VAoaoJ+nsw==	AVwRGRy/mDlW18GeNDTAzw==	1	13	1B2M2Y8AsgTpgAmY7PhCfg==	1B2M2Y8AsgTpgAmY7PhCfg==	1B2M2Y8AsgTpgAmY7PhCfg==																				1B2M2Y8AsgTpgAmY7PhCfg==																		1B2M2Y8AsgTpgAmY7PhCfg==
	9WgMEoCxxZtr93sPWz2S1g==	kjysKFpLLgPT1hiFfCUO7g==	1	2	1B2M2Y8AsgTpgAmY7PhCfg==	1B2M2Y8AsgTpgAmY7PhCfg==	1B2M2Y8AsgTpgAmY7PhCfg==																				1B2M2Y8AsgTpgAmY7PhCfg==																		1B2M2Y8AsgTpgAmY7PhCfg==
	83GYx82v8Q0YudtT15Ecww==	4EwUpm4bJ0aVVG3Inhwg7A==	1	9	1B2M2Y8AsgTpgAmY7PhCfg==	1B2M2Y8AsgTpgAmY7PhCfg==	1B2M2Y8AsgTpgAmY7PhCfg==																				1B2M2Y8AsgTpgAmY7PhCfg==																		1B2M2Y8AsgTpgAmY7PhCfg==
	Nw+lCcQUH6vJqdTDHjqx8g==	hPEc65na/iIt3jdn60/mYw==	0	13	1B2M2Y8AsgTpgAmY7PhCfg==	1B2M2Y8AsgTpgAmY7PhCfg==	1B2M2Y8AsgTpgAmY7PhCfg==																				1B2M2Y8AsgTpgAmY7PhCfg==																		1B2M2Y8AsgTpgAmY7PhCfg==
	9DgP0prDTyYQAU6DYdCI+w==	Oh+F3++JGyo2hcyzXvqAfg==	0	38	1B2M2Y8AsgTpgAmY7PhCfg==	1B2M2Y8AsgTpgAmY7PhCfg==	1B2M2Y8AsgTpgAmY7PhCfg==																				1B2M2Y8AsgTpgAmY7PhCfg==																		1B2M2Y8AsgTpgAmY7PhCfg==
	tQyTdrYw1vU+TocwJqTL0A==	KadQ7dqIv6eizalBbudYEw==	1	24	1B2M2Y8AsgTpgAmY7PhCfg==	1B2M2Y8AsgTpgAmY7PhCfg==	1B2M2Y8AsgTpgAmY7PhCfg==																				1B2M2Y8AsgTpgAmY7PhCfg==																		1B2M2Y8AsgTpgAmY7PhCfg==
	tR5FZLyv7ht5fC71EOD5iQ==	3/Ik8vH1iWSWKK9oabRMgg==	0	7	1B2M2Y8AsgTpgAmY7PhCfg==	1B2M2Y8AsgTpgAmY7PhCfg==	1B2M2Y8AsgTpgAmY7PhCfg==																				1B2M2Y8AsgTpgAmY7PhCfg==																		1B2M2Y8AsgTpgAmY7PhCfg==
	a52aLI92+0MrswLX57cj/w==	aCb3ZIBqQP0jvvotmjsXqQ==	1	26	1B2M2Y8AsgTpgAmY7PhCfg==	1B2M2Y8AsgTpgAmY7PhCfg==	1B2M2Y8AsgTpgAmY7PhCfg==																				1B2M2Y8AsgTpgAmY7PhCfg==																		1B2M2Y8AsgTpgAmY7PhCfg==
	l+pGScyek2VFHlJqmtRP/A==	uyX1QUUpuJUnY+fq4agGtw==	1	6	1B2M2Y8AsgTpgAmY7PhCfg==	1B2M2Y8AsgTpgAmY7PhCfg==	1B2M2Y8AsgTpgAmY7PhCfg==																				1B2M2Y8AsgTpgAmY7PhCfg==																		1B2M2Y8AsgTpgAmY7PhCfg==
	ccBB/ubaNdjlJm4BMLME+w==	MqGiLoF3M28GsAJsI3R90w==	1	3	1B2M2Y8AsgTpgAmY7PhCfg==	1B2M2Y8AsgTpgAmY7PhCfg==	1B2M2Y8AsgTpgAmY7PhCfg==																				1B2M2Y8AsgTpgAmY7PhCfg==																		1B2M2Y8AsgTpgAmY7PhCfg==
	7gCC8GocPLlm7eY53f0eRA==	JuyHfLw0WEPWWU3cWcmKJA==	0	30	1B2M2Y8AsgTpgAmY7PhCfg==	1B2M2Y8AsgTpgAmY7PhCfg==	1B2M2Y8AsgTpgAmY7PhCfg==																				1B2M2Y8AsgTpgAmY7PhCfg==																		1B2M2Y8AsgTpgAmY7PhCfg==
	lSnzDc16dZwWa71+SOiM8w==	QzYQV7mulbaduAr2wj7X5A==	1	11	1B2M2Y8AsgTpgAmY7PhCfg==	1B2M2Y8AsgTpgAmY7PhCfg==	1B2M2Y8AsgTpgAmY7PhCfg==																				1B2M2Y8AsgTpgAmY7PhCfg==																		1B2M2Y8AsgTpgAmY7PhCfg==
	RhJUWT7AzBg5pZAlEXbJnA==	RSS16Edi1oUoUloiZ5fE0g==	1	6	1B2M2Y8AsgTpgAmY7PhCfg==	1B2M2Y8AsgTpgAmY7PhCfg==	1B2M2Y8AsgTpgAmY7PhCfg==																				1B2M2Y8AsgTpgAmY7PhCfg==																		1B2M2Y8AsgTpgAmY7PhCfg==
	y88zGl8/E1a9qzRWmdXKnw==	FtRZxLJh8wFQYafMc2KFHA==	0	9	1B2M2Y8AsgTpgAmY7PhCfg==	1B2M2Y8AsgTpgAmY7PhCfg==	1B2M2Y8AsgTpgAmY7PhCfg==																				1B2M2Y8AsgTpgAmY7PhCfg==																		1B2M2Y8AsgTpgAmY7PhCfg==
	EJ9xOTrjSbocUfONh4HFJQ==	2yYdT2FfDpgpg75JnlfM2g==	0	55	1B2M2Y8AsgTpgAmY7PhCfg==	1B2M2Y8AsgTpgAmY7PhCfg==	1B2M2Y8AsgTpgAmY7PhCfg==																				1B2M2Y8AsgTpgAmY7PhCfg==																		1B2M2Y8AsgTpgAmY7PhCfg==
	71SVxYZnnDU8hcBZXiMjmw==	TCKTNBUTCVWDkiQAnfhkHw==	0	15	1B2M2Y8AsgTpgAmY7PhCfg==	1B2M2Y8AsgTpgAmY7PhCfg==	1B2M2Y8AsgTpgAmY7PhCfg==																				1B2M2Y8AsgTpgAmY7PhCfg==																		1B2M2Y8AsgTpgAmY7PhCfg==
	GG8IkvE95UQ8C20EKm3d4A==	gRnFTfzvUF5IAK8JtG0B7Q==	0	16	1B2M2Y8AsgTpgAmY7PhCfg==	1B2M2Y8AsgTpgAmY7PhCfg==	1B2M2Y8AsgTpgAmY7PhCfg==																				1B2M2Y8AsgTpgAmY7PhCfg==																		1B2M2Y8AsgTpgAmY7PhCfg==
	duK2FzcEZ2IKwsYDNFM8rA==	vlrLcflZWYdn3RLEcy5TfQ==	0	4	1B2M2Y8AsgTpgAmY7PhCfg==	1B2M2Y8AsgTpgAmY7PhCfg==	1B2M2Y8AsgTpgAmY7PhCfg==																				1B2M2Y8AsgTpgAmY7PhCfg==																		1B2M2Y8AsgTpgAmY7PhCfg==
	a71Jvgw86jRn2igXhIf52w==	hnd7Wpc6FPFAEi/SO0GLQQ==	0	50	1B2M2Y8AsgTpgAmY7PhCfg==	1B2M2Y8AsgTpgAmY7PhCfg==	1B2M2Y8AsgTpgAmY7PhCfg==																				1B2M2Y8AsgTpgAmY7PhCfg==																		1B2M2Y8AsgTpgAmY7PhCfg==
	PtFN7EFqyOJ48jdVQ7z32g==	k4DjmO6b6kW5kqPaqmt8TQ==	0	3	1B2M2Y8AsgTpgAmY7PhCfg==	1B2M2Y8AsgTpgAmY7PhCfg==	1B2M2Y8AsgTpgAmY7PhCfg==																				1B2M2Y8AsgTpgAmY7PhCfg==																		1B2M2Y8AsgTpgAmY7PhCfg==
	2pZVLFGbOKDRtdq8Qua+AA==	55e5vkz4wfHeEML7qCLpmg==	0	43	1B2M2Y8AsgTpgAmY7PhCfg==	1B2M2Y8AsgTpgAmY7PhCfg==	1B2M2Y8AsgTpgAmY7PhCfg==																				1B2M2Y8AsgTpgAmY7PhCfg==																		1B2M2Y8AsgTpgAmY7PhCfg==
	qQf48yauO62tTIKvQUOvtQ==	kBJTWRkOCFYSDucsVzquLQ==	1	22	1B2M2Y8AsgTpgAmY7PhCfg==	1B2M2Y8AsgTpgAmY7PhCfg==	1B2M2Y8AsgTpgAmY7PhCfg==																				1B2M2Y8AsgTpgAmY7PhCfg==																		1B2M2Y8AsgTpgAmY7PhCfg==
	p/azHWrMnsF+yfLs4j6fag==	22ORhTmNB57Hl9yqJ1mPCw==	1	3	1B2M2Y8AsgTpgAmY7PhCfg==	1B2M2Y8AsgTpgAmY7PhCfg==	1B2M2Y8AsgTpgAmY7PhCfg==																				1B2M2Y8AsgTpgAmY7PhCfg==																		1B2M2Y8AsgTpgAmY7PhCfg==
	5J0sVRijG7NVw8VYsxDYkQ==	RcEcqc/TxpWRiKhIwsZKlA==	0	28	1B2M2Y8AsgTpgAmY7PhCfg==	1B2M2Y8AsgTpgAmY7PhCfg==	1B2M2Y8AsgTpgAmY7PhCfg==																				1B2M2Y8AsgTpgAmY7PhCfg==																		1B2M2Y8AsgTpgAmY7PhCfg==
	9FpCPYXdhR6sA3TtUyZWpg==	lvFdrOtmaTY/v392LtV3Aw==	1	49	1B2M2Y8AsgTpgAmY7PhCfg==	1B2M2Y8AsgTpgAmY7PhCfg==	1B2M2Y8AsgTpgAmY7PhCfg==																				1B2M2Y8AsgTpgAmY7PhCfg==																		1B2M2Y8AsgTpgAmY7PhCfg==
	SLLZdLD6YlJwBkeykSYoLw==	1505j58Sq9slOXQIJuk9mw==	0	9	1B2M2Y8AsgTpgAmY7PhCfg==	1B2M2Y8AsgTpgAmY7PhCfg==	1B2M2Y8AsgTpgAmY7PhCfg==																				1B2M2Y8AsgTpgAmY7PhCfg==																		1B2M2Y8AsgTpgAmY7PhCfg==
	NUjkaCpib7ElxWQgNE+INg==	YN/QQons9RhEPgIomgzWMw==	1	8	1B2M2Y8AsgTpgAmY7PhCfg==	1B2M2Y8AsgTpgAmY7PhCfg==	1B2M2Y8AsgTpgAmY7PhCfg==																				1B2M2Y8AsgTpgAmY7PhCfg==																		1B2M2Y8AsgTpgAmY7PhCfg==
	mWrevP+1L14aCIdXXP1FfQ==	XouXl+etf7yz4yi2dCAmVQ==	1	37	1B2M2Y8AsgTpgAmY7PhCfg==	1B2M2Y8AsgTpgAmY7PhCfg==	1B2M2Y8AsgTpgAmY7PhCfg==																				1B2M2Y8AsgTpgAmY7PhCfg==																		1B2M2Y8AsgTpgAmY7PhCfg==
	G8YLzfEScDobhUwUMnwwHQ==	Gcdo5IrKkwjRoR/oYVdzHw==	0	12	1B2M2Y8AsgTpgAmY7PhCfg==	1B2M2Y8AsgTpgAmY7PhCfg==	1B2M2Y8AsgTpgAmY7PhCfg==																				1B2M2Y8AsgTpgAmY7PhCfg==																		1B2M2Y8AsgTpgAmY7PhCfg==
	Z4sWSvgU5GTaEWRezCW8KA==	rSA2DBrWD49dkiOiiQfXug==	0	22	1B2M2Y8AsgTpgAmY7PhCfg==	1B2M2Y8AsgTpgAmY7PhCfg==	1B2M2Y8AsgTpgAmY7PhCfg==																				1B2M2Y8AsgTpgAmY7PhCfg==																		1B2M2Y8AsgTpgAmY7PhCfg==
	KBRMXSLHSGTO4bPu2848hQ==	jHas8rW5j3K+xcPjsljxIg==	0	18	1B2M2Y8AsgTpgAmY7PhCfg==	1B2M2Y8AsgTpgAmY7PhCfg==	1B2M2Y8AsgTpgAmY7PhCfg==																				1B2M2Y8AsgTpgAmY7PhCfg==																		1B2M2Y8AsgTpgAmY7PhCfg==
	2uyvnv8McT5xUCJZ2YPuaQ==	oj+TJ4ZtO6/QZJZMnw/Lbw==	1	10	1B2M2Y8AsgTpgAmY7PhCfg==	1B2M2Y8AsgTpgAmY7PhCfg==	1B2M2Y8AsgTpgAmY7PhCfg==																				1B2M2Y8AsgTpgAmY7PhCfg==																		1B2M2Y8AsgTpgAmY7PhCfg==
	QBLkylH08Z59AB5Win9DlA==	U7bEXna3DP0Zl0/Pd8NZKg==	1	18	1B2M2Y8AsgTpgAmY7PhCfg==	1B2M2Y8AsgTpgAmY7PhCfg==	1B2M2Y8AsgTpgAmY7PhCfg==																				1B2M2Y8AsgTpgAmY7PhCfg==																		1B2M2Y8AsgTpgAmY7PhCfg==
	DB8ykmPK9pss0hIQ5M0Syw==	ATOvs4QO83yu4d2yBWIKRw==	1	7	1B2M2Y8AsgTpgAmY7PhCfg==	1B2M2Y8AsgTpgAmY7PhCfg==	1B2M2Y8AsgTpgAmY7PhCfg==																				1B2M2Y8AsgTpgAmY7PhCfg==																		1B2M2Y8AsgTpgAmY7PhCfg==
	8V9lkJvFFFGTyAz/yB1lkw==	1oVgHkE2KJjYxE1XplYoGw==	0	16	1B2M2Y8AsgTpgAmY7PhCfg==	1B2M2Y8AsgTpgAmY7PhCfg==	1B2M2Y8AsgTpgAmY7PhCfg==																				1B2M2Y8AsgTpgAmY7PhCfg==																		1B2M2Y8AsgTpgAmY7PhCfg==
	B4rpBL++uJkW1BB4ZOGDYg==	OK0R0t15g4lG8T6LAkcgvQ==	1	33	1B2M2Y8AsgTpgAmY7PhCfg==	1B2M2Y8AsgTpgAmY7PhCfg==	1B2M2Y8AsgTpgAmY7PhCfg==																				1B2M2Y8AsgTpgAmY7PhCfg==																		1B2M2Y8AsgTpgAmY7PhCfg==
	PVfYqRAjRiBjbW7zjLBvuw==	VQIqmYbZu2N8NMaN/C326A==	0	17	1B2M2Y8AsgTpgAmY7PhCfg==	1B2M2Y8AsgTpgAmY7PhCfg==	1B2M2Y8AsgTpgAmY7PhCfg==																				1B2M2Y8AsgTpgAmY7PhCfg==																		1B2M2Y8AsgTpgAmY7PhCfg==
	ZHHtQY2NMSP5QEqfknisIw==	tMrXNt1cgEtnSbHIQAq+IA==	0	38	1B2M2Y8AsgTpgAmY7PhCfg==	1B2M2Y8AsgTpgAmY7PhCfg==	1B2M2Y8AsgTpgAmY7PhCfg==																				1B2M2Y8AsgTpgAmY7PhCfg==																		1B2M2Y8AsgTpgAmY7PhCfg==
	B7Uwm000rUqFpU1kl2H/NQ==	glIEClrIy7/TZoLLDDEfhA==	1	37	1B2M2Y8AsgTpgAmY7PhCfg==	1B2M2Y8AsgTpgAmY7PhCfg==	1B2M2Y8AsgTpgAmY7PhCfg==																				1B2M2Y8AsgTpgAmY7PhCfg==																		1B2M2Y8AsgTpgAmY7PhCfg==
	H1SFRlGUQsEBv+J4W341fA==	PoJChTyngx6wPanBzvA/YQ==	1	25	1B2M2Y8AsgTpgAmY7PhCfg==	1B2M2Y8AsgTpgAmY7PhCfg==	1B2M2Y8AsgTpgAmY7PhCfg==																				1B2M2Y8AsgTpgAmY7PhCfg==																		1B2M2Y8AsgTpgAmY7PhCfg==
	M3ebReE1tq0X0Carii/gJA==	54Uok1nhd2KlOFt/RNogzg==	1	25	1B2M2Y8AsgTpgAmY7PhCfg==	1B2M2Y8AsgTpgAmY7PhCfg==	1B2M2Y8AsgTpgAmY7PhCfg==																				1B2M2Y8AsgTpgAmY7PhCfg==																		1B2M2Y8AsgTpgAmY7PhCfg==
	oIsIjYoYGChsNkG7iKNsqQ==	Xx1wQwh66C/2piZitioPvA==	0	8	1B2M2Y8AsgTpgAmY7PhCfg==	1B2M2Y8AsgTpgAmY7PhCfg==	1B2M2Y8AsgTpgAmY7PhCfg==																				1B2M2Y8AsgTpgAmY7PhCfg==																		1B2M2Y8AsgTpgAmY7PhCfg==
	U/XKAm7pW0ZnZpNhzU/o3g==	wFwMCqibl+/+pZCWyte9YA==	0	14	1B2M2Y8AsgTpgAmY7PhCfg==	1B2M2Y8AsgTpgAmY7PhCfg==	1B2M2Y8AsgTpgAmY7PhCfg==																				1B2M2Y8AsgTpgAmY7PhCfg==																		1B2M2Y8AsgTpgAmY7PhCfg==
	MLXFvCHmUpxuLTCuxbe86A==	MmTejo4zpgn7licfaJq5PA==	1	51	1B2M2Y8AsgTpgAmY7PhCfg==	1B2M2Y8AsgTpgAmY7PhCfg==	1B2M2Y8AsgTpgAmY7PhCfg==																				1B2M2Y8AsgTpgAmY7PhCfg==																		1B2M2Y8AsgTpgAmY7PhCfg==
	YmCSkcngpcqmBfHaiP3Dag==	eVyYjYhV9p7fZcSX7O1yrA==	0	4	1B2M2Y8AsgTpgAmY7PhCfg==	1B2M2Y8AsgTpgAmY7PhCfg==	1B2M2Y8AsgTpgAmY7PhCfg==																				1B2M2Y8AsgTpgAmY7PhCfg==																		1B2M2Y8AsgTpgAmY7PhCfg==
	6CGBKJRhKbAICC4p+ZAaaw==	uk0CY6JYWhgHWcb358TDfA==	0	1	1B2M2Y8AsgTpgAmY7PhCfg==	1B2M2Y8AsgTpgAmY7PhCfg==	1B2M2Y8AsgTpgAmY7PhCfg==																				1B2M2Y8AsgTpgAmY7PhCfg==																		1B2M2Y8AsgTpgAmY7PhCfg==
	Qj5Exu4/xmeK76D4VBYEgg==	rnFLKJUhXubIRKBDdL3n+w==	0	9	1B2M2Y8AsgTpgAmY7PhCfg==	1B2M2Y8AsgTpgAmY7PhCfg==	1B2M2Y8AsgTpgAmY7PhCfg==																				1B2M2Y8AsgTpgAmY7PhCfg==																		1B2M2Y8AsgTpgAmY7PhCfg==
	OvbqMDGDEVnhoQQzhg4uRw==	RvtqxpjVSmMtcLa4P9Zxmg==	0	9	1B2M2Y8AsgTpgAmY7PhCfg==	1B2M2Y8AsgTpgAmY7PhCfg==	1B2M2Y8AsgTpgAmY7PhCfg==																				1B2M2Y8AsgTpgAmY7PhCfg==																		1B2M2Y8AsgTpgAmY7PhCfg==
	tse+BjJb8V1c/PliH4Vw7g==	GMLD9yMicBcUY2iIeSf0Yw==	0	51	1B2M2Y8AsgTpgAmY7PhCfg==	1B2M2Y8AsgTpgAmY7PhCfg==	1B2M2Y8AsgTpgAmY7PhCfg==																				1B2M2Y8AsgTpgAmY7PhCfg==																		1B2M2Y8AsgTpgAmY7PhCfg==
	f53QZxnYvpr3b2wOw69yMQ==	Cab06tlfsF7imrnn0SGeMw==	0	2	1B2M2Y8AsgTpgAmY7PhCfg==	1B2M2Y8AsgTpgAmY7PhCfg==	1B2M2Y8AsgTpgAmY7PhCfg==																				1B2M2Y8AsgTpgAmY7PhCfg==																		1B2M2Y8AsgTpgAmY7PhCfg==
	Wu6gcCi8Ig6UigACacWevQ==	Z/NtbGRKlwGXnXBZFh81Rg==	0	5	1B2M2Y8AsgTpgAmY7PhCfg==	1B2M2Y8AsgTpgAmY7PhCfg==	1B2M2Y8AsgTpgAmY7PhCfg==																				1B2M2Y8AsgTpgAmY7PhCfg==																		1B2M2Y8AsgTpgAmY7PhCfg==
	dVL5LQckY+5XlEtKFfQpZw==	hl+A/ZDfiuIAcLEb4XHEmQ==	0	26	1B2M2Y8AsgTpgAmY7PhCfg==	1B2M2Y8AsgTpgAmY7PhCfg==	1B2M2Y8AsgTpgAmY7PhCfg==																				1B2M2Y8AsgTpgAmY7PhCfg==																		1B2M2Y8AsgTpgAmY7PhCfg==
	WxbrT+EpZmZ35oPuRZSuOA==	riMI5qKbjtjWysNBD88xkQ==	0	13	1B2M2Y8AsgTpgAmY7PhCfg==	1B2M2Y8AsgTpgAmY7PhCfg==	1B2M2Y8AsgTpgAmY7PhCfg==																				1B2M2Y8AsgTpgAmY7PhCfg==																		1B2M2Y8AsgTpgAmY7PhCfg==
	OLidrZTShVHhQPbn0yy6hg==	Vn4JGS4TzHLtuU4MrkbRrQ==	1	26	1B2M2Y8AsgTpgAmY7PhCfg==	1B2M2Y8AsgTpgAmY7PhCfg==	1B2M2Y8AsgTpgAmY7PhCfg==																				1B2M2Y8AsgTpgAmY7PhCfg==																		1B2M2Y8AsgTpgAmY7PhCfg==
	QCA7IKaTOhSghrzAx8aVnA==	YMUw1hH3AXulEJNSesHuPQ==	0	12	1B2M2Y8AsgTpgAmY7PhCfg==	1B2M2Y8AsgTpgAmY7PhCfg==	1B2M2Y8AsgTpgAmY7PhCfg==																				1B2M2Y8AsgTpgAmY7PhCfg==																		1B2M2Y8AsgTpgAmY7PhCfg==
	rQ+mNPA3sAdcVqjvIrDSIg==	IMaNSbiqaOaF6dB7n0RlnA==	0	15	1B2M2Y8AsgTpgAmY7PhCfg==	1B2M2Y8AsgTpgAmY7PhCfg==	1B2M2Y8AsgTpgAmY7PhCfg==																				1B2M2Y8AsgTpgAmY7PhCfg==																		1B2M2Y8AsgTpgAmY7PhCfg==
	53KPq2hE3ukaoMwDwLl73Q==	UPmZmy7ifiIsVRPpRenqnA==	0	27	1B2M2Y8AsgTpgAmY7PhCfg==	1B2M2Y8AsgTpgAmY7PhCfg==	1B2M2Y8AsgTpgAmY7PhCfg==																				1B2M2Y8AsgTpgAmY7PhCfg==																		1B2M2Y8AsgTpgAmY7PhCfg==
	Xw+kqAVhXjoq50Vh9eQ5Pw==	yFSmtSptFFUWnN9W8C0C4w==	0	26	1B2M2Y8AsgTpgAmY7PhCfg==	1B2M2Y8AsgTpgAmY7PhCfg==	1B2M2Y8AsgTpgAmY7PhCfg==																				1B2M2Y8AsgTpgAmY7PhCfg==																		1B2M2Y8AsgTpgAmY7PhCfg==
	++nsUfKgU5hBZGlAhlCFyA==	A83GuEG6ATF2RxHl8fTkfQ==	1	9	1B2M2Y8AsgTpgAmY7PhCfg==	1B2M2Y8AsgTpgAmY7PhCfg==	1B2M2Y8AsgTpgAmY7PhCfg==																				1B2M2Y8AsgTpgAmY7PhCfg==																		1B2M2Y8AsgTpgAmY7PhCfg==
	yS0FgDwMqdV5r6oAZakxMw==	hmVUFA18HpC9Rk1LN3bTJw==	1	9	1B2M2Y8AsgTpgAmY7PhCfg==	1B2M2Y8AsgTpgAmY7PhCfg==	1B2M2Y8AsgTpgAmY7PhCfg==																				1B2M2Y8AsgTpgAmY7PhCfg==																		1B2M2Y8AsgTpgAmY7PhCfg==
	uLVlT0CTUmU68bMNV0BcTA==	OSEbHsLXo6gniazHvCB6tg==	0	17	1B2M2Y8AsgTpgAmY7PhCfg==	1B2M2Y8AsgTpgAmY7PhCfg==	1B2M2Y8AsgTpgAmY7PhCfg==																				1B2M2Y8AsgTpgAmY7PhCfg==																		1B2M2Y8AsgTpgAmY7PhCfg==
	AoYL9BMjF11QeFrwe+Dk/A==	rEQYREPJBJ2YzgMlFHIIRg==	1	27	1B2M2Y8AsgTpgAmY7PhCfg==	1B2M2Y8AsgTpgAmY7PhCfg==	1B2M2Y8AsgTpgAmY7PhCfg==																				1B2M2Y8AsgTpgAmY7PhCfg==																		1B2M2Y8AsgTpgAmY7PhCfg==
	OrNVCb5bbNsCwIHeL7dKig==	eABK/EL4gVzbaKX+kosG0Q==	0	17	1B2M2Y8AsgTpgAmY7PhCfg==	1B2M2Y8AsgTpgAmY7PhCfg==	1B2M2Y8AsgTpgAmY7PhCfg==																				1B2M2Y8AsgTpgAmY7PhCfg==																		1B2M2Y8AsgTpgAmY7PhCfg==
	FxaDGYutO/hjni6d6sYzLQ==	qnXkeGdoCr62lLSkapjpBA==	0	44	1B2M2Y8AsgTpgAmY7PhCfg==	1B2M2Y8AsgTpgAmY7PhCfg==	1B2M2Y8AsgTpgAmY7PhCfg==																				1B2M2Y8AsgTpgAmY7PhCfg==																		1B2M2Y8AsgTpgAmY7PhCfg==
	Pib+aNe7Fo2aT5nyUeCK4w==	9i7LEeZs9yl7b2dINTZCtQ==	1	7	1B2M2Y8AsgTpgAmY7PhCfg==	1B2M2Y8AsgTpgAmY7PhCfg==	1B2M2Y8AsgTpgAmY7PhCfg==																				1B2M2Y8AsgTpgAmY7PhCfg==																		1B2M2Y8AsgTpgAmY7PhCfg==
	iLyOTFmNIzKUOFtyg2q3JQ==	Sc1dhwtp3Ip5PpUUmivKeQ==	0	13	1B2M2Y8AsgTpgAmY7PhCfg==	1B2M2Y8AsgTpgAmY7PhCfg==	1B2M2Y8AsgTpgAmY7PhCfg==																				1B2M2Y8AsgTpgAmY7PhCfg==																		1B2M2Y8AsgTpgAmY7PhCfg==
	hawwgoM1qS/mlK1YMDDqlQ==	AigjuKoDz/2xGJ2jAMGLJQ==	0	29	1B2M2Y8AsgTpgAmY7PhCfg==	1B2M2Y8AsgTpgAmY7PhCfg==	1B2M2Y8AsgTpgAmY7PhCfg==																				1B2M2Y8AsgTpgAmY7PhCfg==																		1B2M2Y8AsgTpgAmY7PhCfg==
	DCMEva1rhRkRvCFzAMExAg==	9LPai+mzVEV/KIsVvTdBCg==	0	3	1B2M2Y8AsgTpgAmY7PhCfg==	1B2M2Y8AsgTpgAmY7PhCfg==	1B2M2Y8AsgTpgAmY7PhCfg==																				1B2M2Y8AsgTpgAmY7PhCfg==																		1B2M2Y8AsgTpgAmY7PhCfg==
	X01IXVe3IztvsGAbCyrttQ==	XMBieCRvsyT3hxd5aj0JUg==	1	1	1B2M2Y8AsgTpgAmY7PhCfg==	1B2M2Y8AsgTpgAmY7PhCfg==	1B2M2Y8AsgTpgAmY7PhCfg==																				1B2M2Y8AsgTpgAmY7PhCfg==																		1B2M2Y8AsgTpgAmY7PhCfg==
	QAQ49onEpLcAOsOLq0oO7w==	EjnxpA4xfS3hE+fKF/UkZA==	1	11	1B2M2Y8AsgTpgAmY7PhCfg==	1B2M2Y8AsgTpgAmY7PhCfg==	1B2M2Y8AsgTpgAmY7PhCfg==																				1B2M2Y8AsgTpgAmY7PhCfg==																		1B2M2Y8AsgTpgAmY7PhCfg==
	Q6ItBdYsflx8dhdzum6PHw==	qf/vPbIVPlHSogZ/bddJgQ==	0	43	1B2M2Y8AsgTpgAmY7PhCfg==	1B2M2Y8AsgTpgAmY7PhCfg==	1B2M2Y8AsgTpgAmY7PhCfg==																				1B2M2Y8AsgTpgAmY7PhCfg==																		1B2M2Y8AsgTpgAmY7PhCfg==
	T6bAbBbr/Wf9I6GZKfh/wA==	VWlQzSgQp5hjcADp5DiqxQ==	0	7	1B2M2Y8AsgTpgAmY7PhCfg==	1B2M2Y8AsgTpgAmY7PhCfg==	1B2M2Y8AsgTpgAmY7PhCfg==																				1B2M2Y8AsgTpgAmY7PhCfg==																		1B2M2Y8AsgTpgAmY7PhCfg==
	7XKNVCN4aygMl4bSqcLVUQ==	4T/HTQKG7B+lt9gflZaqQg==	0	56	1B2M2Y8AsgTpgAmY7PhCfg==	1B2M2Y8AsgTpgAmY7PhCfg==	1B2M2Y8AsgTpgAmY7PhCfg==																				1B2M2Y8AsgTpgAmY7PhCfg==																		1B2M2Y8AsgTpgAmY7PhCfg==
	qh9oidMTyRkhHvn2jMuZWA==	8cJAIlhk4WHRd8in79f/ZA==	1	38	1B2M2Y8AsgTpgAmY7PhCfg==	1B2M2Y8AsgTpgAmY7PhCfg==	1B2M2Y8AsgTpgAmY7PhCfg==																				1B2M2Y8AsgTpgAmY7PhCfg==																		1B2M2Y8AsgTpgAmY7PhCfg==
	mn6VZV5qyNtzVWvTg8BlZw==	6GIo8yuoPW/yqqFgwfkApg==	1	7	1B2M2Y8AsgTpgAmY7PhCfg==	1B2M2Y8AsgTpgAmY7PhCfg==	1B2M2Y8AsgTpgAmY7PhCfg==																				1B2M2Y8AsgTpgAmY7PhCfg==																		1B2M2Y8AsgTpgAmY7PhCfg==
	3HNL14S2H7KZW/gfJY20tg==	vsc9oYLoUaX55xo6bhnT3w==	0	26	1B2M2Y8AsgTpgAmY7PhCfg==	1B2M2Y8AsgTpgAmY7PhCfg==	1B2M2Y8AsgTpgAmY7PhCfg==																				1B2M2Y8AsgTpgAmY7PhCfg==																		1B2M2Y8AsgTpgAmY7PhCfg==
	i6ckELInY05MiG7FFAOGsQ==	VaBPmhqFXWWTK+5TkJ7MZw==	0	33	1B2M2Y8AsgTpgAmY7PhCfg==	1B2M2Y8AsgTpgAmY7PhCfg==	1B2M2Y8AsgTpgAmY7PhCfg==																				1B2M2Y8AsgTpgAmY7PhCfg==																		1B2M2Y8AsgTpgAmY7PhCfg==
	mDuoPUSNNxbSY7gAmC6HWw==	KonytHyooOKrilvcSYVMTw==	1	6	1B2M2Y8AsgTpgAmY7PhCfg==	1B2M2Y8AsgTpgAmY7PhCfg==	1B2M2Y8AsgTpgAmY7PhCfg==																				1B2M2Y8AsgTpgAmY7PhCfg==																		1B2M2Y8AsgTpgAmY7PhCfg==
	RXnaEPNnOC9sgqA0ysd4rQ==	7ePffacD0BarIR/memDGWw==	1	29	1B2M2Y8AsgTpgAmY7PhCfg==	1B2M2Y8AsgTpgAmY7PhCfg==	1B2M2Y8AsgTpgAmY7PhCfg==																				1B2M2Y8AsgTpgAmY7PhCfg==																		1B2M2Y8AsgTpgAmY7PhCfg==
	TnxKjfW9oTeTNTtz70mihw==	LQDOmK3xq87c887LCFk0Og==	0	22	1B2M2Y8AsgTpgAmY7PhCfg==	1B2M2Y8AsgTpgAmY7PhCfg==	1B2M2Y8AsgTpgAmY7PhCfg==																				1B2M2Y8AsgTpgAmY7PhCfg==																		1B2M2Y8AsgTpgAmY7PhCfg==
	vGyOyXbn40TuYdDSvVSDiw==	Nua/5ZVG9rLypMFu6/rDFA==	1	8	1B2M2Y8AsgTpgAmY7PhCfg==	1B2M2Y8AsgTpgAmY7PhCfg==	1B2M2Y8AsgTpgAmY7PhCfg==																				1B2M2Y8AsgTpgAmY7PhCfg==																		1B2M2Y8AsgTpgAmY7PhCfg==
	JfJYFkdBvCWEfs7xBnsk8A==	NAGkzZc/P4hvSOc5dMDNZw==	0	3	1B2M2Y8AsgTpgAmY7PhCfg==	1B2M2Y8AsgTpgAmY7PhCfg==	1B2M2Y8AsgTpgAmY7PhCfg==																				1B2M2Y8AsgTpgAmY7PhCfg==																		1B2M2Y8AsgTpgAmY7PhCfg==
	3VrlkjcJJBcv4f/rLr+ldw==	vsuFl1vT2NsjOOYnUd9LJQ==	0	13	1B2M2Y8AsgTpgAmY7PhCfg==	1B2M2Y8AsgTpgAmY7PhCfg==	1B2M2Y8AsgTpgAmY7PhCfg==																				1B2M2Y8AsgTpgAmY7PhCfg==																		1B2M2Y8AsgTpgAmY7PhCfg==
	ZrjWOSpZtc5wPCg0DYs1ZQ==	lk0Xdbci7/Ebjs2entW9ng==	0	22	1B2M2Y8AsgTpgAmY7PhCfg==	1B2M2Y8AsgTpgAmY7PhCfg==	1B2M2Y8AsgTpgAmY7PhCfg==																				1B2M2Y8AsgTpgAmY7PhCfg==																		1B2M2Y8AsgTpgAmY7PhCfg==
	KoSt9qSIi+pEi4/H19SsYw==	j38jdbo+LuOt9n0OMsaD1Q==	0	1	1B2M2Y8AsgTpgAmY7PhCfg==	1B2M2Y8AsgTpgAmY7PhCfg==	1B2M2Y8AsgTpgAmY7PhCfg==																				1B2M2Y8AsgTpgAmY7PhCfg==																		1B2M2Y8AsgTpgAmY7PhCfg==
	s/4lrwvxKDX/HYk6izghnQ==	eEoHSrovVJ+2TnyqJ/IvDw==	0	8	1B2M2Y8AsgTpgAmY7PhCfg==	1B2M2Y8AsgTpgAmY7PhCfg==	1B2M2Y8AsgTpgAmY7PhCfg==																				1B2M2Y8AsgTpgAmY7PhCfg==																		1B2M2Y8AsgTpgAmY7PhCfg==
	zLjbzywATLuuiFh2Dkoi+g==	qmJFgWbWi6PP+iJUJzOsjA==	0	22	1B2M2Y8AsgTpgAmY7PhCfg==	1B2M2Y8AsgTpgAmY7PhCfg==	1B2M2Y8AsgTpgAmY7PhCfg==																				1B2M2Y8AsgTpgAmY7PhCfg==																		1B2M2Y8AsgTpgAmY7PhCfg==
	t8MoEMS0rlSxHaQY5JMrxg==	HBMBwICHBj5aaOZhaswO0Q==	0	39	1B2M2Y8AsgTpgAmY7PhCfg==	1B2M2Y8AsgTpgAmY7PhCfg==	1B2M2Y8AsgTpgAmY7PhCfg==																				1B2M2Y8AsgTpgAmY7PhCfg==																		1B2M2Y8AsgTpgAmY7PhCfg==
	l24hUvReYwluZdNASVuMfg==	AzfzqPGE9MvN3oApYypiDg==	0	30	1B2M2Y8AsgTpgAmY7PhCfg==	1B2M2Y8AsgTpgAmY7PhCfg==	1B2M2Y8AsgTpgAmY7PhCfg==																				1B2M2Y8AsgTpgAmY7PhCfg==																		1B2M2Y8AsgTpgAmY7PhCfg==
	5fsLBf39mZsMzSmuw7ImJw==	jvqQFaTvRjKpVOgg7Kg0rQ==	0	24	1B2M2Y8AsgTpgAmY7PhCfg==	1B2M2Y8AsgTpgAmY7PhCfg==	1B2M2Y8AsgTpgAmY7PhCfg==																				1B2M2Y8AsgTpgAmY7PhCfg==																		1B2M2Y8AsgTpgAmY7PhCfg==
	31GSooCIuihseGZf1TyNQA==	Tpb8js2B2iFAOfY/NJZSdQ==	1	47	1B2M2Y8AsgTpgAmY7PhCfg==	1B2M2Y8AsgTpgAmY7PhCfg==	1B2M2Y8AsgTpgAmY7PhCfg==																				1B2M2Y8AsgTpgAmY7PhCfg==																		1B2M2Y8AsgTpgAmY7PhCfg==
	7Qtqa/idfH/w8hr3yOEQlA==	Sg5lt+DkVLnOfEDl0Zj0lQ==	1	17	1B2M2Y8AsgTpgAmY7PhCfg==	1B2M2Y8AsgTpgAmY7PhCfg==	1B2M2Y8AsgTpgAmY7PhCfg==																				1B2M2Y8AsgTpgAmY7PhCfg==																		1B2M2Y8AsgTpgAmY7PhCfg==
	0CdTMao35NpBiCrzy/WbMw==	afFjXnJaSTXm2jxcS/bJ4w==	1	8	1B2M2Y8AsgTpgAmY7PhCfg==	1B2M2Y8AsgTpgAmY7PhCfg==	1B2M2Y8AsgTpgAmY7PhCfg==																				1B2M2Y8AsgTpgAmY7PhCfg==																		1B2M2Y8AsgTpgAmY7PhCfg==
	P5TcVwpbFtyOhf5L3QuAmQ==	VdRshxftHLesI1Vt8XRbSw==	0	16	1B2M2Y8AsgTpgAmY7PhCfg==	1B2M2Y8AsgTpgAmY7PhCfg==	1B2M2Y8AsgTpgAmY7PhCfg==																				1B2M2Y8AsgTpgAmY7PhCfg==																		1B2M2Y8AsgTpgAmY7PhCfg==
	JxMtuNtroKCUSH7sCTZlDw==	wIcINL17asrK8zaUBx89jw==	1	27	1B2M2Y8AsgTpgAmY7PhCfg==	1B2M2Y8AsgTpgAmY7PhCfg==	1B2M2Y8AsgTpgAmY7PhCfg==																				1B2M2Y8AsgTpgAmY7PhCfg==																		1B2M2Y8AsgTpgAmY7PhCfg==
	S8HpPHtmSLERPyjf4GoPDw==	YOWSpeLFh9gj21I5L/FZHw==	0	6	1B2M2Y8AsgTpgAmY7PhCfg==	1B2M2Y8AsgTpgAmY7PhCfg==	1B2M2Y8AsgTpgAmY7PhCfg==																				1B2M2Y8AsgTpgAmY7PhCfg==																		1B2M2Y8AsgTpgAmY7PhCfg==
	HU/sVzNju2CMqjAIM36lyw==	pmg+T2WZQ7qTQhSfRGyYwA==	0	25	1B2M2Y8AsgTpgAmY7PhCfg==	1B2M2Y8AsgTpgAmY7PhCfg==	1B2M2Y8AsgTpgAmY7PhCfg==																				1B2M2Y8AsgTpgAmY7PhCfg==																		1B2M2Y8AsgTpgAmY7PhCfg==
	uKed9Id6O1eOZXb9eShWeg==	nYw2/vDx8dCzNSPOwv5R4w==	1	8	1B2M2Y8AsgTpgAmY7PhCfg==	1B2M2Y8AsgTpgAmY7PhCfg==	1B2M2Y8AsgTpgAmY7PhCfg==																				1B2M2Y8AsgTpgAmY7PhCfg==																		1B2M2Y8AsgTpgAmY7PhCfg==
	wwx4UEPbm44vVPI6osj9sg==	n1EGxJTirah9HPzyHZtDFg==	1	13	1B2M2Y8AsgTpgAmY7PhCfg==	1B2M2Y8AsgTpgAmY7PhCfg==	1B2M2Y8AsgTpgAmY7PhCfg==																				1B2M2Y8AsgTpgAmY7PhCfg==																		1B2M2Y8AsgTpgAmY7PhCfg==
[truncated: 47,295 more rows]
[truncated: 200 more columns]
